# Supplementary material for: Angiopoietin-like 2 is essential to aortic valve development in mice
Source: Commun Biol. 2022 Nov 21;5:1277. doi: 10.1038/s42003-022-04243-6 (PMC9681843; doi:10.1038/s42003-022-04243-6)
Supplement: Supplementary file 4 — Supplementary Data 1-4 [file 42003_2022_4243_MOESM4_ESM.xlsx]

## Sheet: Supp. Data 1
Supplementary Data 1: Genes significantly regulated in human adult vs. Fetal aortic valves
ID	logFC	AveExpr	t	P,Value	adj,P,Val	Symbol
ILMN_2349459	-1.92434	-1.52656e-16	-8.45666	1.93023e-08	1.50058e-05	BIRC5
ILMN_2051373	-1.92275	-9.02056e-17	-8.42703	2.05123e-08	1.50058e-05	NEK2
ILMN_1736176	-1.91613	-6.93889e-18	-8.30641	2.63065e-08	1.50058e-05	PLK1
ILMN_1726720	-1.91399	-4.23273e-16	-8.26214	2.88359e-08	1.50058e-05	NUSAP1
ILMN_1702447	-1.9113	-1.38778e-17	-8.22261	3.13059e-08	1.50058e-05	IGF2BP2
ILMN_1812618	-1.90939	-2.77556e-16	-8.19004	3.35042e-08	1.50058e-05	CENTD3
ILMN_1663453	-1.90934	2.08167e-16	-8.17661	3.44569e-08	1.50058e-05	HIST1H2AI
ILMN_2255133	-1.90931	-2.08167e-16	-8.19032	3.34845e-08	1.50058e-05	BCL11A
ILMN_1767446	-1.90923	9.85323e-16	-8.05538	4.44245e-08	1.50058e-05	RNF150
ILMN_1788166	-1.90866	2.77556e-17	-8.17591	3.45067e-08	1.50058e-05	TTK
ILMN_1736127	-1.90811	1.11022e-16	-8.16241	3.54943e-08	1.50058e-05	KIAA0773
ILMN_1814074	-1.90598	-1.04777e-15	-8.03938	4.59464e-08	1.50058e-05	PHKA2
ILMN_1729453	-1.90555	-4.44089e-16	-8.11666	3.90601e-08	1.50058e-05	TSPAN9
ILMN_2413779	-1.90447	8.32667e-17	-8.10275	4.02164e-08	1.50058e-05	SEZ6L2
ILMN_2336094	-1.9034	-3.95517e-16	-8.08411	4.18209e-08	1.50058e-05	ODZ3
ILMN_1712803	-1.9028	3.53884e-16	-8.0538	4.45726e-08	1.50058e-05	CCNB1
ILMN_1710962	-1.9025	8.53484e-16	-7.97382	5.27644e-08	1.50058e-05	TMEM97
ILMN_1797813	-1.9019	-1.39472e-15	-7.89098	6.28975e-08	1.50058e-05	SUZ12
ILMN_1736820	-1.90186	8.32667e-17	-8.05961	4.40314e-08	1.50058e-05	HIST1H2BM
ILMN_2181432	-1.90011	1.38778e-16	-8.02777	4.7084e-08	1.50058e-05	SPC24
ILMN_2182482	-1.90008	4.996e-16	-7.99242	5.0731e-08	1.50058e-05	SHCBP1
ILMN_1755318	-1.8995	-3.53884e-16	-8.02216	4.76444e-08	1.50058e-05	HIST1H2AJ
ILMN_2228196	-1.89849	-8.43076e-16	-7.95567	5.48309e-08	1.50058e-05	C6orf170
ILMN_1764314	-1.89818	1.249e-16	-7.99723	5.02174e-08	1.50058e-05	FGD1
ILMN_1728298	-1.89784	-2.08167e-16	-7.99967	4.996e-08	1.50058e-05	SBK1
ILMN_2103685	-1.89687	3.46945e-18	-7.98176	5.1886e-08	1.50058e-05	DEPDC1B
ILMN_1691501	-1.89684	8.32667e-16	-7.88822	6.32677e-08	1.50058e-05	C15orf5
ILMN_2253822	-1.89657	1.11022e-16	-7.97206	5.29615e-08	1.50058e-05	NAP5
ILMN_1815308	-1.89569	-2.15106e-16	-7.96481	5.37799e-08	1.50058e-05	SDC1
ILMN_2413898	-1.8953	4.16334e-17	-7.955	5.49088e-08	1.50058e-05	MCM10
ILMN_1664516	-1.89432	-2.08167e-16	-7.94311	5.63086e-08	1.50058e-05	CENPF
ILMN_1792995	-1.89424	7.28584e-17	-7.93676	5.70714e-08	1.50058e-05	MEIS2
ILMN_1670816	-1.89371	4.16334e-17	-7.92979	5.7922e-08	1.50058e-05	MZF1
ILMN_1773459	-1.89365	2.77556e-16	-7.91372	5.99307e-08	1.50058e-05	SOX11
ILMN_2409220	-1.89349	3.53884e-16	-7.90413	6.11633e-08	1.50058e-05	HMMR
ILMN_1697548	-1.8934	4.78784e-16	-7.88875	6.31964e-08	1.50058e-05	LPHN2
ILMN_1748093	-1.89324	5.34295e-16	-7.87924	6.44869e-08	1.50058e-05	PAFAH1B3
ILMN_1687331	-1.89309	4.85723e-17	-7.9196	5.91872e-08	1.50058e-05	KCNMB2
ILMN_1773119	-1.89309	4.23273e-16	-7.89039	6.29762e-08	1.50058e-05	CCNF
ILMN_2216265	-1.89306	-5.96745e-16	-7.9011	6.15586e-08	1.50058e-05	LONP2
ILMN_1719755	-1.89297	-2.56739e-16	-7.92063	5.90583e-08	1.50058e-05	FBN3
ILMN_2043452	-1.89242	8.74301e-16	-7.81205	7.44204e-08	1.50058e-05	FANCE
ILMN_1776490	-1.89223	3.747e-16	-7.88222	6.40804e-08	1.50058e-05	C17orf53
ILMN_1787981	-1.89218	-1.249e-16	-7.90936	6.04883e-08	1.50058e-05	MFAP2
ILMN_1803637	-1.8917	1.2837e-16	-7.89372	6.25313e-08	1.50058e-05	EPHA7
ILMN_2090004	-1.89077	2.63678e-16	-7.86965	6.58167e-08	1.50058e-05	AQP10
ILMN_1763612	-1.89009	6.93889e-17	-7.87146	6.55635e-08	1.50058e-05	TMEM132D
ILMN_1663786	-1.88971	-2.84495e-16	-7.86869	6.59514e-08	1.50058e-05	EPB41
ILMN_1663390	-1.88908	1.80411e-16	-7.84961	6.8688e-08	1.50058e-05	CDC20
ILMN_1769451	-1.88887	6.93889e-18	-7.85497	6.79074e-08	1.50058e-05	ILVBL
ILMN_1787280	-1.88876	1.8735e-16	-7.84406	6.95051e-08	1.50058e-05	C1orf135
ILMN_1658926	-1.88831	-3.747e-16	-7.84329	6.96195e-08	1.50058e-05	NOTCH3
ILMN_1784540	-1.88823	-2.08167e-17	-7.84584	6.92423e-08	1.50058e-05	KBTBD2
ILMN_2362545	-1.88786	1.14492e-16	-7.83457	7.0926e-08	1.50058e-05	ZWINT
ILMN_2159300	-1.88778	-2.25514e-16	-7.84	7.01089e-08	1.50058e-05	C10orf114
ILMN_2287653	-1.88767	2.35922e-16	-7.82375	7.25831e-08	1.50058e-05	PLAG1
ILMN_1703474	-1.88744	7.91034e-16	-7.75135	8.47463e-08	1.50058e-05	POLK
ILMN_1815690	-1.88723	4.16334e-16	-7.80037	7.63007e-08	1.50058e-05	TIE1
ILMN_1721921	-1.88702	-3.50414e-16	-7.82457	7.24563e-08	1.50058e-05	BLMH
ILMN_1794260	-1.88663	-5.6205e-16	-7.8045	7.56306e-08	1.50058e-05	FBXL10
ILMN_1700337	-1.88634	3.57353e-16	-7.79278	7.75498e-08	1.50058e-05	TROAP
ILMN_2155719	-1.88596	1.34615e-15	-7.6113	1.14587e-07	1.50058e-05	NBPF10
ILMN_1675210	-1.88578	-6.59195e-17	-7.809	7.49066e-08	1.50058e-05	ADAM22
ILMN_1653251	-1.88548	-4.78784e-16	-7.79348	7.74331e-08	1.50058e-05	HIST1H1B
ILMN_1673673	-1.88485	-3.81639e-16	-7.78978	7.80493e-08	1.50058e-05	PBK
ILMN_1695604	-1.88459	5.79398e-16	-7.74059	8.67249e-08	1.50058e-05	DCBLD1
ILMN_1675693	-1.88428	1.52656e-16	-7.77755	8.01192e-08	1.50058e-05	PPP2CB
ILMN_1815184	-1.88423	-1.249e-16	-7.786	7.86825e-08	1.50058e-05	ASPM
ILMN_2357471	-1.88415	-4.33681e-16	-7.77615	8.03589e-08	1.50058e-05	CASC5
ILMN_1740291	-1.88407	1.11022e-16	-7.77666	8.0272e-08	1.50058e-05	POLQ
ILMN_1755741	-1.88321	4.09395e-16	-7.74006	8.68241e-08	1.50058e-05	DACH1
ILMN_1657749	-1.88298	6.93889e-18	-7.76442	8.24047e-08	1.50058e-05	CYP27C1
ILMN_1804569	-1.88272	6.93889e-18	-7.76055	8.30904e-08	1.50058e-05	GAS2
ILMN_2358783	-1.88272	6.93889e-18	-7.76052	8.30958e-08	1.50058e-05	ASB3
ILMN_1745806	-1.88199	1.09288e-15	-7.61296	1.14176e-07	1.50058e-05	PEMT
ILMN_2202423	-1.88195	8.25728e-16	-7.66363	1.02341e-07	1.50058e-05	HELLS
ILMN_1810852	-1.88163	1.2837e-15	-7.56464	1.26777e-07	1.50058e-05	LAMC1
ILMN_1800642	-1.88134	1.59595e-16	-7.73267	8.8212e-08	1.50058e-05	RELN
ILMN_2042771	-1.88085	2.498e-16	-7.71909	9.08241e-08	1.50058e-05	PTTG1
ILMN_1796629	-1.88079	2.63678e-16	-7.71715	9.12029e-08	1.50058e-05	EDNRA
ILMN_2084825	-1.87967	-2.39392e-16	-7.71641	9.13471e-08	1.50058e-05	HBG2
ILMN_1677747	-1.87929	-1.31839e-16	-7.71141	9.23358e-08	1.50058e-05	TMPO
ILMN_1652736	-1.8792	-3.43475e-16	-7.70625	9.33647e-08	1.50058e-05	RPS6KA3
ILMN_1790136	-1.87886	8.56953e-16	-7.61316	1.14126e-07	1.50058e-05	C20orf20
ILMN_1689431	-1.8786	3.1225e-16	-7.68065	9.86548e-08	1.50058e-05	APCDD1L
ILMN_1688666	-1.87835	2.77556e-16	-7.67973	9.88505e-08	1.50058e-05	HIST1H2BH
ILMN_1718331	-1.87814	-2.77556e-17	-7.69286	9.60938e-08	1.50058e-05	MMP16
ILMN_1710124	-1.87794	6.245e-16	-7.63601	1.08627e-07	1.50058e-05	CMTM8
ILMN_1808238	-1.87791	-7.21645e-16	-7.65706	1.038e-07	1.50058e-05	RBPMS2
ILMN_1731446	-1.87778	2.77556e-17	-7.68585	9.75549e-08	1.50058e-05	COL11A1
ILMN_1783170	-1.87777	-1.38778e-16	-7.68876	9.69471e-08	1.50058e-05	ING3
ILMN_2115490	-1.8777	2.46331e-16	-7.67257	1.00388e-07	1.50058e-05	NBPF20
ILMN_1789436	-1.87747	-5.82867e-16	-7.66498	1.02043e-07	1.50058e-05	C1orf218
ILMN_1749789	-1.87744	1.80411e-16	-7.67331	1.00227e-07	1.50058e-05	HIST1H1D
ILMN_2275533	-1.87723	1.76942e-16	-7.67042	1.00853e-07	1.50058e-05	DIAPH3
ILMN_2129545	-1.87712	4.44089e-16	-7.64598	1.06313e-07	1.50058e-05	GNB4
ILMN_2317923	-1.8769	2.22045e-16	-7.66258	1.02573e-07	1.50058e-05	TMEM132A
ILMN_2075892	-1.8765	3.46945e-16	-7.6466	1.0617e-07	1.50058e-05	LRP5
ILMN_1665526	-1.87649	-3.92048e-16	-7.66381	1.02302e-07	1.50058e-05	TCEA2
ILMN_1796678	-1.8761	-3.81639e-17	-7.66285	1.02512e-07	1.50058e-05	HBG1
ILMN_1768117	-1.87597	-5.41234e-16	-7.64645	1.06205e-07	1.50058e-05	RBM25
ILMN_1676728	-1.87584	-1.38778e-17	-7.6585	1.0348e-07	1.50058e-05	DLK2
ILMN_1726565	-1.87571	5.96745e-16	-7.60733	1.15576e-07	1.50058e-05	PIK3R2
ILMN_1724407	-1.87564	2.18575e-16	-7.64423	1.06715e-07	1.50058e-05	TACC3
ILMN_1753584	-1.87482	-1.249e-16	-7.64523	1.06485e-07	1.50058e-05	KRT8
ILMN_2354855	-1.87475	1.34615e-15	-7.4533	1.61551e-07	1.50397e-05	OTUB1
ILMN_1666503	-1.87473	-4.02456e-16	-7.63751	1.08274e-07	1.50058e-05	DENND2A
ILMN_1706502	-1.87464	-1.25594e-15	-7.5204	1.39567e-07	1.50058e-05	EIF2AK2
ILMN_1657095	-1.87463	-5.68989e-16	-7.6245	1.11363e-07	1.50058e-05	STARD3
ILMN_1746206	-1.87418	-1.49186e-16	-7.63598	1.08634e-07	1.50058e-05	AZI1
ILMN_1769013	-1.87391	-2.08167e-16	-7.63175	1.09631e-07	1.50058e-05	ASGR1
ILMN_2149782	-1.87374	-1.11022e-16	-7.6293	1.10214e-07	1.50058e-05	RAMP2
ILMN_1781966	-1.87333	-7.00828e-16	-7.59266	1.19305e-07	1.50058e-05	OSBP2
ILMN_2296011	-1.87326	-4.85723e-17	-7.62152	1.12081e-07	1.50058e-05	BRWD1
ILMN_1796074	-1.8732	-6.83481e-16	-7.59272	1.19289e-07	1.50058e-05	C18orf56
ILMN_1806242	-1.87221	-5.55112e-17	-7.60633	1.15825e-07	1.50058e-05	PSD
ILMN_1726426	-1.87209	4.3715e-16	-7.57388	1.2426e-07	1.50058e-05	PHF2
ILMN_1801223	-1.87165	1.31839e-16	-7.59154	1.19596e-07	1.50058e-05	WTIP
ILMN_1726388	-1.87119	-7.97973e-17	-7.59206	1.1946e-07	1.50058e-05	ACBD7
ILMN_1712046	-1.87093	-3.747e-16	-7.58367	1.21651e-07	1.50058e-05	CPXM1
ILMN_1809590	-1.8709	-1.73472e-18	-7.58616	1.20997e-07	1.50058e-05	GINS2
ILMN_1658027	-1.87031	1.11022e-16	-7.57336	1.24401e-07	1.50058e-05	RAD54L
ILMN_1656676	-1.86998	-9.29812e-16	-7.51458	1.41346e-07	1.50058e-05	ZYG11B
ILMN_1651642	-1.86996	-1.8735e-16	-7.5747	1.2404e-07	1.50058e-05	GPC2
ILMN_2195482	-1.86984	5.10009e-16	-7.53385	1.35542e-07	1.50058e-05	CACNB3
ILMN_1682699	-1.86976	5.48173e-16	-7.5282	1.37219e-07	1.50058e-05	PBX2
ILMN_1655915	-1.86974	1.70003e-16	-7.56188	1.27538e-07	1.50058e-05	MMP11
ILMN_1738263	-1.86968	9.85323e-16	-7.46014	1.59154e-07	1.50397e-05	PIGU
ILMN_1772612	-1.86937	-8.39606e-16	-7.5191	1.39962e-07	1.50058e-05	ANGPTL2
ILMN_2386053	-1.86919	2.70617e-16	-7.5473	1.31639e-07	1.50058e-05	DACH1
ILMN_1725787	-1.86912	1.38084e-15	-7.36834	1.94587e-07	1.5263e-05	RFX1
ILMN_1677680	-1.869	-7.32053e-16	-7.52727	1.37497e-07	1.50058e-05	FGF12
ILMN_2182101	-1.86878	8.32667e-17	-7.55262	1.30127e-07	1.50058e-05	HCN2
ILMN_1741695	-1.86863	5.55112e-17	-7.55167	1.30397e-07	1.50058e-05	COL12A1
ILMN_1740555	-1.86812	4.996e-16	-7.51073	1.42534e-07	1.50058e-05	SNAP25
ILMN_2215881	-1.8681	-1.97758e-16	-7.54795	1.31452e-07	1.50058e-05	ARHGAP11B
ILMN_1692865	-1.86795	-5.20417e-16	-7.53231	1.35997e-07	1.50058e-05	VPS37D
ILMN_2368718	-1.86768	-2.08167e-16	-7.54185	1.33207e-07	1.50058e-05	CENPM
ILMN_1723087	-1.86724	3.05311e-16	-7.51691	1.4063e-07	1.50058e-05	MDK
ILMN_1748352	-1.86645	-3.01842e-16	-7.5225	1.38931e-07	1.50058e-05	CTSL2
ILMN_1780667	-1.86641	-6.93889e-17	-7.52348	1.38635e-07	1.50058e-05	WDR51A
ILMN_1679797	-1.86629	3.81639e-16	-7.49693	1.46883e-07	1.50058e-05	ADARB1
ILMN_2061950	-1.86596	2.6576e-15	-6.92986	5.16116e-07	1.78903e-05	RABGAP1
ILMN_2327655	-1.86576	7.63278e-17	-7.51011	1.42727e-07	1.50058e-05	KIF18B
ILMN_1769508	-1.86548	7.42462e-16	-7.44237	1.65454e-07	1.50397e-05	PIGX
ILMN_2186715	-1.86532	3.46945e-18	-7.50651	1.43851e-07	1.50058e-05	CENPH
ILMN_1688848	-1.86511	9.02056e-17	-7.50038	1.45781e-07	1.50058e-05	TMEM44
ILMN_1733851	-1.86507	-6.31439e-16	-7.48248	1.51582e-07	1.50397e-05	DACT3
ILMN_1746661	-1.86478	-3.01842e-16	-7.49891	1.4625e-07	1.50058e-05	ERCC8
ILMN_1705261	-1.86431	-3.81639e-16	-7.48922	1.4937e-07	1.50058e-05	CAPN1
ILMN_1786707	-1.86366	2.32453e-16	-7.47209	1.55056e-07	1.50397e-05	C19orf63
ILMN_2397024	-1.86327	-1.96718e-15	-7.17823	2.96105e-07	1.63197e-05	SPOP
ILMN_2342271	-1.86326	1.76942e-16	-7.46994	1.55785e-07	1.50397e-05	BCL11A
ILMN_1719870	-1.86287	5.89806e-16	-7.42707	1.71086e-07	1.50397e-05	GCUD2
ILMN_1739210	-1.86274	-1.4086e-15	-7.32362	2.14695e-07	1.5263e-05	NSL1
ILMN_1750180	-1.86261	-1.73472e-16	-7.4706	1.55561e-07	1.50397e-05	HIST1H2BB
ILMN_1684647	-1.86252	8.18789e-16	-7.39031	1.85431e-07	1.51092e-05	ILKAP
ILMN_1682775	-1.86242	-7.70217e-16	-7.43097	1.69632e-07	1.50397e-05	EDN1
ILMN_1786326	-1.86242	-1.00614e-16	-7.46781	1.56511e-07	1.50397e-05	KCTD15
ILMN_2142185	-1.86226	3.29597e-16	-7.44533	1.64387e-07	1.50397e-05	CLEC14A
ILMN_1682781	-1.86222	1.73472e-16	-7.45576	1.60685e-07	1.50397e-05	TEAD2
ILMN_1791388	-1.86219	9.74915e-16	-7.3598	1.98271e-07	1.5263e-05	ZNF787
ILMN_2407669	-1.86196	-1.31839e-16	-7.46163	1.58636e-07	1.50397e-05	PEAR1
ILMN_1747730	-1.86192	2.18575e-16	-7.44883	1.63137e-07	1.50397e-05	NOTCH2NL
ILMN_1729288	-1.86166	-1.00614e-16	-7.45723	1.60169e-07	1.50397e-05	C1QTNF6
ILMN_1660114	-1.86144	3.33067e-16	-7.43368	1.68628e-07	1.50397e-05	MMRN1
ILMN_1814002	-1.86118	2.28983e-16	-7.43785	1.67096e-07	1.50397e-05	TEAD3
ILMN_2316918	-1.86067	-3.88578e-16	-7.43833	1.66923e-07	1.50397e-05	PANK1
ILMN_1738075	-1.86027	-5.68989e-16	-7.4214	1.73219e-07	1.50761e-05	CMIP
ILMN_2189222	-1.86023	2.32453e-16	-7.42452	1.72042e-07	1.50696e-05	KLHL8
ILMN_1681544	-1.86003	5.55112e-17	-7.43103	1.69608e-07	1.50397e-05	RASGEF1C
ILMN_1699980	-1.85918	3.43475e-16	-7.40185	1.80797e-07	1.50761e-05	TSPAN18
ILMN_1776435	-1.8588	1.97758e-16	-7.40713	1.78717e-07	1.50761e-05	GPRIN3
ILMN_1703906	-1.85837	-1.249e-16	-7.41204	1.76807e-07	1.50761e-05	HJURP
ILMN_1714159	-1.85812	-1.07553e-15	-7.32847	2.12413e-07	1.5263e-05	LUZP1
ILMN_2387865	-1.85808	-5.06539e-16	-7.39594	1.83153e-07	1.50761e-05	KCNIP4
ILMN_1771805	-1.85796	4.996e-16	-7.37038	1.93717e-07	1.5263e-05	ELK4
ILMN_1736412	-1.85771	1.45717e-16	-7.39512	1.83484e-07	1.50761e-05	AMHR2
ILMN_1666392	-1.85754	-5.20417e-18	-7.39869	1.82055e-07	1.50761e-05	WNT4
ILMN_1702698	-1.85747	-1.00614e-16	-7.39952	1.81722e-07	1.50761e-05	LSM11
ILMN_1777727	-1.85747	5.89806e-17	-7.39576	1.83227e-07	1.50761e-05	KANK1
ILMN_2188909	-1.85735	6.93889e-17	-7.39372	1.84051e-07	1.50761e-05	FANCL
ILMN_1770678	-1.85715	4.61436e-16	-7.36338	1.96721e-07	1.5263e-05	CBX2
ILMN_1747934	-1.85704	-5.55112e-17	-7.39299	1.84342e-07	1.50761e-05	ISYNA1
ILMN_1670895	-1.857	-2.25514e-16	-7.39283	1.84409e-07	1.50761e-05	ZNF207
ILMN_2288915	-1.85683	-7.14706e-16	-7.36097	1.97766e-07	1.5263e-05	DNAJB14
ILMN_2057479	-1.85662	1.70003e-16	-7.37902	1.90078e-07	1.5263e-05	EGFL6
ILMN_2189870	-1.85659	-7.77156e-16	-7.35068	2.02288e-07	1.5263e-05	FCF1
ILMN_1670899	-1.85561	-4.16334e-17	-7.37332	1.92473e-07	1.5263e-05	FBN2
ILMN_1811593	-1.85561	2.25514e-16	-7.36196	1.97335e-07	1.5263e-05	NPAL1
ILMN_1747824	-1.85556	5.20417e-16	-7.33584	2.08997e-07	1.5263e-05	ZNF85
ILMN_1673936	-1.85532	-1.94289e-16	-7.37025	1.93773e-07	1.5263e-05	KHSRP
ILMN_1771593	-1.85495	-4.71845e-16	-7.35571	2.00063e-07	1.5263e-05	RRM1
ILMN_1695290	-1.85464	-2.35575e-15	-6.94292	5.01157e-07	1.78778e-05	FERMT2
ILMN_1698252	-1.85436	3.53884e-16	-7.33572	2.09052e-07	1.5263e-05	FANCB
ILMN_1697081	-1.85422	2.28983e-16	-7.34309	2.0569e-07	1.5263e-05	GAL3ST3
ILMN_2112460	-1.8542	-2.56739e-16	-7.3543	2.00683e-07	1.5263e-05	MAD2L1
ILMN_2189306	-1.85415	-5.89806e-17	-7.35393	2.00847e-07	1.5263e-05	ROBO2
ILMN_1652913	-1.85403	3.81639e-16	-7.32888	2.12224e-07	1.5263e-05	EZH2
ILMN_2181060	-1.85401	3.7817e-16	-7.32899	2.12171e-07	1.5263e-05	CKAP2
ILMN_1807969	-1.85395	-4.23273e-16	-7.34503	2.04816e-07	1.5263e-05	SNCAIP
ILMN_2188204	-1.85386	5.23886e-16	-7.31265	2.19942e-07	1.5263e-05	ATG12
ILMN_1685002	-1.85381	1.23859e-15	-7.19896	2.82787e-07	1.61478e-05	RCE1
ILMN_1728498	-1.85351	-2.89005e-15	-6.72539	8.20354e-07	2.03922e-05	PCBP4
ILMN_1780283	-1.85337	4.75314e-16	-7.31128	2.20606e-07	1.5263e-05	LOC198437
ILMN_2383107	-1.85325	4.75314e-16	-7.30965	2.21402e-07	1.5263e-05	VPS41
ILMN_2344662	-1.85289	2.74086e-16	-7.32215	2.15392e-07	1.5263e-05	HMGA2
ILMN_1681983	-1.85279	3.55618e-16	-7.31457	2.19014e-07	1.5263e-05	RSPO3
ILMN_1812031	-1.85256	-1.30798e-15	-7.21207	2.74686e-07	1.59327e-05	PALM
ILMN_1670718	-1.85254	1.11022e-16	-7.32696	2.13119e-07	1.5263e-05	C18orf51
ILMN_2173500	-1.85241	-6.93889e-18	-7.32938	2.1199e-07	1.5263e-05	C18orf51
ILMN_1752932	-1.85218	2.22045e-16	-7.3161	2.18279e-07	1.5263e-05	MPZL2
ILMN_1791726	-1.8521	1.73472e-16	-7.31791	2.1741e-07	1.5263e-05	TUBB3
ILMN_1660698	-1.852	-2.98372e-16	-7.32369	2.14659e-07	1.5263e-05	GTPBP8
ILMN_2389876	-1.85186	3.93782e-16	-7.29887	2.26727e-07	1.5402e-05	TGFB1I1
ILMN_1666208	-1.85173	-3.19189e-16	-7.31946	2.16668e-07	1.5263e-05	C14orf106
ILMN_2151075	-1.85139	6.97359e-16	-7.25928	2.47433e-07	1.55766e-05	ZNF821
ILMN_1727923	-1.85118	3.67761e-16	-7.29221	2.30081e-07	1.55454e-05	ZNF140
ILMN_1783805	-1.85114	-3.81639e-16	-7.30936	2.21546e-07	1.5263e-05	PNMA3
ILMN_1656194	-1.85092	1.17961e-16	-7.30497	2.23697e-07	1.53251e-05	TSPAN10
ILMN_2259119	-1.85084	-8.53484e-16	-7.26501	2.4432e-07	1.55766e-05	PRMT2
ILMN_1779228	-1.85073	-3.05311e-16	-7.3066	2.22896e-07	1.5313e-05	CDH2
ILMN_1722066	-1.85053	-9.57567e-16	-7.24684	2.54335e-07	1.56904e-05	ARMC1
ILMN_1727466	-1.85046	-2.91434e-16	-7.30337	2.24488e-07	1.53365e-05	KCNMB4
ILMN_1710985	-1.85038	4.82253e-16	-7.271	2.41109e-07	1.55766e-05	GLIS2
ILMN_1740900	-1.85026	-1.08594e-15	-7.2233	2.67936e-07	1.58347e-05	BMP4
ILMN_1763907	-1.85017	3.33067e-16	-7.28163	2.35518e-07	1.55766e-05	C6orf173
ILMN_1760256	-1.85013	-1.62717e-15	-7.10884	3.45549e-07	1.65526e-05	RBM22
ILMN_2306540	-1.85012	-2.08167e-16	-7.30036	2.25984e-07	1.53958e-05	PDE9A
ILMN_1658437	-1.84978	-5.6552e-16	-7.28027	2.36223e-07	1.55766e-05	SFXN4
ILMN_1764549	-1.84974	-1.73993e-15	-7.07499	3.72668e-07	1.6926e-05	UBE3A
ILMN_1696223	-1.84927	-6.73073e-16	-7.26442	2.44641e-07	1.55766e-05	ATP7B
ILMN_1777644	-1.84897	-3.29597e-16	-7.28246	2.35082e-07	1.55766e-05	PIB5PA
ILMN_1755114	-1.84896	1.35655e-15	-7.11256	3.42692e-07	1.65526e-05	EIF2AK4
ILMN_2143822	-1.84884	8.01442e-16	-7.21171	2.74904e-07	1.59327e-05	ZNF148
ILMN_1712184	-1.84884	2.74086e-16	-7.26847	2.42461e-07	1.55766e-05	HIST1H3C
ILMN_1761084	-1.84882	-1.71738e-16	-7.28345	2.3457e-07	1.55766e-05	FNDC5
ILMN_1778213	-1.84855	7.73687e-16	-7.21191	2.74786e-07	1.59327e-05	STK33
ILMN_1680692	-1.84846	-2.84495e-16	-7.27704	2.37915e-07	1.55766e-05	NUCKS1
ILMN_1710315	-1.84837	-1.73472e-16	-7.27742	2.37713e-07	1.55766e-05	NOS1AP
ILMN_1656452	-1.84835	2.13371e-16	-7.26597	2.438e-07	1.55766e-05	C16orf59
ILMN_2388070	-1.84828	-4.16334e-17	-7.27526	2.3885e-07	1.55766e-05	TMEM44
ILMN_1685170	-1.84802	-1.97758e-16	-7.27262	2.40247e-07	1.55766e-05	ANXA11
ILMN_1669599	-1.84784	-1.09808e-15	-7.19014	2.88378e-07	1.61478e-05	DENND4C
ILMN_1704793	-1.84781	1.1588e-15	-7.1385	3.23448e-07	1.64862e-05	LOC339344
ILMN_1773567	-1.84774	1.13104e-15	-7.14291	3.20292e-07	1.64862e-05	LAMA5
ILMN_1791647	-1.8477	1.66533e-16	-7.26003	2.47025e-07	1.55766e-05	ASIP
ILMN_1792389	-1.84745	3.33067e-16	-7.24587	2.54882e-07	1.56904e-05	RNF165
ILMN_1680419	-1.84712	2.15106e-16	-7.24975	2.52701e-07	1.56904e-05	ASB7
ILMN_2250521	-1.84708	3.1225e-17	-7.25765	2.48326e-07	1.55766e-05	INS-IGF2
ILMN_1695579	-1.84707	-2.11636e-16	-7.26008	2.46998e-07	1.55766e-05	CIT
ILMN_1803824	-1.84707	4.54498e-16	-7.23041	2.6375e-07	1.58347e-05	ZDHHC9
ILMN_2168866	-1.84697	-2.11636e-16	-7.25876	2.47719e-07	1.55766e-05	C6orf62
ILMN_1751444	-1.84674	-2.39392e-16	-7.25541	2.49557e-07	1.56139e-05	NCAPG
ILMN_1758918	-1.84645	-1.80758e-15	-7.01658	4.24719e-07	1.76195e-05	BRD2
ILMN_2368292	-1.84612	-5.20417e-18	-7.24605	2.5478e-07	1.56904e-05	TSEN34
ILMN_1718266	-1.84591	-3.08781e-16	-7.24294	2.56537e-07	1.56904e-05	DGKI
ILMN_1751776	-1.84582	-1.19696e-16	-7.24388	2.56002e-07	1.56904e-05	CKAP2L
ILMN_1740010	-1.84579	4.05925e-16	-7.21834	2.70899e-07	1.58855e-05	PCNX
ILMN_1718299	-1.84561	-2.32453e-16	-7.24061	2.57863e-07	1.57322e-05	PDE6G
ILMN_1733324	-1.84557	-5.30825e-16	-7.22769	2.65342e-07	1.58347e-05	ITGB3
ILMN_1655642	-1.84547	-2.18575e-16	-7.23898	2.58793e-07	1.57498e-05	FANCI
ILMN_1713397	-1.84528	1.97758e-16	-7.22675	2.65897e-07	1.58347e-05	LOC342897
ILMN_1669898	-1.8452	1.73472e-16	-7.22706	2.65713e-07	1.58347e-05	EGFL7
ILMN_2411139	-1.84502	-2.04697e-16	-7.23334	2.62046e-07	1.58347e-05	FIBP
ILMN_1777449	-1.84482	1.00614e-15	-7.12829	3.30886e-07	1.64862e-05	IFT74
ILMN_2249473	-1.84474	-1.45717e-16	-7.22992	2.64036e-07	1.58347e-05	SPTLC1
ILMN_1703852	-1.84447	1.73472e-16	-7.21753	2.71386e-07	1.58855e-05	EFNB2
ILMN_1790781	-1.84444	-2.56739e-16	-7.22499	2.66933e-07	1.58347e-05	DHRS13
ILMN_2079098	-1.84441	-1.3687e-15	-7.09643	3.5525e-07	1.66965e-05	C9orf80
ILMN_2344221	-1.84421	0	-7.22106	2.69268e-07	1.58752e-05	IGSF5
ILMN_1759023	-1.84396	-9.92262e-16	-7.15713	3.10317e-07	1.64862e-05	WFS1
ILMN_1742798	-1.84392	6.69603e-16	-7.16634	3.04032e-07	1.64862e-05	SFRS10
ILMN_1757440	-1.84391	-1.52656e-16	-7.21908	2.70451e-07	1.58855e-05	FAM69B
ILMN_2118472	-1.84385	-6.97359e-16	-7.19168	2.87392e-07	1.61478e-05	C10orf58
ILMN_2386982	-1.8438	5.06539e-16	-7.18317	2.92874e-07	1.62145e-05	PRKCZ
ILMN_2383934	-1.84327	1.03736e-15	-7.10358	3.49626e-07	1.65978e-05	ITGB1
ILMN_1803593	-1.84321	1.17961e-16	-7.20401	2.79642e-07	1.61376e-05	WNT3
ILMN_1684045	-1.84307	3.81639e-16	-7.18521	2.91553e-07	1.62145e-05	CDCA4
ILMN_2383871	-1.84233	5.79398e-16	-7.15662	3.10673e-07	1.64862e-05	ZNF74
ILMN_1688526	-1.84214	6.52256e-16	-7.14573	3.1829e-07	1.64862e-05	ARL5A
ILMN_1675844	-1.84193	-2.18575e-16	-7.19315	2.86457e-07	1.61478e-05	WDR1
ILMN_2197519	-1.84187	-7.21645e-16	-7.16389	3.05688e-07	1.64862e-05	ZNF627
ILMN_2222008	-1.84184	5.20417e-18	-7.19033	2.88253e-07	1.61478e-05	KIFC1
ILMN_1801939	-1.84154	5.6205e-16	-7.14848	3.16348e-07	1.64862e-05	CCNB2
ILMN_2316173	-1.84143	-2.05565e-16	-7.18684	2.90496e-07	1.61925e-05	AP1S1
ILMN_1740217	-1.84116	-8.08381e-16	-7.14557	3.18402e-07	1.64862e-05	HACE1
ILMN_1696046	-1.84115	-1.53436e-15	-7.0204	4.21097e-07	1.75784e-05	SIVA
ILMN_2297069	-1.8411	-1.14145e-15	-7.09765	3.5428e-07	1.66965e-05	FAM115A
ILMN_1739076	-1.84096	-3.46945e-18	-7.17922	2.95456e-07	1.63197e-05	HIST1H2BO
ILMN_1795429	-1.84085	1.41553e-15	-7.00021	4.40597e-07	1.76485e-05	VCL
ILMN_1708805	-1.84085	1.02349e-15	-7.07576	3.72032e-07	1.6926e-05	NCOA3
ILMN_1691409	-1.84084	1.02696e-15	-7.07509	3.72582e-07	1.6926e-05	SEC31A
ILMN_1802905	-1.8403	-1.25594e-15	-7.06747	3.78987e-07	1.70239e-05	PIAS4
ILMN_1724609	-1.84027	1.12063e-15	-7.05173	3.92566e-07	1.72518e-05	SLC2A8
ILMN_2353202	-1.84024	5.20417e-17	-7.16834	3.02682e-07	1.64862e-05	PTK7
ILMN_1697628	-1.84024	-4.44089e-16	-7.16418	3.0549e-07	1.64862e-05	ADARB1
ILMN_1705390	-1.84001	-1.02002e-15	-7.10326	3.49875e-07	1.65978e-05	KLHL22
ILMN_1743583	-1.84	5.68989e-16	-7.12825	3.30921e-07	1.64862e-05	MADD
ILMN_1735058	-1.83978	-8.4828e-16	-7.1234	3.34514e-07	1.65409e-05	CHST12
ILMN_1766346	-1.83972	3.33067e-16	-7.14631	3.17881e-07	1.64862e-05	ZNF512B
ILMN_1733807	-1.83959	4.2414e-16	-7.13727	3.24335e-07	1.64862e-05	IGF2BP1
ILMN_1682165	-1.83949	-1.15533e-15	-7.0753	3.72408e-07	1.6926e-05	NT5C2
ILMN_1694213	-1.83944	-1.34268e-15	-7.04027	4.02766e-07	1.73302e-05	PLEKHO1
ILMN_1664912	-1.8393	-8.91648e-16	-7.11202	3.43109e-07	1.65526e-05	IL11RA
ILMN_2048388	-1.83901	1.97758e-16	-7.1462	3.17956e-07	1.64862e-05	ZNF643
ILMN_2099045	-1.8389	2.56739e-16	-7.14127	3.2146e-07	1.64862e-05	KIAA1524
ILMN_2309180	-1.83875	9.85323e-16	-7.05623	3.88633e-07	1.72362e-05	SMARCD3
ILMN_1755657	-1.83849	5.6205e-16	-7.10995	3.44691e-07	1.65526e-05	RASIP1
ILMN_2130635	-1.8384	-1.45717e-16	-7.14842	3.16387e-07	1.64862e-05	FOXRED2
ILMN_2415748	-1.8383	4.90493e-16	-7.11488	3.40922e-07	1.65526e-05	WSB1
ILMN_1680937	-1.83828	9.71445e-17	-7.1418	3.21085e-07	1.64862e-05	HIST1H2BC
ILMN_2374352	-1.83827	2.32453e-16	-7.13482	3.2611e-07	1.64862e-05	DBNDD1
ILMN_1762972	-1.83809	6.38378e-16	-7.0964	3.55274e-07	1.66965e-05	CHD9
ILMN_1743770	-1.83802	2.5327e-16	-7.13039	3.29348e-07	1.64862e-05	SLC25A14
ILMN_1777233	-1.838	2.91434e-16	-7.12761	3.31391e-07	1.64862e-05	E2F2
ILMN_1745152	-1.83777	1.29757e-15	-6.9877	4.53149e-07	1.76485e-05	UQCC
ILMN_1676448	-1.83762	-1.31145e-15	-7.02414	4.17584e-07	1.75623e-05	WDFY1
ILMN_1693604	-1.83742	-2.78206e-16	-7.13451	3.26336e-07	1.64862e-05	GRM2
ILMN_1794306	-1.83724	-6.07153e-16	-7.1155	3.40457e-07	1.65526e-05	USP28
ILMN_1750624	-1.83719	-2.5327e-16	-7.13206	3.2812e-07	1.64862e-05	RXRG
ILMN_1680643	-1.83716	3.747e-16	-7.11076	3.44068e-07	1.65526e-05	KIAA1333
ILMN_1743829	-1.83712	2.39739e-15	-6.69468	8.7988e-07	2.07007e-05	ATXN2
ILMN_1657442	-1.83692	-2.84495e-16	-7.12813	3.3101e-07	1.64862e-05	ADARB1
ILMN_2400922	-1.83679	1.9082e-16	-7.1185	3.38187e-07	1.65526e-05	OPRL1
ILMN_2413732	-1.83657	-9.36751e-17	-7.12497	3.33345e-07	1.65409e-05	ADAMTS13
ILMN_1715625	-1.83649	-1.05818e-15	-7.05381	3.9074e-07	1.72518e-05	C20orf94
ILMN_1724424	-1.83645	0	-7.12179	3.35716e-07	1.65434e-05	PRRT2
ILMN_1667791	-1.83586	9.71445e-17	-7.11118	3.43748e-07	1.65526e-05	PPFIA4
ILMN_1728785	-1.83573	1.09288e-16	-7.10912	3.45334e-07	1.65526e-05	GPR116
ILMN_1763694	-1.83508	1.58901e-15	-6.89298	5.60887e-07	1.79972e-05	RSPRY1
ILMN_2143155	-1.83504	-8.67362e-17	-7.10558	3.48069e-07	1.65762e-05	KIF11
ILMN_1703573	-1.83477	-6.21031e-16	-7.08345	3.65691e-07	1.68884e-05	DNAJC17
ILMN_1704063	-1.83462	-7.38992e-16	-7.07097	3.76035e-07	1.69762e-05	KCNH3
ILMN_2329773	-1.83431	5.41234e-16	-7.06003	3.85344e-07	1.71835e-05	RAB27A
ILMN_2207865	-1.83417	-2.42861e-16	-7.09425	3.56977e-07	1.67404e-05	HIST1H3I
ILMN_1739645	-1.83391	-9.36751e-17	-7.09148	3.59193e-07	1.67421e-05	ANLN
ILMN_2388975	-1.83386	2.498e-16	-7.07834	3.69889e-07	1.69252e-05	CERK
ILMN_1702789	-1.83364	-2.09902e-16	-7.08816	3.6187e-07	1.68091e-05	KNDC1
ILMN_2072973	-1.8335	3.85109e-16	-7.06435	3.81635e-07	1.71115e-05	TOP3A
ILMN_2057836	-1.8335	-3.67761e-16	-7.08267	3.66332e-07	1.68884e-05	RNU2-1
ILMN_2310295	-1.8334	6.55725e-16	-7.03629	4.06368e-07	1.73937e-05	C21orf58
ILMN_1695606	-1.8333	-2.15106e-16	-7.08386	3.65361e-07	1.68884e-05	EFNB3
ILMN_1657344	-1.83322	-1.59595e-16	-7.08309	3.65984e-07	1.68884e-05	PLAG1
ILMN_1651900	-1.83313	5.75928e-16	-7.04193	4.01265e-07	1.7296e-05	KCNA4
ILMN_2082324	-1.83312	-3.46945e-18	-7.08016	3.68392e-07	1.69198e-05	SLC36A4
ILMN_1703477	-1.833	4.92661e-16	-7.04869	3.95238e-07	1.72518e-05	ARHGEF2
ILMN_1714352	-1.83279	1.3739e-15	-6.91292	5.36211e-07	1.79415e-05	DMWD
ILMN_1671392	-1.83253	-4.85723e-17	-7.07367	3.73766e-07	1.69445e-05	KCNF1
ILMN_2223922	-1.83241	1.00961e-15	-6.97503	4.66238e-07	1.76485e-05	AGTPBP1
ILMN_1789233	-1.8323	9.52363e-16	-6.98274	4.58223e-07	1.76485e-05	VPS37C
ILMN_1669788	-1.8322	-1.18655e-15	-6.98091	4.60116e-07	1.76485e-05	NUDT14
ILMN_1660501	-1.832	1.9082e-16	-7.05868	3.8651e-07	1.72042e-05	LY6H
ILMN_1779376	-1.83166	2.14065e-15	-6.71171	8.4634e-07	2.05363e-05	GSK3B
ILMN_2224143	-1.83152	-8.25728e-16	-7.02349	4.18185e-07	1.75623e-05	MCM3
ILMN_1690125	-1.83147	4.11129e-16	-7.03716	4.05575e-07	1.73901e-05	PDLIM7
ILMN_1687947	-1.83147	-2.02963e-16	-7.06111	3.84408e-07	1.71835e-05	HIST1H2BE
ILMN_2055634	-1.83127	-1.14752e-15	-6.97616	4.65052e-07	1.76485e-05	TIAF1
ILMN_1711439	-1.83114	1.29063e-15	-6.9101	5.39632e-07	1.79901e-05	EMILIN1
ILMN_2138689	-1.83114	-9.92262e-16	-6.99794	4.42856e-07	1.76485e-05	TFAMP1
ILMN_1739805	-1.83103	-1.52309e-15	-6.90201	5.49566e-07	1.79972e-05	NDE1
ILMN_1721127	-1.83071	-3.57353e-16	-7.04838	3.95513e-07	1.72518e-05	HIST1H3D
ILMN_1727101	-1.83021	4.78784e-16	-7.01572	4.25541e-07	1.76195e-05	LUZP2
ILMN_1791375	-1.82988	1.31839e-15	-6.8899	5.648e-07	1.79972e-05	STAG3L2
ILMN_1689720	-1.82959	-6.81746e-16	-7.01437	4.26826e-07	1.76195e-05	PPP2R3B
ILMN_1745130	-1.8295	2.18575e-16	-7.02644	4.15435e-07	1.75623e-05	RBM9
ILMN_2048811	-1.82946	8.29198e-16	-6.96644	4.7533e-07	1.76913e-05	NUBPL
ILMN_1807807	-1.82927	5.41234e-16	-6.99826	4.42532e-07	1.76485e-05	FAM33A
ILMN_1706506	-1.8292	-4.05925e-16	-7.02791	4.1407e-07	1.75623e-05	ZNF454
ILMN_1663195	-1.82915	1.25594e-15	-6.89325	5.60547e-07	1.79972e-05	MCM7
ILMN_1666776	-1.82906	1.04083e-16	-7.02651	4.15371e-07	1.75623e-05	KCNQ2
ILMN_2200636	-1.8289	-2.06085e-15	-6.74232	7.89306e-07	2.01146e-05	KIAA1267
ILMN_1657373	-1.8287	8.91648e-16	-6.94858	4.94809e-07	1.78778e-05	LEPREL1
ILMN_1795846	-1.82861	4.44089e-16	-6.99936	4.41443e-07	1.76485e-05	PPP2R5C
ILMN_1797522	-1.82825	-8.10983e-16	-6.98542	4.5548e-07	1.76485e-05	DUSP3
ILMN_2094587	-1.82796	-1.15533e-15	-6.93528	5.09852e-07	1.78903e-05	USP8
ILMN_1794011	-1.82795	1.38778e-16	-7.01148	4.29603e-07	1.76195e-05	CHST2
ILMN_2371984	-1.82785	5.06539e-16	-6.98445	4.56474e-07	1.76485e-05	SMAD5
ILMN_1759184	-1.82769	-2.77556e-16	-7.01354	4.2762e-07	1.76195e-05	C19orf48
ILMN_2414014	-1.82762	2.60209e-16	-7.001	4.39818e-07	1.76485e-05	RBM10
ILMN_1723123	-1.82757	3.1572e-16	-6.99672	4.44065e-07	1.76485e-05	FGFR3
ILMN_1693941	-1.82749	1.38778e-16	-7.00588	4.3503e-07	1.76485e-05	IGSF9
ILMN_1794803	-1.82745	-1.45717e-16	-7.01191	4.29186e-07	1.76195e-05	NDP
ILMN_2390821	-1.82742	-1.0339e-15	-6.94728	4.96259e-07	1.78778e-05	THOC2
ILMN_1691413	-1.82722	1.73472e-16	-7.00094	4.39885e-07	1.76485e-05	NNAT
ILMN_1666552	-1.82711	-7.97973e-17	-7.00741	4.3354e-07	1.76485e-05	ZNF75A
ILMN_1743034	-1.82703	-7.04298e-16	-6.98124	4.59778e-07	1.76485e-05	KIF1B
ILMN_1798204	-1.82681	2.70617e-16	-6.99045	4.50364e-07	1.76485e-05	IL21R
ILMN_1764927	-1.82675	-6.52256e-16	-6.98246	4.58517e-07	1.76485e-05	CDC42EP1
ILMN_1674231	-1.82651	-5.41234e-16	-6.98771	4.5314e-07	1.76485e-05	CHAF1B
ILMN_1774813	-1.8263	-4.26742e-16	-6.99162	4.49176e-07	1.76485e-05	GPR173
ILMN_2310589	-1.82626	-9.36751e-16	-6.94655	4.97078e-07	1.78778e-05	DIABLO
ILMN_1676289	-1.82626	-7.28584e-16	-6.96968	4.71875e-07	1.76913e-05	NCAM1
ILMN_1774589	-1.82625	1.70003e-16	-6.9893	4.51523e-07	1.76485e-05	IQCC
ILMN_1747650	-1.82617	4.71845e-16	-6.96734	4.74362e-07	1.76913e-05	BMP6
ILMN_1655985	-1.82606	1.1241e-15	-6.88081	5.76521e-07	1.81577e-05	GALNT10
ILMN_1782488	-1.826	-1.56472e-15	-6.83451	6.40189e-07	1.86884e-05	RNASEH2B
ILMN_1684391	-1.82595	9.36751e-16	-6.90931	5.40598e-07	1.79901e-05	PLOD1
ILMN_1666727	-1.82569	-4.33681e-16	-6.98389	4.57048e-07	1.76485e-05	ZNF586
ILMN_1700109	-1.82547	1.39819e-15	-6.82291	6.57238e-07	1.87527e-05	PTOV1
ILMN_1715718	-1.82529	-2.91434e-16	-6.98401	4.56924e-07	1.76485e-05	ZNF784
ILMN_1758542	-1.82522	-4.35416e-16	-6.97807	4.6306e-07	1.76485e-05	BMP1
ILMN_2279635	-1.82509	2.7079e-15	-6.46877	1.47846e-06	2.56943e-05	EIF4G2
ILMN_1665425	-1.82496	4.11129e-16	-6.95802	4.84414e-07	1.78187e-05	RPRM
ILMN_1693896	-1.82488	-2.9924e-16	-6.97893	4.6217e-07	1.76485e-05	ATP8A2
ILMN_1676459	-1.82478	2.42861e-17	-6.97708	4.64097e-07	1.76485e-05	ZNF785
ILMN_1803110	-1.82472	5.0307e-16	-6.94717	4.96387e-07	1.78778e-05	SF3B3
ILMN_1778831	-1.82464	5.20417e-17	-6.97452	4.66767e-07	1.76485e-05	NTSR1
ILMN_1798581	-1.82456	3.05311e-16	-6.96107	4.81102e-07	1.78187e-05	MCM8
ILMN_1727574	-1.82441	-1.25941e-15	-6.87589	5.82967e-07	1.81577e-05	ZNF827
ILMN_1694589	-1.82426	1.16573e-15	-6.85264	6.14441e-07	1.85053e-05	PAQR8
ILMN_2078995	-1.82403	-1.00614e-16	-6.97027	4.71253e-07	1.76913e-05	FAM130A2
ILMN_1683475	-1.82402	7.12971e-16	-6.91641	5.32001e-07	1.78903e-05	TOMM40
ILMN_1664283	-1.82395	5.16948e-16	-6.93662	5.08319e-07	1.78903e-05	C9orf75
ILMN_1675150	-1.8239	6.31439e-16	-6.92432	5.22608e-07	1.78903e-05	HKR1
ILMN_1726589	-1.8238	8.63025e-16	-6.89459	5.58852e-07	1.79972e-05	CD248
ILMN_1668863	-1.82375	-6.245e-17	-6.96641	4.75355e-07	1.76913e-05	LYPD1
ILMN_1726815	-1.82366	8.67362e-17	-6.96157	4.80563e-07	1.78187e-05	HIST1H3G
ILMN_1729123	-1.82314	3.95517e-16	-6.9375	5.07313e-07	1.78903e-05	PPP2R4
ILMN_1735453	-1.82304	-7.63278e-16	-6.92781	5.18513e-07	1.78903e-05	FAM98A
ILMN_1790637	-1.82301	5.6205e-16	-6.92107	5.26448e-07	1.78903e-05	C11orf80
ILMN_1653028	-1.82294	-1.64799e-15	-6.78104	7.2277e-07	1.95013e-05	COL4A1
ILMN_1651237	-1.82276	2.58474e-16	-6.94243	5.01709e-07	1.78778e-05	CDT1
ILMN_1714710	-1.82275	-2.00361e-16	-6.95481	4.87921e-07	1.78778e-05	CCDC120
ILMN_1721563	-1.8227	-8.18789e-16	-6.91803	5.30063e-07	1.78903e-05	TMEM127
ILMN_2052383	-1.82232	-4.64906e-16	-6.94181	5.0241e-07	1.78778e-05	R3HDM1
ILMN_2412549	-1.82228	-1.3739e-15	-6.8305	6.46035e-07	1.87061e-05	NOLA1
ILMN_1670692	-1.82223	-1.04083e-16	-6.94861	4.94778e-07	1.78778e-05	LPAR4
ILMN_1662038	-1.8222	-1.17961e-16	-6.94827	4.9516e-07	1.78778e-05	LARGE
ILMN_1718770	-1.82208	3.22659e-16	-6.93022	5.15705e-07	1.78903e-05	FLJ36070
ILMN_1784799	-1.82204	0	-6.94465	4.99206e-07	1.78778e-05	TRIM59
ILMN_1815639	-1.82193	3.67761e-16	-6.92518	5.21591e-07	1.78903e-05	GIGYF1
ILMN_2128770	-1.82191	-7.18176e-16	-6.91863	5.29347e-07	1.78903e-05	CDR2L
ILMN_1732782	-1.82189	6.59195e-16	-6.89757	5.5511e-07	1.79972e-05	SCN2A
ILMN_1769517	-1.82189	-1.06859e-15	-6.87693	5.81592e-07	1.81577e-05	PRKDC
ILMN_1675219	-1.82176	1.00614e-16	-6.93822	5.06493e-07	1.78903e-05	WDHD1
ILMN_1762674	-1.82171	-1.66533e-16	-6.94253	5.01593e-07	1.78778e-05	NUP43
ILMN_1677794	-1.82167	-2.42861e-16	-6.94138	5.02896e-07	1.78778e-05	BRCA2
ILMN_1760493	-1.82162	1.34788e-15	-6.78895	7.09893e-07	1.93558e-05	LIMS2
ILMN_1774074	-1.8215	-1.10328e-15	-6.86726	5.94456e-07	1.82474e-05	RXRB
ILMN_2354211	-1.82132	1.11022e-16	-6.93261	5.1293e-07	1.78903e-05	RCC1
ILMN_1737195	-1.82087	5.96745e-16	-6.8922	5.61876e-07	1.79972e-05	CENPK
ILMN_1779711	-1.82058	-2.60209e-17	-6.92781	5.18512e-07	1.78903e-05	DTL
ILMN_2235785	-1.82054	3.98986e-16	-6.90632	5.44247e-07	1.79972e-05	KCNH6
ILMN_1699472	-1.82033	-7.84095e-16	-6.89361	5.6009e-07	1.79972e-05	ST3GAL3
ILMN_1711894	-1.82032	2.08167e-16	-6.91625	5.32194e-07	1.78903e-05	MYB
ILMN_1654945	-1.82029	-4.33681e-16	-6.91905	5.28843e-07	1.78903e-05	DNMT3A
ILMN_1734827	-1.82028	-3.1225e-17	-6.92433	5.22587e-07	1.78903e-05	MKI67
ILMN_1700268	-1.82024	1.16573e-15	-6.80641	6.82304e-07	1.90812e-05	QPRT
ILMN_1730391	-1.81989	4.71194e-16	-6.89261	5.61363e-07	1.79972e-05	MRPS18A
ILMN_1693145	-1.81988	-2.39392e-15	-6.54534	1.23911e-06	2.36759e-05	BUB3
ILMN_2415235	-1.81954	4.83988e-16	-6.88745	5.67943e-07	1.80432e-05	CSNK1E
ILMN_1658702	-1.81944	-1.09288e-16	-6.9154	5.33223e-07	1.78903e-05	HIST1H2BJ
ILMN_1671621	-1.81933	6.01949e-16	-6.87362	5.8596e-07	1.81577e-05	PCMT1
ILMN_2237252	-1.81926	1.8735e-16	-6.90467	5.46282e-07	1.79972e-05	LY6H
ILMN_1716815	-1.81925	1.043e-16	-6.90828	5.41851e-07	1.79972e-05	CEACAM1
ILMN_1761049	-1.81907	-4.44089e-16	-6.90414	5.46938e-07	1.79972e-05	EIF2C3
ILMN_1712452	-1.8188	1.14492e-16	-6.90258	5.48859e-07	1.79972e-05	KIF20B
ILMN_2229877	-1.81874	3.43475e-16	-6.88915	5.6576e-07	1.79972e-05	PCDH18
ILMN_2383693	-1.81873	-8.91648e-16	-6.86314	6.0002e-07	1.83314e-05	UPF2
ILMN_2298028	-1.81856	-2.87964e-16	-6.90352	5.47704e-07	1.79972e-05	GPR173
ILMN_1708105	-1.81854	1.51788e-17	-6.90272	5.48693e-07	1.79972e-05	EZH2
ILMN_1664416	-1.8185	4.64906e-16	-6.87684	5.81719e-07	1.81577e-05	MEIS2
ILMN_1697793	-1.81849	2.97288e-16	-6.88936	5.65497e-07	1.79972e-05	SYNJ2BP
ILMN_2150654	-1.81847	9.64506e-16	-6.81816	6.6436e-07	1.87626e-05	ZSWIM4
ILMN_2097185	-1.81831	-6.93889e-18	-6.90043	5.5153e-07	1.79972e-05	PUS3
ILMN_1774350	-1.8183	-6.245e-16	-6.88395	5.72449e-07	1.81394e-05	MYOZ3
ILMN_1700248	-1.8183	3.70797e-17	-6.89926	5.52991e-07	1.79972e-05	WDR86
ILMN_2298936	-1.81815	6.93889e-16	-6.84978	6.18424e-07	1.85245e-05	THOC3
ILMN_1750246	-1.81812	6.245e-17	-6.89636	5.56623e-07	1.79972e-05	ZBTB1
ILMN_1806305	-1.81803	-2.51535e-16	-6.89798	5.54593e-07	1.79972e-05	FLJ23356
ILMN_1761820	-1.8178	-1.56125e-17	-6.89468	5.58741e-07	1.79972e-05	EDARADD
ILMN_1695414	-1.81776	-1.04083e-16	-6.89538	5.57854e-07	1.79972e-05	ASF1B
ILMN_1765287	-1.8177	-1.9082e-16	-6.89479	5.58598e-07	1.79972e-05	MGC35440
ILMN_1782247	-1.8176	-1.3687e-15	-6.77793	7.27892e-07	1.95312e-05	KAT2A
ILMN_1742324	-1.81758	-1.06512e-15	-6.82739	6.50603e-07	1.87061e-05	C1orf9
ILMN_1702383	-1.81754	-5.0307e-16	-6.88307	5.73579e-07	1.81518e-05	CNGB1
ILMN_1662328	-1.81748	-1.80411e-16	-6.89223	5.6184e-07	1.79972e-05	CNNM3
ILMN_1756550	-1.81736	-4.68375e-17	-6.89008	5.64569e-07	1.79972e-05	NUP62CL
ILMN_2338997	-1.81718	-5.89806e-16	-6.87334	5.86331e-07	1.81577e-05	PTP4A2
ILMN_1687073	-1.81707	-4.75314e-16	-6.87904	5.78833e-07	1.81577e-05	C20orf117
ILMN_1732688	-1.8169	6.48787e-16	-6.84032	6.31827e-07	1.86017e-05	DUT
ILMN_2082810	-1.81639	1.47798e-15	-6.70454	8.60308e-07	2.05875e-05	BRD7
ILMN_1672940	-1.81617	7.5287e-16	-6.82003	6.61548e-07	1.87626e-05	ZNF562
ILMN_1661596	-1.81605	8.88178e-16	-6.80122	6.90383e-07	1.9159e-05	FLVCR1
ILMN_2276290	-1.816	5.27356e-16	-6.84218	6.29168e-07	1.86002e-05	RALGPS2
ILMN_1684563	-1.81589	-2.94903e-16	-6.87195	5.88177e-07	1.81577e-05	SPIN4
ILMN_1760688	-1.81585	-1.45717e-16	-6.87312	5.86633e-07	1.81577e-05	SAMD14
ILMN_1788388	-1.81579	9.88792e-17	-6.86771	5.93847e-07	1.82474e-05	NOVA2
ILMN_2119320	-1.81576	-3.01842e-16	-6.87022	5.9049e-07	1.81711e-05	HIST1H4F
ILMN_1800451	-1.81575	-1.48275e-15	-6.73528	8.02066e-07	2.02584e-05	MED16
ILMN_1677239	-1.81567	-7.21645e-16	-6.84506	6.25075e-07	1.85663e-05	CCDC14
ILMN_2121272	-1.81556	-3.60822e-16	-6.86625	5.95815e-07	1.82662e-05	PDE10A
ILMN_1728887	-1.81555	2.34188e-16	-6.85866	6.06132e-07	1.83758e-05	PAK4
ILMN_1747160	-1.81553	-9.50628e-16	-6.81891	6.63235e-07	1.87626e-05	SYT15
ILMN_1695687	-1.81552	-6.12357e-16	-6.85229	6.14931e-07	1.85053e-05	SALL4
ILMN_1749583	-1.81535	-4.68375e-16	-6.85925	6.05325e-07	1.83758e-05	KIAA1285
ILMN_1685079	-1.81502	1.59595e-16	-6.85626	6.09423e-07	1.84073e-05	TELO2
ILMN_2354391	-1.81498	-2.15106e-16	-6.86265	6.00687e-07	1.83314e-05	EGLN2
ILMN_2250923	-1.81489	5.30825e-16	-6.82901	6.48217e-07	1.87061e-05	FOXP1
ILMN_1801605	-1.81478	7.71952e-16	-6.80179	6.89501e-07	1.9159e-05	BIRC6
ILMN_2278636	-1.81475	-3.64292e-16	-6.85659	6.08976e-07	1.84073e-05	CUTL1
ILMN_1774945	-1.81455	2.70779e-16	-6.84491	6.25285e-07	1.85663e-05	NRG3
ILMN_1737184	-1.81449	-5.27356e-16	-6.84593	6.23842e-07	1.85663e-05	CDCA7
ILMN_1662166	-1.81423	-6.31439e-16	-6.83588	6.38209e-07	1.86884e-05	PTK7
ILMN_1799843	-1.8141	3.77302e-17	-6.84995	6.18196e-07	1.85245e-05	VPS13B
ILMN_1708160	-1.81407	2.63678e-16	-6.83981	6.32545e-07	1.86017e-05	KPNA2
ILMN_1730047	-1.81406	2.92518e-16	-6.83785	6.35362e-07	1.86621e-05	C10orf141
ILMN_2188521	-1.81404	-1.41206e-15	-6.72982	8.12116e-07	2.03037e-05	PVRL3
ILMN_1789349	-1.81389	-2.10595e-15	-6.56706	1.17873e-06	2.31276e-05	UBQLN4
ILMN_1812096	-1.81389	6.73073e-16	-6.80298	6.87637e-07	1.9159e-05	CADM4
ILMN_2128428	-1.81382	1.35655e-15	-6.69992	8.69428e-07	2.05875e-05	DAB2
ILMN_2053679	-1.8137	-5.86337e-16	-6.83302	6.42353e-07	1.86884e-05	ACADM
ILMN_1764120	-1.81364	4.96131e-16	-6.81772	6.65024e-07	1.87626e-05	IGF2AS
ILMN_1678457	-1.81362	2.77556e-16	-6.83375	6.41291e-07	1.86884e-05	ZNF600
ILMN_1685916	-1.81327	1.52656e-16	-6.83618	6.37767e-07	1.86884e-05	KIF2C
ILMN_1760890	-1.81321	1.42941e-15	-6.67922	9.11505e-07	2.09843e-05	SEPN1
ILMN_2117904	-1.8129	-1.72085e-15	-6.65316	9.67481e-07	2.11894e-05	ZNF22
ILMN_1754655	-1.81282	1.2837e-15	-6.70219	8.64926e-07	2.05875e-05	TTLL5
ILMN_1656066	-1.81263	4.57967e-16	-6.80931	6.77835e-07	1.90213e-05	TNPO2
ILMN_1758623	-1.81256	6.69603e-16	-6.78822	7.11065e-07	1.93558e-05	HIST1H2BD
ILMN_2116242	-1.81256	-8.32667e-17	-6.83444	6.40295e-07	1.86884e-05	ZNF808
ILMN_1719392	-1.81225	1.89085e-15	-6.56794	1.17635e-06	2.31179e-05	FH
ILMN_2148796	-1.81214	-8.93383e-17	-6.82967	6.47255e-07	1.87061e-05	MND1
ILMN_1755737	-1.81188	9.33281e-16	-6.74772	7.79667e-07	2.00449e-05	TRABD
ILMN_1684255	-1.8118	7.97973e-17	-6.82198	6.58629e-07	1.87527e-05	MYL4
ILMN_1769926	-1.81179	-2.87964e-16	-6.82434	6.55115e-07	1.87527e-05	DBN1
ILMN_1696512	-1.8116	1.70003e-16	-6.81609	6.67484e-07	1.87953e-05	ERAF
ILMN_1727093	-1.8112	-1.65666e-16	-6.81904	6.63034e-07	1.87626e-05	GPR158
ILMN_1745623	-1.81102	5.06539e-16	-6.78672	7.13491e-07	1.93574e-05	EFCAB4A
ILMN_1777811	-1.81099	3.95517e-16	-6.7954	6.99576e-07	1.92454e-05	URG4
ILMN_1693669	-1.81094	1.8735e-16	-6.80771	6.80299e-07	1.90468e-05	WDR79
ILMN_1781514	-1.8109	3.1225e-17	-6.81305	6.72098e-07	1.89035e-05	PCDH17
ILMN_1789507	-1.81061	2.18575e-16	-6.80229	6.88719e-07	1.9159e-05	COL11A1
ILMN_2357386	-1.81008	0	-6.80447	6.85317e-07	1.91436e-05	FKTN
ILMN_1813028	-1.80993	-2.2482e-15	-6.48599	1.4208e-06	2.52511e-05	CBX5
ILMN_1775224	-1.80992	8.32667e-17	-6.80029	6.91842e-07	1.9173e-05	NOS3
ILMN_1706505	-1.80986	3.08781e-16	-6.78849	7.10632e-07	1.93558e-05	COL5A1
ILMN_1726842	-1.80977	-1.04083e-17	-6.80111	6.90556e-07	1.9159e-05	TYW3
ILMN_2221507	-1.80976	2.74954e-16	-6.7895	7.09e-07	1.93558e-05	F2R
ILMN_1653459	-1.80927	-6.80012e-16	-6.77511	7.32566e-07	1.95323e-05	IL11RA
ILMN_1751753	-1.80925	-1.04083e-17	-6.79516	6.99948e-07	1.92454e-05	IDH2
ILMN_1681967	-1.80915	1.9082e-16	-6.78697	7.13095e-07	1.93574e-05	C10orf4
ILMN_1737157	-1.80878	8.70831e-16	-6.72135	8.27933e-07	2.03922e-05	GRAMD1A
ILMN_1651544	-1.80871	-7.07767e-16	-6.76637	7.47272e-07	1.96917e-05	HDAC8
ILMN_1657701	-1.80865	2.42861e-16	-6.77857	7.26837e-07	1.95312e-05	TMEM137
ILMN_2401779	-1.80864	-1.11022e-15	-6.71947	8.3149e-07	2.04364e-05	FAM102A
ILMN_1696713	-1.80863	4.44089e-16	-6.76485	7.49858e-07	1.96917e-05	POLA2
ILMN_2266224	-1.80827	-3.22659e-16	-6.78308	7.19422e-07	1.94537e-05	SORBS1
ILMN_1732375	-1.80824	4.61436e-16	-6.75898	7.59945e-07	1.97253e-05	EEFSEC
ILMN_1734766	-1.80823	9.01189e-16	-6.71118	8.47374e-07	2.05363e-05	C6orf182
ILMN_1690442	-1.80822	-2.32453e-16	-6.78428	7.17463e-07	1.94222e-05	C18orf45
ILMN_1764096	-1.80814	1.68962e-15	-6.57071	1.16889e-06	2.30156e-05	CCBL1
ILMN_1768973	-1.80793	-2.05565e-16	-6.78126	7.22401e-07	1.95013e-05	HIST2H2AC
ILMN_2042595	-1.80785	-2.59948e-15	-6.35825	1.91015e-06	2.92346e-05	PCM1
ILMN_1664815	-1.80771	2.92572e-16	-6.76505	7.4952e-07	1.96917e-05	ELK4
ILMN_1777740	-1.80769	-1.32706e-15	-6.67472	9.20932e-07	2.10363e-05	C8orf55
ILMN_1807211	-1.80769	-1.68507e-15	-6.60473	1.08103e-06	2.20736e-05	NICN1
ILMN_1695226	-1.80764	1.70003e-16	-6.77079	7.39796e-07	1.96154e-05	DIAPH3
ILMN_1789999	-1.80748	-9.19403e-16	-6.73122	8.09519e-07	2.02801e-05	SLC30A7
ILMN_1666178	-1.80724	-3.40006e-16	-6.77091	7.39602e-07	1.96154e-05	TP53I13
ILMN_1743347	-1.80714	8.43943e-16	-6.70653	8.56394e-07	2.05875e-05	AKT2
ILMN_1692731	-1.8071	-2.35922e-16	-6.77149	7.38619e-07	1.96154e-05	TTYH3
ILMN_1774602	-1.8069	-1.42941e-15	-6.6478	9.79418e-07	2.12854e-05	FBLN2
ILMN_1697289	-1.80685	8.84709e-17	-6.76509	7.49449e-07	1.96917e-05	ZNF713
ILMN_1792910	-1.80683	-3.67761e-16	-6.76534	7.49033e-07	1.96917e-05	MNT
ILMN_1798212	-1.80682	-1.50227e-15	-6.63306	1.01304e-06	2.14743e-05	LLGL1
ILMN_2150802	-1.80673	-4.64906e-16	-6.7602	7.5784e-07	1.97128e-05	FLJ22795
ILMN_1757742	-1.80638	4.72712e-16	-6.73709	7.98766e-07	2.01964e-05	ZRANB1
ILMN_1680134	-1.80636	-2.46331e-16	-6.76295	7.53105e-07	1.96917e-05	CARM1
ILMN_1719696	-1.80634	7.70217e-16	-6.7067	8.5607e-07	2.05875e-05	PLD1
ILMN_1792012	-1.80627	-3.46945e-18	-6.76107	7.56336e-07	1.97128e-05	OTUB2
ILMN_1712751	-1.80623	1.01438e-15	-6.6732	9.24141e-07	2.10363e-05	HADHA
ILMN_1714216	-1.80613	1.69482e-15	-6.54825	1.23083e-06	2.35472e-05	TSC2
ILMN_2405233	-1.80566	5.16948e-16	-6.72515	8.20799e-07	2.03922e-05	FAM133B
ILMN_2264205	-1.80551	-1.35308e-16	-6.75396	7.68678e-07	1.98745e-05	ZBTB8
ILMN_2285603	-1.80551	2.44596e-16	-6.74289	7.88283e-07	2.01146e-05	DMPK
ILMN_1741459	-1.80546	-5.23886e-16	-6.7428	7.8845e-07	2.01146e-05	CDK10
ILMN_1736974	-1.80528	-4.996e-16	-6.74205	7.8979e-07	2.01146e-05	SOX12
ILMN_2120273	-1.80517	-8.62158e-16	-6.71177	8.46224e-07	2.05363e-05	AP1S2
ILMN_2121207	-1.80511	-7.60243e-16	-6.72125	8.28128e-07	2.03922e-05	FAM125A
ILMN_1673708	-1.80491	1.83881e-16	-6.73926	7.9483e-07	2.01964e-05	HDAC9
ILMN_1730622	-1.80488	1.13841e-15	-6.63956	9.98082e-07	2.13977e-05	EVL
ILMN_2336595	-1.80467	-2.01228e-16	-6.74433	7.85702e-07	2.01146e-05	ACSS2
ILMN_1687922	-1.80463	-1.97758e-16	-6.74389	7.86492e-07	2.01146e-05	RP9
ILMN_1733441	-1.80456	8.67362e-16	-6.67498	9.20385e-07	2.10363e-05	POGZ
ILMN_1655405	-1.80449	6.71772e-16	-6.69709	8.75051e-07	2.06329e-05	SCARF2
ILMN_2352609	-1.80445	8.8124e-16	-6.67203	9.26615e-07	2.10363e-05	OGG1
ILMN_1697363	-1.80428	-8.46545e-16	-6.70346	8.62418e-07	2.05875e-05	C20orf27
ILMN_1745697	-1.80413	1.33921e-15	-6.59758	1.09891e-06	2.22008e-05	MGRN1
ILMN_2369953	-1.80399	2.04697e-16	-6.72795	8.15571e-07	2.03279e-05	ARL4A
ILMN_1701875	-1.80389	-3.60822e-16	-6.73242	8.0731e-07	2.02662e-05	ZYX
ILMN_1679666	-1.80386	-2.87964e-16	-6.73394	8.04522e-07	2.02584e-05	SCGB3A1
ILMN_2387471	-1.80386	2.87097e-16	-6.72192	8.26861e-07	2.03922e-05	FLJ22184
ILMN_2349831	-1.80354	-1.38084e-15	-6.6201	1.04359e-06	2.17277e-05	DICER1
ILMN_1798855	-1.80346	-2.498e-16	-6.73015	8.11506e-07	2.03037e-05	RASSF9
ILMN_2135984	-1.80343	-2.8276e-16	-6.72927	8.13122e-07	2.03082e-05	MASTL
ILMN_1763137	-1.8032	8.88178e-16	-6.65742	9.58106e-07	2.1175e-05	INVS
ILMN_1785486	-1.80285	-5.20417e-18	-6.7225	8.25769e-07	2.03922e-05	ERG
ILMN_1753524	-1.80283	-1.73472e-16	-6.72381	8.23312e-07	2.03922e-05	HIST1H2AB
ILMN_1737965	-1.80269	-2.56739e-16	-6.72142	8.278e-07	2.03922e-05	ELOVL4
ILMN_1662147	-1.80244	-1.73472e-16	-6.71942	8.31588e-07	2.04364e-05	MANEAL
ILMN_1729430	-1.80236	-1.12323e-15	-6.6483	9.78294e-07	2.12854e-05	FBXO18
ILMN_1682572	-1.80227	1.71391e-15	-6.50377	1.36369e-06	2.48746e-05	KIAA0528
ILMN_1651315	-1.80226	-8.53484e-16	-6.6804	9.09055e-07	2.09624e-05	HMG20B
ILMN_1676709	-1.80215	2.60209e-16	-6.70443	8.60515e-07	2.05875e-05	SDK2
ILMN_1810387	-1.80213	-8.53484e-16	-6.67895	9.12065e-07	2.09843e-05	PLAA
ILMN_1716553	-1.802	2.75821e-16	-6.7019	8.655e-07	2.05875e-05	KIF23
ILMN_1733615	-1.80197	2.18575e-16	-6.70462	8.60142e-07	2.05875e-05	MTF2
ILMN_2087080	-1.80194	-1.01915e-17	-6.71236	8.45094e-07	2.05363e-05	RPL5
ILMN_1807095	-1.80189	-9.26342e-16	-6.66833	9.34476e-07	2.10363e-05	MRPS36
ILMN_1702384	-1.80186	0	-6.71132	8.47098e-07	2.05363e-05	ZNF706
ILMN_1813650	-1.80184	-1.70003e-16	-6.71268	8.44463e-07	2.05363e-05	INPP5F
ILMN_1700203	-1.80175	1.73472e-17	-6.70973	8.50177e-07	2.05838e-05	KIAA1984
ILMN_2171183	-1.80156	-1.19002e-15	-6.62975	1.02075e-06	2.15319e-05	C21orf45
ILMN_2376625	-1.80144	6.73073e-16	-6.66332	9.45249e-07	2.10948e-05	VHL
ILMN_1728085	-1.80143	3.24393e-16	-6.69255	8.8417e-07	2.07171e-05	CCDC75
ILMN_1752622	-1.80139	-2.08167e-17	-6.70648	8.56508e-07	2.05875e-05	PROX1
ILMN_2342630	-1.80124	1.5439e-16	-6.69943	8.70384e-07	2.05875e-05	LPHN1
ILMN_2285091	-1.80119	-1.04083e-17	-6.70407	8.61223e-07	2.05875e-05	ZNF3
ILMN_1775814	-1.80117	2.06779e-15	-6.41053	1.69183e-06	2.74469e-05	GHR
ILMN_1742135	-1.80113	1.14492e-16	-6.69986	8.69543e-07	2.05875e-05	SPAG16
ILMN_1691290	-1.80102	9.02056e-17	-6.69939	8.70472e-07	2.05875e-05	CELSR3
ILMN_2277201	-1.80101	-1.70003e-16	-6.70339	8.62565e-07	2.05875e-05	ATR
ILMN_1785661	-1.80097	4.96131e-16	-6.67481	9.20751e-07	2.10363e-05	FAM108B1
ILMN_1796341	-1.80093	-1.9082e-17	-6.70135	8.66588e-07	2.05875e-05	GLT8D1
ILMN_2284591	-1.80078	1.09981e-15	-6.60121	1.08979e-06	2.21626e-05	OPA3
ILMN_1676159	-1.80055	-2.94903e-16	-6.69674	8.75758e-07	2.06329e-05	MST4
ILMN_1719627	-1.80042	3.33067e-16	-6.68086	9.08099e-07	2.09624e-05	SLC27A3
ILMN_1776038	-1.80037	1.08941e-15	-6.59841	1.09681e-06	2.22008e-05	UBXN2A
ILMN_1714756	-1.80019	3.02492e-16	-6.68023	9.09401e-07	2.09624e-05	YIPF5
ILMN_1749502	-1.80001	-1.96024e-16	-6.69216	8.84965e-07	2.07171e-05	ZNF215
ILMN_2269136	-1.79993	-3.46945e-18	-6.68992	8.89508e-07	2.07574e-05	AGAP3
ILMN_1731644	-1.7999	1.40773e-15	-6.54014	1.25403e-06	2.37684e-05	SETDB2
ILMN_2188451	-1.79989	5.72459e-16	-6.6562	9.60777e-07	2.1175e-05	HIST1H2AH
ILMN_2172969	-1.79964	-6.75675e-16	-6.6676	9.36048e-07	2.10363e-05	STXBP6
ILMN_1655961	-1.79955	9.4022e-16	-6.61079	1.06609e-06	2.19538e-05	C7orf54
ILMN_1739253	-1.79952	6.55725e-16	-6.644	9.87976e-07	2.13002e-05	STAMBP
ILMN_2407464	-1.79916	-7.32053e-16	-6.65773	9.57426e-07	2.1175e-05	FASTK
ILMN_1779015	-1.79915	4.4062e-16	-6.65926	9.54069e-07	2.1175e-05	ZNF467
ILMN_1779470	-1.79905	2.37657e-16	-6.67121	9.28357e-07	2.10363e-05	ABCG4
ILMN_1750102	-1.79892	2.83736e-16	-6.66732	9.3664e-07	2.10363e-05	EME1
ILMN_1702568	-1.79876	6.48787e-16	-6.63644	1.00523e-06	2.14086e-05	FAM125B
ILMN_2232712	-1.79874	-8.1532e-16	-6.64547	9.84662e-07	2.12961e-05	MYO10
ILMN_1791106	-1.79869	-9.02056e-16	-6.63595	1.00636e-06	2.14086e-05	HEATR6
ILMN_1691276	-1.79868	-3.29597e-16	-6.67516	9.2e-07	2.10363e-05	CXXC1
ILMN_1666597	-1.79851	-6.07153e-16	-6.66022	9.51986e-07	2.11681e-05	PI4KB
ILMN_2281225	-1.79846	-4.47559e-16	-6.66864	9.33832e-07	2.10363e-05	PALM2-AKAP2
ILMN_1716218	-1.79844	1.66533e-16	-6.66787	9.35458e-07	2.10363e-05	RPS6KA2
ILMN_1776519	-1.79826	4.64906e-16	-6.64762	9.79825e-07	2.12854e-05	RAP1GAP
ILMN_1810423	-1.79821	-8.37871e-16	-6.63749	1.00282e-06	2.14086e-05	RPP40
ILMN_1716803	-1.79809	2.60751e-17	-6.66887	9.33341e-07	2.10363e-05	RALYL
ILMN_2382083	-1.79801	5.37764e-17	-6.66724	9.36813e-07	2.10363e-05	CUGBP1
ILMN_1652631	-1.79797	-2.0834e-15	-6.40896	1.698e-06	2.74654e-05	GLIPR2
ILMN_1708414	-1.79779	-9.74915e-16	-6.61787	1.04894e-06	2.1765e-05	GNL3L
ILMN_1678781	-1.79779	-1.38778e-17	-6.66639	9.38639e-07	2.1043e-05	SNX26
ILMN_2349696	-1.79775	-1.15793e-16	-6.66725	9.36789e-07	2.10363e-05	CNIH2
ILMN_1693630	-1.79761	-5.96745e-16	-6.65095	9.72383e-07	2.12555e-05	C16orf7
ILMN_1777340	-1.79755	-1.04083e-16	-6.66495	9.41729e-07	2.10546e-05	DDX6
ILMN_1780560	-1.79736	-2.98372e-16	-6.6614	9.49421e-07	2.11302e-05	MYO18A
ILMN_1722834	-1.79732	7.28584e-16	-6.61247	1.062e-06	2.19064e-05	RGS12
ILMN_2364376	-1.79729	1.66533e-15	-6.46266	1.4995e-06	2.58082e-05	ILK
ILMN_1808707	-1.79714	-1.21431e-17	-6.65922	9.54159e-07	2.1175e-05	FSCN1
ILMN_1781803	-1.79694	-6.97359e-16	-6.63628	1.0056e-06	2.14086e-05	FIZ1
ILMN_1730201	-1.79693	-1.4086e-15	-6.54453	1.24143e-06	2.36759e-05	DTNA
ILMN_1697218	-1.79677	8.70831e-16	-6.58977	1.1188e-06	2.2407e-05	MED22
ILMN_2271014	-1.7965	1.33227e-15	-6.51789	1.31998e-06	2.43963e-05	ALG8
ILMN_2365549	-1.7964	-6.14092e-16	-6.63662	1.00482e-06	2.14086e-05	BRPF1
ILMN_2156267	-1.79638	3.72966e-16	-6.63376	1.01142e-06	2.14585e-05	EIF2AK1
ILMN_2108029	-1.79636	5.86337e-16	-6.61641	1.05245e-06	2.17827e-05	LATS1
ILMN_2371379	-1.79625	-3.19189e-16	-6.6487	9.77398e-07	2.12854e-05	ACLY
ILMN_2347888	-1.79609	1.42247e-16	-6.64308	9.90063e-07	2.13002e-05	LARP4
ILMN_1711227	-1.79607	3.85109e-16	-6.62964	1.02102e-06	2.15319e-05	GMDS
ILMN_2266309	-1.79606	-3.85109e-16	-6.64471	9.86378e-07	2.13002e-05	CEPT1
ILMN_2161832	-1.79592	-6.10623e-16	-6.63154	1.01657e-06	2.15306e-05	VPS37A
ILMN_1730940	-1.79584	5.30825e-16	-6.61569	1.05418e-06	2.179e-05	KLHDC3
ILMN_2381037	-1.79581	4.44089e-16	-6.62241	1.03807e-06	2.16661e-05	LIMS1
ILMN_1758852	-1.79578	-1.64799e-16	-6.64559	9.84395e-07	2.12961e-05	ENTPD7
ILMN_1695658	-1.79557	-2.08167e-16	-6.64311	9.89994e-07	2.13002e-05	KIF20A
ILMN_2193325	-1.79553	1.06685e-16	-6.63829	1.00098e-06	2.14086e-05	MMP23B
ILMN_2222101	-1.79531	5.86337e-16	-6.60504	1.08026e-06	2.20736e-05	N4BP2
ILMN_1777881	-1.79523	5.23886e-16	-6.6097	1.06876e-06	2.19747e-05	TSPAN17
ILMN_1741356	-1.79518	8.88178e-16	-6.57065	1.16905e-06	2.30156e-05	PRICKLE1
ILMN_2167915	-1.79516	-1.11716e-15	-6.57137	1.16712e-06	2.30156e-05	DSEL
ILMN_2055330	-1.79507	4.51028e-17	-6.63516	1.00819e-06	2.14086e-05	KIF26B
ILMN_1673721	-1.79495	-3.46945e-17	-6.63558	1.00721e-06	2.14086e-05	EXO1
ILMN_1670561	-1.79487	1.01655e-15	-6.55026	1.22517e-06	2.35472e-05	TCEAL8
ILMN_2211003	-1.79466	5.23453e-16	-6.6036	1.08385e-06	2.20968e-05	GAS2L3
ILMN_1755677	-1.79461	-1.26635e-15	-6.54362	1.24403e-06	2.36935e-05	FAM158A
ILMN_1755364	-1.79445	-4.68375e-16	-6.62373	1.03495e-06	2.16661e-05	RALA
ILMN_2050434	-1.79438	-1.97758e-16	-6.63023	1.01965e-06	2.15319e-05	MGC16703
ILMN_1724194	-1.79425	2.42861e-16	-6.6184	1.04766e-06	2.17633e-05	NPEPL1
ILMN_1758728	-1.79413	-2.32453e-16	-6.62717	1.02681e-06	2.16016e-05	FANCG
ILMN_1735958	-1.79404	-3.93782e-16	-6.62227	1.03841e-06	2.16661e-05	METTL2B
ILMN_2343563	-1.79399	3.50414e-16	-6.60928	1.06979e-06	2.19747e-05	ANAPC11
ILMN_2385220	-1.79386	-7.14706e-16	-6.60148	1.08912e-06	2.21626e-05	DFFA
ILMN_2103919	-1.79376	-1.59595e-16	-6.62359	1.03527e-06	2.16661e-05	LRFN3
ILMN_2401352	-1.79371	-7.17308e-16	-6.59962	1.09379e-06	2.22008e-05	UHRF1
ILMN_1811029	-1.79363	-1.80411e-16	-6.62208	1.03887e-06	2.16661e-05	TLK1
ILMN_1733110	-1.7929	8.60423e-16	-6.54983	1.22638e-06	2.35472e-05	RASSF7
ILMN_1698478	-1.79281	8.13585e-16	-6.55439	1.21359e-06	2.35472e-05	SNAPC2
ILMN_1724532	-1.79228	3.52149e-16	-6.59076	1.11626e-06	2.2407e-05	C11orf49
ILMN_1654013	-1.79225	-3.46945e-16	-6.60442	1.08181e-06	2.20736e-05	C17orf28
ILMN_1680037	-1.79217	-9.85323e-16	-6.55624	1.20842e-06	2.35219e-05	FAM65A
ILMN_2140380	-1.79216	-6.14092e-16	-6.59063	1.11658e-06	2.2407e-05	ZBTB12
ILMN_2077094	-1.79206	-8.04912e-16	-6.5742	1.15954e-06	2.29347e-05	C11orf2
ILMN_2358134	-1.79179	5.37764e-16	-6.57156	1.16658e-06	2.30156e-05	ADAMTS14
ILMN_1761903	-1.79162	3.46945e-18	-6.59867	1.09616e-06	2.22008e-05	KCNS1
ILMN_1724544	-1.79154	-2.77556e-16	-6.59832	1.09704e-06	2.22008e-05	PPP4R1
ILMN_1654031	-1.79135	4.68375e-17	-6.5948	1.10595e-06	2.2288e-05	TPTE2
ILMN_1768930	-1.79134	-7.59809e-16	-6.57057	1.16926e-06	2.30156e-05	U2AF2
ILMN_1751330	-1.7913	-2.63678e-16	-6.596	1.10291e-06	2.22451e-05	RBCK1
ILMN_1663347	-1.79077	1.73472e-16	-6.58404	1.13363e-06	2.25679e-05	OTOF
ILMN_1767015	-1.79076	-1.07553e-16	-6.59101	1.11562e-06	2.2407e-05	BCORL1
ILMN_1669206	-1.79033	7.97973e-16	-6.52997	1.28376e-06	2.40163e-05	CNOT1
ILMN_2369580	-1.79026	1.22125e-15	-6.47141	1.46948e-06	2.55788e-05	C16orf35
ILMN_1784436	-1.79025	-5.48173e-16	-6.5742	1.15955e-06	2.29347e-05	KIAA1688
ILMN_1679641	-1.79022	-1.56125e-17	-6.58403	1.13364e-06	2.25679e-05	FAM120B
ILMN_1747016	-1.78957	2.81893e-16	-6.56592	1.18181e-06	2.3143e-05	CEP55
ILMN_1734198	-1.78924	-1.55431e-15	-6.43805	1.58736e-06	2.66837e-05	RNGTT
ILMN_1801443	-1.78912	-6.76542e-16	-6.5536	1.21578e-06	2.35472e-05	TSKU
ILMN_1659564	-1.7891	1.02522e-15	-6.48845	1.41277e-06	2.51813e-05	SEC61A1
ILMN_2291644	-1.78883	-4.23273e-16	-6.56503	1.18423e-06	2.3143e-05	SIRT5
ILMN_2233050	-1.78878	-6.29705e-16	-6.55339	1.21637e-06	2.35472e-05	PLA2G2D
ILMN_1778595	-1.78878	5.96745e-16	-6.53423	1.27122e-06	2.39462e-05	SLN
ILMN_1795026	-1.78839	1.94463e-15	-6.31295	2.1225e-06	3.07298e-05	C1orf2
ILMN_2041368	-1.78829	-4.02456e-16	-6.56005	1.19789e-06	2.33726e-05	RN7SL1
ILMN_2133936	-1.78805	3.62557e-16	-6.5448	1.24066e-06	2.36759e-05	ZFP1
ILMN_1774086	-1.78775	1.38778e-16	-6.5532	1.21691e-06	2.35472e-05	CBX3
ILMN_1665994	-1.78756	5.19983e-16	-6.52803	1.2895e-06	2.40552e-05	SILV
ILMN_2216637	-1.78755	-6.93889e-18	-6.55526	1.21115e-06	2.35472e-05	STK32B
ILMN_2398184	-1.78748	4.64906e-16	-6.53157	1.27904e-06	2.39844e-05	NCAM1
ILMN_1696709	-1.78726	4.2067e-16	-6.5325	1.2763e-06	2.39844e-05	TADA2L
ILMN_2373982	-1.7872	-1.56125e-17	-6.55164	1.22128e-06	2.35472e-05	PICK1
ILMN_1690114	-1.78716	-5.37764e-16	-6.54181	1.24924e-06	2.3751e-05	PTPLAD2
ILMN_2220320	-1.78714	-2.11636e-16	-6.55204	1.22017e-06	2.35472e-05	RPL7L1
ILMN_2051408	-1.78705	-7.84095e-16	-6.52284	1.30504e-06	2.42635e-05	PNPT1
ILMN_2145518	-1.78703	-2.65586e-15	-6.14269	3.16124e-06	3.77655e-05	TMEM126B
ILMN_2131936	-1.78699	-1.73472e-16	-6.55069	1.22395e-06	2.35472e-05	ATAD3B
ILMN_2202948	-1.78692	-2.32453e-16	-6.54948	1.22736e-06	2.35472e-05	BUB1
ILMN_2155322	-1.78689	-4.42354e-16	-6.54353	1.24428e-06	2.36935e-05	ZNF652
ILMN_1739576	-1.78673	1.42898e-15	-6.40042	1.73197e-06	2.77273e-05	CYB5R2
ILMN_1697670	-1.7867	-1.72778e-15	-6.37813	1.82393e-06	2.85657e-05	SRRM1
ILMN_1706959	-1.78638	-7.11237e-16	-6.5219	1.30785e-06	2.42635e-05	TIMM22
ILMN_2151168	-1.78627	6.83481e-16	-6.49956	1.377e-06	2.49576e-05	SLC30A6
ILMN_1723477	-1.78618	-5.89806e-17	-6.54147	1.25021e-06	2.37511e-05	RUNX1T1
ILMN_1807169	-1.78608	-4.33681e-16	-6.53535	1.26795e-06	2.39213e-05	TINAGL1
ILMN_1810467	-1.78603	9.05526e-16	-6.47223	1.46669e-06	2.55788e-05	PPP2R1A
ILMN_1671766	-1.78601	5.13478e-16	-6.51229	1.33714e-06	2.45838e-05	F12
ILMN_1789094	-1.78588	7.07767e-16	-6.49298	1.39807e-06	2.50834e-05	NLP
ILMN_2415170	-1.78586	2.60209e-18	-6.53712	1.2628e-06	2.38609e-05	VPS8
ILMN_1708906	-1.78584	1.04083e-17	-6.53669	1.26404e-06	2.3866e-05	C2orf29
ILMN_1693045	-1.78584	-1.47105e-15	-6.41856	1.66064e-06	2.72529e-05	TMED1
ILMN_2215061	-1.78583	-2.08167e-17	-6.53716	1.26267e-06	2.38609e-05	ORC6L
ILMN_1694426	-1.78578	3.76435e-16	-6.51985	1.31403e-06	2.4323e-05	ROR2
ILMN_1699684	-1.78574	4.05925e-16	-6.51744	1.32135e-06	2.44032e-05	PBLD
ILMN_1652309	-1.78572	5.79398e-16	-6.5036	1.36423e-06	2.48746e-05	TTC8
ILMN_1782897	-1.78563	3.747e-16	-6.51847	1.31822e-06	2.43822e-05	CAPRIN1
ILMN_1809141	-1.78556	-1.12063e-15	-6.46989	1.47465e-06	2.56506e-05	ING4
ILMN_1791702	-1.7855	6.08888e-16	-6.49865	1.37989e-06	2.49581e-05	SMARCA2
ILMN_2145116	-1.78549	9.15067e-16	-6.46545	1.48986e-06	2.57108e-05	TMEM173
ILMN_2050813	-1.78543	6.245e-17	-6.53111	1.2804e-06	2.39902e-05	CLGN
ILMN_1815578	-1.78537	-3.1572e-16	-6.53154	1.27911e-06	2.39844e-05	ZNF223
ILMN_2079786	-1.78534	5.41234e-16	-6.50287	1.36653e-06	2.48746e-05	NUAK1
ILMN_1676504	-1.78526	-7.28584e-17	-6.53186	1.27818e-06	2.39844e-05	RPRML
ILMN_2358914	-1.78523	-7.49401e-16	-6.50673	1.35441e-06	2.47712e-05	SLC35C2
ILMN_1726437	-1.78516	-5.55112e-17	-6.53061	1.28188e-06	2.39995e-05	EFCAB3
ILMN_2168215	-1.78515	6.93889e-18	-6.52948	1.28521e-06	2.40252e-05	HSFX1
ILMN_2333319	-1.78493	-2.72352e-16	-6.5278	1.29019e-06	2.40552e-05	PTBP1
ILMN_1718334	-1.78487	1.37564e-15	-6.39101	1.7702e-06	2.80828e-05	ITPA
ILMN_2374633	-1.78482	-8.60423e-16	-6.49232	1.40019e-06	2.50924e-05	ZWILCH
ILMN_1708164	-1.78462	2.63678e-16	-6.51438	1.33072e-06	2.45392e-05	EIF3A
ILMN_1699856	-1.78462	-1.08941e-15	-6.4642	1.49418e-06	2.57348e-05	RALGDS
ILMN_2287168	-1.78452	-6.245e-16	-6.50866	1.34841e-06	2.46983e-05	SAR1B
ILMN_2313889	-1.78438	-2.55004e-16	-6.52225	1.30681e-06	2.42635e-05	ZNF682
ILMN_1702171	-1.78434	3.46945e-18	-6.52098	1.31064e-06	2.42785e-05	LPCAT1
ILMN_1658619	-1.78407	3.69496e-16	-6.50238	1.36805e-06	2.48746e-05	WWC1
ILMN_1697418	-1.78386	7.00828e-16	-6.47271	1.46507e-06	2.55788e-05	RBM9
ILMN_1662741	-1.78384	4.02456e-16	-6.49771	1.38287e-06	2.49936e-05	EDG4
ILMN_2180239	-1.7836	-6.71338e-16	-6.49575	1.38915e-06	2.50149e-05	DOPEY2
ILMN_1757270	-1.78354	-5.10009e-16	-6.50503	1.35972e-06	2.4847e-05	DBN1
ILMN_2117508	-1.78348	-1.9082e-16	-6.51338	1.33378e-06	2.45773e-05	CTHRC1
ILMN_1777049	-1.78346	6.93889e-18	-6.51159	1.3393e-06	2.45866e-05	ZNF160
ILMN_1701314	-1.78316	9.36751e-16	-6.43866	1.58512e-06	2.66643e-05	LOC399900
ILMN_2413650	-1.78311	2.35922e-16	-6.49987	1.376e-06	2.49576e-05	STIL
ILMN_1804929	-1.78299	-2.55004e-16	-6.50755	1.35184e-06	2.47427e-05	OXTR
ILMN_1734602	-1.7829	1.64712e-15	-6.32173	2.07951e-06	3.03818e-05	SRRM2
ILMN_1695991	-1.78284	-8.1532e-16	-6.47593	1.45421e-06	2.55788e-05	COLQ
ILMN_2317580	-1.78281	-6.55725e-16	-6.48859	1.41229e-06	2.51813e-05	SHANK3
ILMN_1747281	-1.7828	1.41727e-15	-6.3631	1.88873e-06	2.91339e-05	EVI5L
ILMN_1677877	-1.78275	-2.74954e-16	-6.50476	1.36058e-06	2.4847e-05	UBE2L3
ILMN_1804332	-1.78266	5.58581e-16	-6.47346	1.46251e-06	2.55788e-05	GPR137
ILMN_1811997	-1.7826	1.73472e-18	-6.50268	1.36712e-06	2.48746e-05	ZNF364
ILMN_1654545	-1.78252	-3.46945e-16	-6.50072	1.37332e-06	2.49312e-05	CPSF1
ILMN_1740351	-1.78247	-1.99753e-15	-6.27696	2.30831e-06	3.18523e-05	KIAA0174
ILMN_1696657	-1.78239	3.85109e-16	-6.48377	1.42812e-06	2.53078e-05	LRRN2
ILMN_1797451	-1.78226	-6.93889e-18	-6.4993	1.37783e-06	2.49576e-05	SRGAP2
ILMN_2403965	-1.78224	-6.34909e-16	-6.48402	1.4273e-06	2.53078e-05	TXNDC5
ILMN_1744517	-1.78186	-1.2837e-15	-6.40876	1.69881e-06	2.74654e-05	GNS
ILMN_1787256	-1.78166	-5.20417e-18	-6.49299	1.39803e-06	2.50834e-05	HCN3
ILMN_1815154	-1.78165	1.28023e-15	-6.37437	1.8399e-06	2.86693e-05	MYH10
ILMN_2363658	-1.78159	-7.62845e-16	-6.4676	1.48246e-06	2.57108e-05	PXDN
ILMN_2089175	-1.78152	-1.81886e-15	-6.30768	2.14873e-06	3.09474e-05	SYAP1
ILMN_2230683	-1.78147	-2.25514e-16	-6.492	1.40123e-06	2.50924e-05	CDCA7L
ILMN_2395913	-1.78125	9.05092e-16	-6.42303	1.64355e-06	2.71445e-05	ARHGAP11A
ILMN_1757106	-1.78123	5.70724e-16	-6.45767	1.5169e-06	2.60088e-05	March 6
ILMN_2367126	-1.78118	-2.44596e-16	-6.48877	1.41173e-06	2.51813e-05	ALAS2
ILMN_1748894	-1.78077	-1.20043e-15	-6.40988	1.69439e-06	2.74516e-05	GTPBP3
ILMN_2059452	-1.78061	-6.48787e-16	-6.46618	1.48733e-06	2.57108e-05	SLC12A2
ILMN_1694530	-1.78054	-2.3306e-15	-6.17531	2.92817e-06	3.59942e-05	DDA1
ILMN_2127842	-1.78052	-3.49113e-16	-6.47978	1.44133e-06	2.54467e-05	HBA2
ILMN_1671116	-1.78045	-3.29597e-16	-6.47953	1.44218e-06	2.54467e-05	C3orf21
ILMN_1658695	-1.78039	1.70003e-16	-6.47439	1.45939e-06	2.55788e-05	NUF2
ILMN_2366490	-1.78038	2.1181e-15	-6.19618	2.78833e-06	3.4978e-05	ZNF706
ILMN_1746832	-1.7803	9.74915e-16	-6.40464	1.71511e-06	2.75584e-05	CEP290
ILMN_1658883	-1.77983	2.46331e-16	-6.46521	1.49069e-06	2.57108e-05	ARAF
ILMN_2091084	-1.77976	-5.22585e-16	-6.4649	1.49174e-06	2.57108e-05	C8orf37
ILMN_2246661	-1.77972	0	-6.47259	1.46548e-06	2.55788e-05	FAHD1
ILMN_1752435	-1.77935	2.00534e-15	-6.21234	2.68476e-06	3.42594e-05	SEC22C
ILMN_1742781	-1.77933	-6.8695e-16	-6.45019	1.54336e-06	2.62682e-05	KIRREL
ILMN_2228035	-1.77931	5.20417e-16	-6.44204	1.57275e-06	2.65017e-05	HS3ST1
ILMN_1762204	-1.77919	-6.76542e-17	-6.46814	1.48063e-06	2.56998e-05	C1orf150
ILMN_2185845	-1.77914	3.53884e-16	-6.45206	1.5367e-06	2.61912e-05	BRSK1
ILMN_1756312	-1.77908	-2.23779e-16	-6.46717	1.48393e-06	2.57108e-05	SEMA7A
ILMN_1662340	-1.77908	-6.69603e-16	-6.44889	1.54802e-06	2.62965e-05	ZNF358
ILMN_1690136	-1.77904	-1.06165e-15	-6.41047	1.69207e-06	2.74469e-05	NIPBL
ILMN_1679217	-1.77893	5.76796e-16	-6.43346	1.60431e-06	2.68217e-05	FAM110B
ILMN_1788203	-1.77892	-6.46184e-16	-6.44883	1.54824e-06	2.62965e-05	HEY1
ILMN_1755138	-1.7785	4.09395e-16	-6.44189	1.57329e-06	2.65017e-05	NEK8
ILMN_1748831	-1.77846	-4.96131e-16	-6.45281	1.53404e-06	2.61641e-05	PPP1R13B
ILMN_1810901	-1.77826	-2.84495e-16	-6.45772	1.51673e-06	2.60088e-05	RNASEH2A
ILMN_1687840	-1.77825	-1.26114e-15	-6.37569	1.83427e-06	2.86178e-05	ABCB7
ILMN_2395506	-1.77825	-4.26742e-16	-6.45362	1.53117e-06	2.61332e-05	SOX6
ILMN_1804498	-1.77807	4.49293e-16	-6.43468	1.59979e-06	2.67876e-05	C7orf27
ILMN_1776352	-1.77801	-2.58474e-16	-6.45562	1.5241e-06	2.60468e-05	MUTED
ILMN_1769118	-1.77801	3.00107e-15	-5.93894	5.11406e-06	4.98321e-05	Septin 9
ILMN_2392286	-1.77769	1.70003e-16	-6.44646	1.55675e-06	2.63526e-05	IHPK1
ILMN_2285141	-1.77749	6.07153e-18	-6.44943	1.54607e-06	2.6296e-05	USP48
ILMN_1680132	-1.77742	6.07153e-16	-6.41531	1.67318e-06	2.73117e-05	CADM1
ILMN_1813836	-1.77736	-1.89085e-15	-6.25172	2.44849e-06	3.2905e-05	DARS
ILMN_1665304	-1.77735	-4.74447e-16	-6.44236	1.5716e-06	2.65017e-05	FOXN3
ILMN_1726512	-1.77728	-3.79904e-16	-6.44524	1.56114e-06	2.63876e-05	ZSCAN2
ILMN_2072091	-1.77726	-1.44329e-15	-6.33718	2.00608e-06	2.98834e-05	HNRNPUL2
ILMN_2054725	-1.7772	4.83988e-16	-6.42311	1.64321e-06	2.71445e-05	SUGT1
ILMN_1655684	-1.77719	-1.30798e-15	-6.35807	1.91094e-06	2.92346e-05	SARS2
ILMN_1760153	-1.77719	-9.4022e-16	-6.40542	1.712e-06	2.75515e-05	GATA5
ILMN_2073263	-1.77712	4.26742e-16	-6.42643	1.63062e-06	2.70221e-05	C11orf61
ILMN_2228215	-1.77711	1.21431e-16	-6.44232	1.57173e-06	2.65017e-05	ANO4
ILMN_2262444	-1.77708	5.68122e-16	-6.41518	1.67371e-06	2.73117e-05	PDE7A
ILMN_1789830	-1.77703	2.54137e-16	-6.43583	1.59553e-06	2.67579e-05	CFLAR
ILMN_1663532	-1.77694	7.49834e-16	-6.39668	1.74705e-06	2.79187e-05	RIC8B
ILMN_2380754	-1.77691	7.87564e-16	-6.39243	1.76437e-06	2.80084e-05	CCNG1
ILMN_1741566	-1.77691	1.11022e-16	-6.44057	1.5781e-06	2.65645e-05	BMP7
ILMN_1778876	-1.77681	1.56776e-15	-6.27714	2.30734e-06	3.18523e-05	FAM179B
ILMN_1698463	-1.77663	-2.33494e-15	-6.13787	3.19721e-06	3.79365e-05	ILF3
ILMN_1779373	-1.77644	1.43982e-16	-6.43459	1.60009e-06	2.67876e-05	HIST1H2BF
ILMN_1769091	-1.77642	6.2797e-16	-6.40329	1.72049e-06	2.76157e-05	PRCP
ILMN_1691364	-1.77641	-7.35523e-16	-6.41651	1.66857e-06	2.729e-05	STAT1
ILMN_2062381	-1.77639	1.56125e-16	-6.43362	1.60371e-06	2.68217e-05	LCOR
ILMN_1728426	-1.77626	1.15706e-15	-6.33928	1.9963e-06	2.98566e-05	INPPL1
ILMN_2330410	-1.77613	-1.04083e-17	-6.43566	1.59614e-06	2.67579e-05	EIF3C
ILMN_1674458	-1.77603	-3.92048e-16	-6.43199	1.60978e-06	2.68581e-05	KLHL7
ILMN_1745329	-1.77594	1.45717e-16	-6.42936	1.6196e-06	2.69487e-05	PRR14
ILMN_1741564	-1.77591	3.88578e-16	-6.4167	1.6678e-06	2.729e-05	DCTN4
ILMN_1732705	-1.77589	4.52763e-16	-6.41205	1.6859e-06	2.73923e-05	HCFC1
ILMN_1711838	-1.77565	6.17562e-16	-6.39633	1.74848e-06	2.79187e-05	SLC25A24
ILMN_1747506	-1.77553	1.29237e-15	-6.31162	2.12909e-06	3.07889e-05	DHX34
ILMN_1755909	-1.77545	-7.63278e-16	-6.40446	1.7158e-06	2.75584e-05	C20orf11
ILMN_2158587	-1.77542	-6.55725e-16	-6.41223	1.68518e-06	2.73923e-05	EEF1E1
ILMN_2203987	-1.77537	1.19696e-16	-6.42449	1.63799e-06	2.70949e-05	LACE1
ILMN_1697469	-1.77535	-1.30451e-15	-6.34025	1.99179e-06	2.98327e-05	SFRS6
ILMN_2374244	-1.77525	-6.66134e-16	-6.40983	1.6946e-06	2.74516e-05	DYRK2
ILMN_1695355	-1.77525	2.20689e-16	-6.41914	1.6584e-06	2.72529e-05	FOXP2
ILMN_1804663	-1.77522	-1.09027e-15	-6.36824	1.86628e-06	2.89333e-05	THBS3
ILMN_2361104	-1.77519	-4.11129e-16	-6.42272	1.64471e-06	2.71454e-05	ZMAT3
ILMN_2058337	-1.77484	-2.26967e-15	-6.13822	3.19458e-06	3.79247e-05	ROCK2
ILMN_2234970	-1.77469	-1.52656e-16	-6.4222	1.64669e-06	2.71599e-05	SLC39A3
ILMN_2226753	-1.77464	-1.04083e-16	-6.42154	1.64922e-06	2.71833e-05	ZC3HAV1L
ILMN_1750386	-1.7745	-3.29597e-16	-6.41805	1.66261e-06	2.72529e-05	NPPA
ILMN_1701991	-1.77442	1.0842e-15	-6.33119	2.03423e-06	3.00705e-05	SYNJ1
ILMN_2165369	-1.77441	-2.76688e-16	-6.41824	1.66188e-06	2.72529e-05	HIST1H4B
ILMN_2235086	-1.77439	-2.08167e-17	-6.41803	1.66268e-06	2.72529e-05	CCDC4
ILMN_1695282	-1.77439	4.96131e-16	-6.39357	1.75969e-06	2.79826e-05	RAPGEF1
ILMN_2057359	-1.77436	-4.23923e-16	-6.41373	1.67932e-06	2.73668e-05	TAF9B
ILMN_1701331	-1.77418	9.85757e-16	-6.34175	1.98486e-06	2.97589e-05	UBE2M
ILMN_1738482	-1.77414	-1.07813e-15	-6.35893	1.90714e-06	2.92346e-05	CEP27
ILMN_1723625	-1.77405	1.04083e-17	-6.41394	1.67853e-06	2.73668e-05	MAP4K2
ILMN_1691410	-1.77381	-7.84095e-16	-6.38608	1.79055e-06	2.82594e-05	BAMBI
ILMN_1738530	-1.77376	1.06512e-15	-6.3272	2.05321e-06	3.02247e-05	ATAD3A
ILMN_1700611	-1.77361	-5.27356e-16	-6.40148	1.7277e-06	2.76952e-05	CDK10
ILMN_1808163	-1.77357	8.95117e-16	-6.34674	1.96195e-06	2.95413e-05	C11orf24
ILMN_1725644	-1.77321	2.43555e-15	-6.05286	3.90586e-06	4.28373e-05	UBE2D2
ILMN_1705397	-1.77302	-2.44596e-16	-6.40458	1.71534e-06	2.75584e-05	PDK2
ILMN_2306066	-1.77302	-1.1588e-15	-6.33757	2.00424e-06	2.98834e-05	FUS
ILMN_1716004	-1.7727	1.44676e-15	-6.25877	2.40847e-06	3.26355e-05	NSUN4
ILMN_1737484	-1.77264	-1.0018e-16	-6.40112	1.72914e-06	2.77001e-05	RTN4R
ILMN_2387078	-1.77261	6.31439e-16	-6.36444	1.88286e-06	2.90799e-05	MPZL2
ILMN_1802753	-1.77259	7.71952e-16	-6.35057	1.94454e-06	2.94212e-05	TSSC4
ILMN_2183885	-1.77257	-2.99587e-15	-5.90882	5.49309e-06	5.2259e-05	C7orf11
ILMN_2112301	-1.7725	-3.97252e-16	-6.39578	1.7507e-06	2.79361e-05	DRAP1
ILMN_1702389	-1.77249	-2.39392e-16	-6.39925	1.73669e-06	2.77847e-05	ZC3H3
ILMN_2241775	-1.77244	-7.51135e-16	-6.37498	1.83729e-06	2.86469e-05	TROVE2
ILMN_2232177	-1.77218	-8.85793e-16	-6.36041	1.90058e-06	2.92346e-05	ACTN1
ILMN_1806867	-1.77212	-4.78784e-16	-6.38867	1.77982e-06	2.81444e-05	PPM1G
ILMN_2364357	-1.77205	1.04083e-17	-6.39358	1.75968e-06	2.79826e-05	RPS6KB2
ILMN_1677043	-1.77196	1.41553e-15	-6.25679	2.41967e-06	3.26968e-05	AKR7A2
ILMN_1659800	-1.7719	-2.46331e-16	-6.39311	1.7616e-06	2.79826e-05	BCL11A
ILMN_1743763	-1.77185	4.52763e-16	-6.3711	1.85395e-06	2.88332e-05	TJAP1
ILMN_1753975	-1.77169	-5.68989e-16	-6.37982	1.81678e-06	2.85082e-05	NPTN
ILMN_2172600	-1.77155	-1.45717e-16	-6.39019	1.77356e-06	2.80997e-05	ZNF345
ILMN_1669842	-1.7715	3.01408e-16	-6.37706	1.82844e-06	2.85814e-05	CHAF1A
ILMN_2222984	-1.77141	-3.67761e-16	-6.38562	1.79248e-06	2.82717e-05	RDH14
ILMN_1685343	-1.77137	-1.22406e-16	-6.3883	1.78138e-06	2.81508e-05	NUPL1
ILMN_2137084	-1.7713	-5.42968e-16	-6.37725	1.82765e-06	2.85814e-05	LIN9
ILMN_1717934	-1.77128	-1.50921e-15	-6.26725	2.36124e-06	3.22874e-05	SYT11
ILMN_1671257	-1.77108	-1.23773e-15	-6.30765	2.14888e-06	3.09474e-05	DKC1
ILMN_1686097	-1.77096	9.05526e-16	-6.31961	2.08984e-06	3.04549e-05	TOP2A
ILMN_2318568	-1.77093	-5.20417e-18	-6.38254	1.80535e-06	2.8438e-05	HCFC1R1
ILMN_2383300	-1.77086	5.03205e-16	-6.35746	1.91362e-06	2.92421e-05	PTPRU
ILMN_1756631	-1.77079	-2.98372e-16	-6.38104	1.81163e-06	2.84821e-05	ZNF526
ILMN_1667356	-1.77033	2.83627e-16	-6.36613	1.87547e-06	2.90024e-05	CCDC128
ILMN_1784352	-1.77021	4.05925e-16	-6.35784	1.91194e-06	2.92346e-05	CCM2
ILMN_2403534	-1.77017	-1.73472e-16	-6.37616	1.83229e-06	2.8611e-05	ALOX15
ILMN_1702265	-1.76999	-7.55472e-16	-6.34998	1.94724e-06	2.94257e-05	HDHD2
ILMN_1677452	-1.76991	1.27329e-15	-6.25962	2.40368e-06	3.2616e-05	REXO4
ILMN_1753271	-1.76983	3.57353e-16	-6.35702	1.91561e-06	2.92531e-05	B4GALNT3
ILMN_1670238	-1.76975	1.45717e-16	-6.3664	1.87431e-06	2.90024e-05	CDC45L
ILMN_1751120	-1.76961	5.38632e-16	-6.34222	1.98268e-06	2.97589e-05	HIST1H4H
ILMN_1652929	-1.76951	-5.5381e-16	-6.35863	1.90844e-06	2.92346e-05	POGZ
ILMN_2134224	-1.76947	3.40006e-16	-6.35446	1.92704e-06	2.92829e-05	ATP13A1
ILMN_1689200	-1.76946	2.67798e-16	-6.35828	1.91002e-06	2.92346e-05	DHDH
ILMN_2410540	-1.76945	3.26128e-16	-6.35498	1.9247e-06	2.92829e-05	CASP2
ILMN_1701998	-1.76896	6.93889e-18	-6.36242	1.89172e-06	2.91536e-05	AFAP1
ILMN_1677951	-1.76895	-2.08167e-16	-6.36372	1.88599e-06	2.91099e-05	AFF3
ILMN_1735093	-1.76873	-5.52509e-16	-6.35094	1.94288e-06	2.94212e-05	TIMELESS
ILMN_1755321	-1.76873	-6.245e-16	-6.3467	1.96211e-06	2.95413e-05	AAAS
ILMN_1688765	-1.7685	-3.747e-16	-6.35603	1.92003e-06	2.92531e-05	ZNF221
ILMN_1662198	-1.76833	1.10675e-15	-6.26832	2.35535e-06	3.22362e-05	RANGAP1
ILMN_2131022	-1.76828	-1.38778e-17	-6.35596	1.92031e-06	2.92531e-05	FLJ45445
ILMN_1672393	-1.76822	2.17057e-16	-6.34818	1.95539e-06	2.95307e-05	CUL7
ILMN_1798467	-1.76802	9.85323e-16	-6.28105	2.2864e-06	3.18098e-05	FRYL
ILMN_1676058	-1.768	-3.60822e-16	-6.35141	1.94076e-06	2.94184e-05	MAGOHB
ILMN_1807881	-1.76782	2.22045e-16	-6.34395	1.97474e-06	2.96768e-05	NEDD4
ILMN_1651872	-1.7678	1.02869e-15	-6.27339	2.32765e-06	3.2e-05	UBIAD1
ILMN_1749866	-1.76766	1.28977e-15	-6.23548	2.54326e-06	3.33669e-05	GATA4
ILMN_1737084	-1.76766	1.1588e-15	-6.25459	2.43214e-06	3.27931e-05	TXLNA
ILMN_2108366	-1.76736	-9.08561e-17	-6.34772	1.95746e-06	2.95413e-05	RBM41
ILMN_2096737	-1.76736	-4.34657e-16	-6.34256	1.98113e-06	2.97546e-05	ZNF567
ILMN_2143250	-1.76732	2.84495e-16	-6.336	2.01156e-06	2.98834e-05	FAR1
ILMN_1657077	-1.76729	-3.46945e-18	-6.34588	1.96587e-06	2.95797e-05	SOCS6
ILMN_1652952	-1.76704	-1.00614e-16	-6.34461	1.9717e-06	2.96492e-05	RASAL2
ILMN_1717403	-1.76678	2.55655e-16	-6.33201	2.03035e-06	3.0046e-05	C9orf100
ILMN_1683298	-1.76677	-4.57967e-16	-6.33573	2.01286e-06	2.98834e-05	MEN1
ILMN_1790741	-1.76658	7.18176e-16	-6.29638	2.20606e-06	3.12515e-05	RNF126
ILMN_1705231	-1.76651	5.33861e-16	-6.31173	2.12852e-06	3.07889e-05	SLCO2A1
ILMN_1788489	-1.76628	-2.27249e-16	-6.33671	2.00827e-06	2.98834e-05	HIST1H3F
ILMN_1810441	-1.76627	-2.70617e-16	-6.33608	2.01121e-06	2.98834e-05	TRIM3
ILMN_1703016	-1.76623	3.35669e-16	-6.32234	2.07657e-06	3.03818e-05	CACNA1G
ILMN_2264011	-1.76622	-6.19296e-16	-6.32198	2.07831e-06	3.03818e-05	GRAP
ILMN_2399503	-1.76602	7.10369e-16	-6.29163	2.23067e-06	3.13881e-05	UBN1
ILMN_1711650	-1.76601	-4.16334e-16	-6.32977	2.04098e-06	3.01367e-05	KCNE1L
ILMN_1680860	-1.76598	2.74086e-16	-6.32318	2.07253e-06	3.03818e-05	LEMD2
ILMN_1744006	-1.76589	-5.6552e-16	-6.32188	2.0788e-06	3.03818e-05	GFOD2
ILMN_1676393	-1.76585	-2.74086e-16	-6.33184	2.03116e-06	3.0046e-05	ATP5G1
ILMN_1787877	-1.76568	1.37043e-16	-6.32597	2.05908e-06	3.02582e-05	CCNT2
ILMN_1698020	-1.76567	-1.70003e-16	-6.33097	2.03527e-06	3.00705e-05	DLC1
ILMN_1759766	-1.76549	5.89806e-16	-6.29718	2.20198e-06	3.12515e-05	CTXN1
ILMN_1668834	-1.76546	-5.01335e-16	-6.32084	2.08386e-06	3.04069e-05	RSF1
ILMN_1661484	-1.76545	2.65413e-16	-6.31832	2.09613e-06	3.05101e-05	ZBTB45
ILMN_2401906	-1.76524	-1.25377e-15	-6.2484	2.46756e-06	3.29586e-05	CDAN1
ILMN_1698885	-1.76518	-3.72966e-17	-6.32535	2.06207e-06	3.0266e-05	PTPRT
ILMN_1794132	-1.76509	-2.19735e-15	-6.0669	3.77859e-06	4.19718e-05	NDUFS8
ILMN_1731609	-1.76501	1.0339e-15	-6.24567	2.48336e-06	3.29966e-05	CHMP6
ILMN_1701434	-1.76497	-6.45317e-16	-6.30803	2.14696e-06	3.09474e-05	RAP1B
ILMN_1794131	-1.76496	4.52763e-16	-6.30238	2.17545e-06	3.10876e-05	LOC389607
ILMN_2059996	-1.76493	-3.26128e-16	-6.32166	2.07988e-06	3.03818e-05	MEGF8
ILMN_2374383	-1.76484	4.25007e-16	-6.3031	2.17177e-06	3.10804e-05	TSPAN17
ILMN_1651370	-1.76475	-2.77556e-16	-6.32079	2.08407e-06	3.04069e-05	USP21
ILMN_1696749	-1.76443	8.67362e-18	-6.31709	2.10211e-06	3.0561e-05	LMNA
ILMN_1732923	-1.76422	9.14199e-16	-6.25252	2.44392e-06	3.28992e-05	SIPA1L2
ILMN_1725534	-1.76413	3.46945e-18	-6.31424	2.11613e-06	3.06655e-05	ACTN4
ILMN_2358265	-1.76405	-2.06757e-16	-6.31469	2.1139e-06	3.06655e-05	F7
ILMN_2369104	-1.76401	1.99493e-16	-6.30702	2.15202e-06	3.09744e-05	TRAPPC6B
ILMN_1789338	-1.76392	-1.47441e-15	-6.20238	2.74815e-06	3.46714e-05	SORBS3
ILMN_1754220	-1.76392	-3.57353e-16	-6.31088	2.13275e-06	3.08238e-05	SF3A2
ILMN_2144116	-1.76384	1.04604e-15	-6.23284	2.559e-06	3.35088e-05	CPSF2
ILMN_2374728	-1.76382	2.34188e-16	-6.30362	2.16914e-06	3.10804e-05	ARPP-21
ILMN_1662161	-1.76377	-1.32706e-15	-6.22379	2.61377e-06	3.37396e-05	TBC1D13
ILMN_1747673	-1.76374	-9.28077e-16	-6.2726	2.33195e-06	3.20232e-05	RASL10A
ILMN_1765021	-1.76369	4.09395e-16	-6.29272	2.22498e-06	3.13259e-05	TOP3B
ILMN_1765606	-1.76368	2.15973e-16	-6.30307	2.17195e-06	3.10804e-05	YAF2
ILMN_1705253	-1.76363	1.11022e-16	-6.30655	2.15441e-06	3.09907e-05	PTPRD
ILMN_1795822	-1.76359	-4.84855e-16	-6.30305	2.17205e-06	3.10804e-05	DIS3L
ILMN_1671402	-1.76342	1.05818e-16	-6.30464	2.16398e-06	3.10804e-05	ARPP-21
ILMN_2287911	-1.7633	-7.11237e-16	-6.28696	2.25506e-06	3.16224e-05	CMTM1
ILMN_1783182	-1.76327	-8.89913e-16	-6.27172	2.33676e-06	3.20533e-05	FBN1
ILMN_1802347	-1.76308	-2.84061e-17	-6.30437	2.16535e-06	3.10804e-05	FTSJ1
ILMN_1815012	-1.76304	2.81025e-16	-6.2937	2.21989e-06	3.13223e-05	EXOC7
ILMN_1814296	-1.76289	2.21177e-17	-6.30161	2.17932e-06	3.10907e-05	TRPM6
ILMN_1729051	-1.76281	-1.20737e-15	-6.23122	2.56873e-06	3.35288e-05	MSH6
ILMN_1756152	-1.76279	8.1532e-17	-6.29915	2.19189e-06	3.11823e-05	MFSD11
ILMN_1698365	-1.76276	1.21431e-16	-6.29765	2.19953e-06	3.12515e-05	NHLRC3
ILMN_2048793	-1.76252	-3.05225e-15	-5.80695	7.00048e-06	6.09276e-05	CIAO1
ILMN_1682270	-1.76234	-5.31693e-16	-6.2886	2.24647e-06	3.152e-05	FGFR2
ILMN_2325506	-1.76234	7.72819e-16	-6.24957	2.46081e-06	3.29586e-05	BCAS4
ILMN_1757627	-1.76232	-7.48533e-16	-6.27461	2.32104e-06	3.19528e-05	ZMYND19
ILMN_1808356	-1.76216	-1.37824e-15	-6.20068	2.75908e-06	3.47735e-05	FAM3A
ILMN_1703379	-1.76204	-1.63671e-15	-6.15674	3.05861e-06	3.69447e-05	VPS41
ILMN_1672080	-1.76194	-3.6993e-16	-6.29094	2.23424e-06	3.14203e-05	NR2F6
ILMN_1798354	-1.76187	-1.21257e-15	-6.22143	2.62821e-06	3.38192e-05	PAPOLA
ILMN_2041222	-1.76169	9.45424e-16	-6.22452	2.60929e-06	3.37173e-05	FLJ40504
ILMN_1729117	-1.76165	6.93889e-18	-6.28966	2.24091e-06	3.1496e-05	COL5A2
ILMN_1652938	-1.76164	2.47198e-16	-6.28162	2.28337e-06	3.18013e-05	PRRG3
ILMN_2235707	-1.76146	-9.57567e-16	-6.24743	2.47316e-06	3.29836e-05	ITIH5
ILMN_1682864	-1.76143	2.36269e-15	-5.96647	4.79096e-06	4.78432e-05	SPSB3
ILMN_2261519	-1.76141	-7.58074e-16	-6.26494	2.37404e-06	3.23454e-05	AIRE
ILMN_1773059	-1.76134	-3.53016e-16	-6.28549	2.26283e-06	3.16409e-05	GPR124
ILMN_1696276	-1.76132	-4.48426e-16	-6.2822	2.28028e-06	3.18013e-05	ZNF653
ILMN_1666976	-1.7613	-2.94903e-16	-6.28642	2.25795e-06	3.16334e-05	PLD3
ILMN_1677534	-1.76125	1.38778e-17	-6.28562	2.26213e-06	3.16409e-05	SCAP
ILMN_1683112	-1.76101	6.93889e-17	-6.28191	2.28183e-06	3.18013e-05	FANCC
ILMN_1705331	-1.76097	4.30211e-16	-6.26473	2.3752e-06	3.23454e-05	ZNHIT3
ILMN_2208455	-1.76093	-4.57967e-16	-6.27806	2.30242e-06	3.18512e-05	DDHD1
ILMN_1686152	-1.76069	-5.34295e-16	-6.27228	2.33365e-06	3.20287e-05	GGA2
ILMN_1763834	-1.76062	1.04083e-17	-6.27949	2.29474e-06	3.18511e-05	APLP1
ILMN_2277676	-1.7603	9.62772e-16	-6.20915	2.70488e-06	3.44443e-05	ERCC1
ILMN_1766159	-1.76019	-1.70003e-16	-6.27681	2.30912e-06	3.18523e-05	MIER2
ILMN_1812489	-1.76015	1.96024e-16	-6.2692	2.3505e-06	3.22058e-05	CCDC21
ILMN_2160209	-1.76012	-7.91034e-16	-6.24976	2.45974e-06	3.29586e-05	TACSTD1
ILMN_1773079	-1.76011	-8.29198e-16	-6.24647	2.47871e-06	3.29966e-05	COL3A1
ILMN_1704164	-1.76007	-7.42462e-16	-6.25315	2.44032e-06	3.28853e-05	ATP13A2
ILMN_1776905	-1.76001	-1.73472e-18	-6.27377	2.32556e-06	3.19892e-05	FAM23B
ILMN_1795876	-1.75995	9.62772e-16	-6.20575	2.72653e-06	3.45649e-05	GPS1
ILMN_2355831	-1.75988	-9.26342e-16	-6.23534	2.54408e-06	3.33669e-05	FHL2
ILMN_1686968	-1.75981	3.60822e-16	-6.25775	2.41421e-06	3.26591e-05	ZNF362
ILMN_1702972	-1.75978	1.5786e-16	-6.26709	2.36213e-06	3.22874e-05	GJA5
ILMN_2415467	-1.75975	1.18308e-15	-6.17558	2.92633e-06	3.59936e-05	AP1GBP1
ILMN_1699631	-1.75931	7.45931e-16	-6.22293	2.61899e-06	3.37715e-05	GATS
ILMN_2299072	-1.75931	2.03657e-15	-6.02113	4.20969e-06	4.46956e-05	CROP
ILMN_2116299	-1.75915	2.81893e-16	-6.25563	2.42623e-06	3.27494e-05	GRRP1
ILMN_1746137	-1.75904	-7.1167e-16	-6.24541	2.48489e-06	3.29966e-05	ST7
ILMN_1808059	-1.75904	7.25982e-16	-6.22225	2.6232e-06	3.37903e-05	BCAS4
ILMN_1769961	-1.75901	6.93889e-17	-6.26237	2.38832e-06	3.2488e-05	DPF1
ILMN_1661335	-1.759	7.99708e-16	-6.21463	2.6704e-06	3.41294e-05	SPTBN1
ILMN_2372200	-1.75899	6.62231e-16	-6.22768	2.59005e-06	3.35984e-05	ZNF586
ILMN_1715437	-1.75886	3.72098e-16	-6.24783	2.47082e-06	3.29703e-05	CASC5
ILMN_1712051	-1.75883	3.46945e-16	-6.24898	2.46419e-06	3.29586e-05	ZSCAN2
ILMN_1687419	-1.75883	5.86337e-16	-6.23249	2.56106e-06	3.35179e-05	DHX8
ILMN_1671583	-1.75876	6.54967e-16	-6.22603	2.60006e-06	3.36158e-05	MKRN1
ILMN_1667883	-1.75847	-4.92661e-16	-6.25248	2.44414e-06	3.28992e-05	THOC5
ILMN_1693183	-1.75842	-2.15539e-16	-6.25931	2.40543e-06	3.2616e-05	SORBS2
ILMN_1727041	-1.7584	-6.7329e-16	-6.24185	2.50566e-06	3.3093e-05	EWSR1
ILMN_2412521	-1.75827	5.34295e-16	-6.23124	2.56859e-06	3.35288e-05	KIAA0101
ILMN_1792356	-1.75826	-6.17562e-16	-6.24399	2.49314e-06	3.30523e-05	DPYSL4
ILMN_1741244	-1.75819	-5.48173e-16	-6.24712	2.47494e-06	3.29894e-05	PRR8
ILMN_1686871	-1.75806	1.17614e-15	-6.16057	3.03122e-06	3.67492e-05	PARP1
ILMN_1677756	-1.75802	-1.37043e-16	-6.25569	2.42589e-06	3.27494e-05	UBE2D2
ILMN_2284667	-1.75793	3.76435e-16	-6.2386	2.52476e-06	3.3267e-05	AP3D1
ILMN_1710522	-1.75776	3.747e-16	-6.23707	2.53382e-06	3.3301e-05	RUNX1T1
ILMN_1651209	-1.75773	3.00107e-16	-6.2409	2.51122e-06	3.31486e-05	SLC35E2
ILMN_2407308	-1.75772	5.0307e-17	-6.2503	2.45665e-06	3.29425e-05	HEY1
ILMN_2079004	-1.7576	2.35922e-16	-6.24268	2.50079e-06	3.30822e-05	MDH2
ILMN_1692831	-1.75759	-9.54098e-17	-6.25124	2.45126e-06	3.29242e-05	HIST1H1A
ILMN_1744635	-1.7575	3.79471e-17	-6.24845	2.46726e-06	3.29586e-05	PUNC
ILMN_1744508	-1.75739	-8.35486e-16	-6.21965	2.6392e-06	3.3872e-05	FAM53C
ILMN_2350122	-1.75739	6.95624e-16	-6.20923	2.70438e-06	3.44443e-05	TRIM13
ILMN_1719985	-1.75725	1.07726e-15	-6.16605	2.99246e-06	3.64596e-05	FEM1A
ILMN_2396691	-1.75707	-8.67362e-18	-6.24517	2.48625e-06	3.29966e-05	AKAP9
ILMN_1657627	-1.75703	-1.47451e-16	-6.24599	2.48148e-06	3.29966e-05	CBFA2T3
ILMN_1695731	-1.75693	1.92554e-16	-6.23799	2.52833e-06	3.3267e-05	TUBG1
ILMN_2337974	-1.75682	1.60462e-16	-6.23818	2.52724e-06	3.3267e-05	PKIA
ILMN_1666739	-1.75681	-1.38778e-17	-6.24276	2.50029e-06	3.30822e-05	RBM15
ILMN_1717757	-1.75672	-4.30211e-16	-6.23802	2.5282e-06	3.3267e-05	CALML4
ILMN_1782173	-1.75669	2.22912e-16	-6.23449	2.54914e-06	3.34154e-05	CBX3
ILMN_1736533	-1.75662	1.4138e-16	-6.23697	2.53441e-06	3.3301e-05	RND2
ILMN_1660426	-1.75661	1.2941e-15	-6.13019	3.25548e-06	3.83574e-05	CPSF4
ILMN_2230162	-1.75654	-1.74513e-15	-6.08582	3.6138e-06	4.08443e-05	FLJ44124
ILMN_2309926	-1.75641	-1.18308e-15	-6.17327	2.94221e-06	3.60623e-05	ZDHHC14
ILMN_1689552	-1.75639	7.11237e-17	-6.23687	2.53498e-06	3.3301e-05	FAM63A
ILMN_1755710	-1.75632	-5.74193e-16	-6.22765	2.59025e-06	3.35984e-05	EFNA4
ILMN_1776073	-1.7563	1.71217e-15	-6.05817	3.85724e-06	4.25392e-05	CCT4
ILMN_1654398	-1.75603	-1.09808e-15	-6.18004	2.89589e-06	3.57087e-05	RGL1
ILMN_1736353	-1.75595	1.24445e-15	-6.13122	3.2476e-06	3.8312e-05	PSMC1
ILMN_1720124	-1.75589	1.73646e-15	-6.04996	3.9327e-06	4.30582e-05	RCC2
ILMN_2315569	-1.75503	-2.06432e-16	-6.22648	2.59735e-06	3.35984e-05	N6AMT1
ILMN_1778488	-1.75502	5.96745e-16	-6.19508	2.79556e-06	3.50173e-05	WDR41
ILMN_2147133	-1.75495	1.78677e-16	-6.21942	2.6406e-06	3.3872e-05	NBPF15
ILMN_1708496	-1.75468	3.9671e-16	-6.20602	2.72478e-06	3.45649e-05	BRSK2
ILMN_2161286	-1.75463	-5.64598e-16	-6.21192	2.6874e-06	3.42752e-05	FAM40B
ILMN_2061318	-1.75451	-3.29597e-16	-6.21966	2.63915e-06	3.3872e-05	TAF13
ILMN_2088612	-1.75439	-1.09981e-15	-6.16424	3.0052e-06	3.65602e-05	XPO4
ILMN_1807263	-1.75426	4.06793e-16	-6.20141	2.7544e-06	3.47324e-05	ZNF682
ILMN_1810335	-1.75424	-5.75928e-16	-6.20759	2.71476e-06	3.44931e-05	DGKB
ILMN_1814173	-1.75419	-7.91034e-16	-6.19275	2.81087e-06	3.50712e-05	SMARCA4
ILMN_1706610	-1.75418	4.47559e-16	-6.19806	2.77605e-06	3.48798e-05	PLEKHA9
ILMN_1733991	-1.7541	-5.44703e-16	-6.20783	2.71324e-06	3.44931e-05	UBL7
ILMN_1684158	-1.75409	8.26596e-16	-6.16515	2.99882e-06	3.65189e-05	GPT2
ILMN_1800412	-1.75404	8.06646e-16	-6.16669	2.98798e-06	3.64419e-05	BMP1
ILMN_2180682	-1.75383	3.06005e-15	-5.72168	8.58295e-06	6.96346e-05	MTPN
ILMN_2399036	-1.75381	9.12465e-16	-6.15332	3.0833e-06	3.70865e-05	SEPN1
ILMN_1770911	-1.75344	-1.00094e-15	-6.16617	2.99167e-06	3.64596e-05	NRSN2
ILMN_2047885	-1.75336	1.38778e-16	-6.20558	2.72759e-06	3.45649e-05	PCDHB9
ILMN_1682226	-1.75336	-9.88792e-16	-6.16668	2.98804e-06	3.64419e-05	CLDN15
ILMN_1703459	-1.7532	1.03975e-16	-6.20516	2.7303e-06	3.45706e-05	WNT9B
ILMN_1668092	-1.75318	-7.60243e-16	-6.1855	2.85904e-06	3.54695e-05	ESAM
ILMN_2363027	-1.75312	4.4062e-16	-6.18835	2.84001e-06	3.53174e-05	RAD51
ILMN_1654690	-1.75307	-1.32706e-15	-6.12264	3.31378e-06	3.86099e-05	CECR5
ILMN_1763127	-1.75283	-1.14492e-16	-6.20545	2.72844e-06	3.45649e-05	CCBP2
ILMN_1752303	-1.75282	1.63931e-15	-6.03976	4.02847e-06	4.36406e-05	YY1AP1
ILMN_1714197	-1.75282	-2.498e-16	-6.20479	2.73268e-06	3.4583e-05	ACSS2
ILMN_1789492	-1.75279	-1.2039e-15	-6.13654	3.20722e-06	3.80185e-05	ZDHHC8
ILMN_1701213	-1.75274	0	-6.20321	2.74279e-06	3.46581e-05	PIP4K2B
ILMN_1781383	-1.75272	-1.30104e-18	-6.20308	2.74359e-06	3.46581e-05	NFKBIL2
ILMN_1771057	-1.75261	-2.28983e-16	-6.20298	2.74427e-06	3.46581e-05	XAB2
ILMN_1711823	-1.75257	3.05311e-16	-6.19094	2.82282e-06	3.51434e-05	C17orf70
ILMN_1661994	-1.75213	-2.09902e-16	-6.19857	2.77278e-06	3.48744e-05	ESRRG
ILMN_1670019	-1.75204	-4.94396e-17	-6.19724	2.7814e-06	3.49291e-05	PEG10
ILMN_2111187	-1.75201	1.23165e-16	-6.19319	2.80795e-06	3.5065e-05	ELOVL6
ILMN_1736650	-1.752	-4.3715e-16	-6.19233	2.8136e-06	3.5082e-05	JMJD2A
ILMN_1772644	-1.75195	-5.88071e-16	-6.185	2.86239e-06	3.54889e-05	EML3
ILMN_2320250	-1.75153	-2.22045e-16	-6.19268	2.8113e-06	3.50712e-05	NOL6
ILMN_1665095	-1.75142	-8.70831e-16	-6.15967	3.03766e-06	3.67992e-05	NELF
ILMN_1795166	-1.75138	-3.747e-16	-6.18847	2.83919e-06	3.53174e-05	PTHR1
ILMN_2098013	-1.75135	3.59088e-16	-6.17644	2.92044e-06	3.59572e-05	CETP
ILMN_1811650	-1.75113	-6.76542e-16	-6.17196	2.95126e-06	3.61229e-05	DUS2L
ILMN_1660582	-1.75103	-4.4062e-16	-6.18299	2.87593e-06	3.56008e-05	LIG3
ILMN_2393341	-1.75091	1.57339e-15	-6.03378	4.08581e-06	4.38518e-05	LIAS
ILMN_1668090	-1.75084	-3.13118e-15	-5.68809	9.30225e-06	7.35668e-05	STK25
ILMN_1788180	-1.75082	1.02349e-16	-6.18251	2.87916e-06	3.56008e-05	RAB13
ILMN_1797933	-1.75075	-1.2837e-15	-6.10709	3.43729e-06	3.95603e-05	MRPL17
ILMN_1750661	-1.75073	-7.5287e-16	-6.16281	3.01533e-06	3.6629e-05	FBXW9
ILMN_1786125	-1.7507	-4.26742e-16	-6.18035	2.89375e-06	3.57002e-05	CCNA2
ILMN_1702149	-1.75054	-1.88217e-16	-6.18348	2.87259e-06	3.55823e-05	CACNG4
ILMN_1669114	-1.75044	-5.64652e-16	-6.17192	2.95157e-06	3.61229e-05	WNK4
ILMN_2393450	-1.75044	-1.14925e-15	-6.12135	3.32385e-06	3.86721e-05	C14orf173
ILMN_2379469	-1.7502	2.15106e-16	-6.17254	2.94727e-06	3.61063e-05	EIF3B
ILMN_1684346	-1.75009	-4.47559e-16	-6.17381	2.93848e-06	3.60346e-05	TNFAIP8L1
ILMN_2389211	-1.74999	5.20417e-18	-6.17686	2.91753e-06	3.59394e-05	LAIR1
ILMN_1797698	-1.74992	5.75928e-16	-6.14839	3.1192e-06	3.73908e-05	RBM12
ILMN_2411794	-1.74988	-1.25269e-15	-6.10311	3.46963e-06	3.9746e-05	PTPRA
ILMN_2386379	-1.74978	-2.01228e-16	-6.17621	2.92198e-06	3.59581e-05	PCDHGA11
ILMN_2391141	-1.74968	6.31439e-16	-6.14168	3.16875e-06	3.77759e-05	UBE3A
ILMN_1730082	-1.74967	1.1588e-15	-6.08483	3.62222e-06	4.08485e-05	RPUSD4
ILMN_1674519	-1.74956	2.56739e-16	-6.16466	3.00224e-06	3.65424e-05	ZP2
ILMN_1754121	-1.74951	4.45824e-16	-6.15378	3.07997e-06	3.7077e-05	CSK
ILMN_2293677	-1.74948	-3.22225e-16	-6.17164	2.95353e-06	3.61288e-05	STAG2
ILMN_1701393	-1.74942	4.49293e-16	-6.15277	3.08726e-06	3.70865e-05	TBX3
ILMN_1720998	-1.74934	-4.36283e-16	-6.1671	2.98509e-06	3.64419e-05	CA12
ILMN_1729161	-1.74924	-1.25594e-15	-6.09679	3.52165e-06	4.01356e-05	NOTCH1
ILMN_1735108	-1.74917	1.91687e-16	-6.16376	3.00862e-06	3.65837e-05	ANKS6
ILMN_1805643	-1.749	1.57643e-15	-6.01613	4.25982e-06	4.50121e-05	RILPL1
ILMN_2198575	-1.74898	5.59448e-16	-6.14082	3.17514e-06	3.77759e-05	C5orf34
ILMN_1705570	-1.74887	-2.09902e-16	-6.16748	2.98246e-06	3.64419e-05	H2AFY2
ILMN_2342793	-1.74877	1.11716e-15	-6.08198	3.64662e-06	4.10261e-05	FBXW8
ILMN_1727098	-1.74853	2.08167e-16	-6.15705	3.05635e-06	3.69443e-05	PPP1R16B
ILMN_1674780	-1.74832	-1.07379e-15	-6.11041	3.41053e-06	3.93379e-05	SF3B1
ILMN_2408001	-1.74832	-1.02869e-15	-6.11528	3.37166e-06	3.90431e-05	RFWD2
ILMN_1712705	-1.74823	1.42247e-16	-6.15663	3.05939e-06	3.69447e-05	RAB40C
ILMN_2145050	-1.74823	1.26635e-15	-6.05699	3.86795e-06	4.25978e-05	POM121
ILMN_1809957	-1.74817	-1.6584e-15	-6.02546	4.16686e-06	4.43946e-05	AP2S1
ILMN_1758523	-1.74813	-7.00828e-16	-6.14194	3.16682e-06	3.77759e-05	ABCA3
ILMN_1655154	-1.74797	-2.19616e-15	-5.91571	5.40391e-06	5.16107e-05	PTBP1
ILMN_1739813	-1.74781	7.88432e-16	-6.11008	3.41316e-06	3.93379e-05	HYAL1
ILMN_1764239	-1.7478	-5.25621e-16	-6.1489	3.11542e-06	3.7382e-05	PMPCA
ILMN_1717781	-1.74771	-3.72966e-16	-6.15364	3.08093e-06	3.7077e-05	VPS11
ILMN_2215862	-1.7477	-2.77556e-16	-6.15568	3.06621e-06	3.69906e-05	SLFN13
ILMN_1670796	-1.74764	1.21431e-17	-6.1545	3.07471e-06	3.70749e-05	EXOSC10
ILMN_1796762	-1.74754	-5.13478e-16	-6.14693	3.12988e-06	3.75005e-05	CCDC102A
ILMN_1782329	-1.74744	-1.9082e-16	-6.15408	3.07776e-06	3.7077e-05	HIST1H4L
ILMN_1784113	-1.74725	2.98372e-16	-6.14096	3.17411e-06	3.77759e-05	NAT14
ILMN_1679690	-1.74702	3.38271e-16	-6.13676	3.20559e-06	3.80176e-05	IMPG2
ILMN_1691861	-1.74702	-5.91541e-16	-6.13821	3.19467e-06	3.79247e-05	FASTK
ILMN_1664434	-1.74701	-2.35922e-16	-6.14969	3.10968e-06	3.73314e-05	TCF3
ILMN_2407605	-1.747	1.18655e-15	-6.05676	3.87003e-06	4.26016e-05	GIYD2
ILMN_2041327	-1.74699	-1.29757e-15	-6.07059	3.74583e-06	4.18515e-05	MRPL37
ILMN_2204909	-1.74695	-2.75821e-16	-6.14863	3.11744e-06	3.73879e-05	XRCC2
ILMN_1774066	-1.74674	5.6552e-16	-6.11939	3.33921e-06	3.87772e-05	TMEM141
ILMN_1796663	-1.74673	2.29851e-16	-6.13919	3.18732e-06	3.78741e-05	B4GALNT4
ILMN_1721349	-1.74666	-3.22659e-16	-6.14498	3.14424e-06	3.76174e-05	MAGT1
ILMN_1657547	-1.74662	-7.09502e-16	-6.12724	3.27812e-06	3.84751e-05	CCDC34
ILMN_1711542	-1.74649	-4.19803e-16	-6.14071	3.17597e-06	3.77759e-05	CHMP4C
ILMN_1679949	-1.74645	4.03323e-16	-6.1277	3.27461e-06	3.84751e-05	SLC25A23
ILMN_1777156	-1.7464	-3.91397e-16	-6.1408	3.17533e-06	3.77759e-05	GTPBP3
ILMN_2084391	-1.74638	3.85109e-16	-6.12811	3.27146e-06	3.8464e-05	RAD18
ILMN_2075334	-1.74595	2.68882e-16	-6.1301	3.25614e-06	3.83574e-05	HIST1H4C
ILMN_1730229	-1.74589	1.31492e-15	-6.0289	4.1332e-06	4.41358e-05	CGNL1
ILMN_2300970	-1.74586	-9.17669e-16	-6.10341	3.46719e-06	3.97366e-05	ETFB
ILMN_1776640	-1.74579	1.45717e-16	-6.13353	3.23001e-06	3.81779e-05	MPL
ILMN_2188959	-1.74573	-3.27266e-16	-6.13619	3.20987e-06	3.80315e-05	ACOT2
ILMN_1658173	-1.7457	-3.69496e-16	-6.13482	3.22022e-06	3.81173e-05	ZNF418
ILMN_2166582	-1.74563	2.68448e-16	-6.12717	3.27869e-06	3.84751e-05	CAMK4
ILMN_1784630	-1.74554	-3.4998e-16	-6.13382	3.22782e-06	3.81705e-05	KBTBD11
ILMN_1651438	-1.74553	-9.80986e-16	-6.09432	3.54217e-06	4.02386e-05	ZFPM1
ILMN_1709728	-1.74545	2.84495e-16	-6.12471	3.29765e-06	3.8587e-05	SLC30A5
ILMN_1692267	-1.74534	-1.28348e-15	-6.05733	3.86483e-06	4.25826e-05	B4GALT3
ILMN_1770955	-1.74526	-3.19189e-16	-6.13189	3.24247e-06	3.82699e-05	TREX1
ILMN_1774596	-1.74503	-2.94036e-16	-6.13022	3.25521e-06	3.83574e-05	BSCL2
ILMN_2057981	-1.74491	1.92121e-15	-5.91786	5.37641e-06	5.14683e-05	FAM164A
ILMN_1742307	-1.74491	-1.32793e-15	-6.04743	3.95617e-06	4.31816e-05	MEST
ILMN_1815859	-1.74473	2.64372e-15	-5.75743	7.87942e-06	6.59109e-05	ERCC2
ILMN_1777528	-1.74472	-6.59195e-16	-6.11279	3.39142e-06	3.91975e-05	NCBP1
ILMN_2128087	-1.74465	-2.498e-16	-6.12733	3.27743e-06	3.84751e-05	NAT12
ILMN_2224907	-1.74454	-3.23526e-16	-6.12506	3.29495e-06	3.85737e-05	C4orf34
ILMN_2189668	-1.74452	-3.98986e-16	-6.12297	3.31119e-06	3.86099e-05	NUDT11
ILMN_1678669	-1.74438	-8.84709e-17	-6.12515	3.29424e-06	3.85737e-05	RRM2
ILMN_1701308	-1.74436	-6.93889e-18	-6.12404	3.30288e-06	3.86099e-05	COL1A1
ILMN_1656399	-1.74431	1.62023e-15	-5.96706	4.78426e-06	4.77958e-05	TCEAL8
ILMN_2305249	-1.74427	3.72966e-16	-6.10912	3.42085e-06	3.93896e-05	BRUNOL4
ILMN_2348448	-1.74418	-4.68375e-17	-6.12287	3.31196e-06	3.86099e-05	SRGAP2
ILMN_2398077	-1.74406	4.16334e-17	-6.12028	3.33224e-06	3.87513e-05	MEIS2
ILMN_2277523	-1.74402	-5.03937e-16	-6.11437	3.37884e-06	3.90894e-05	DIP2A
ILMN_2127605	-1.74398	-1.01308e-15	-6.07671	3.69218e-06	4.14276e-05	LRP3
ILMN_1740604	-1.74372	1.82146e-15	-5.92631	5.26959e-06	5.0747e-05	RAB11FIP5
ILMN_1737728	-1.74365	-1.31839e-16	-6.11853	3.34594e-06	3.88002e-05	CDCA3
ILMN_1738712	-1.74352	-1.2837e-16	-6.11736	3.35517e-06	3.88705e-05	GPR180
ILMN_1753008	-1.74335	3.13985e-16	-6.10367	3.46501e-06	3.97366e-05	REXO1
ILMN_1754738	-1.74329	1.05818e-15	-6.03921	4.03372e-06	4.36547e-05	AP1M1
ILMN_2070300	-1.74311	8.74301e-16	-6.05819	3.85699e-06	4.25392e-05	LSM2
ILMN_1704537	-1.74307	-9.54098e-18	-6.11197	3.39803e-06	3.92373e-05	PHGDH
ILMN_1738368	-1.7429	1.5439e-16	-6.10622	3.44428e-06	3.96036e-05	RREB1
ILMN_2356031	-1.74262	-3.81639e-16	-6.10572	3.44835e-06	3.96288e-05	RNF121
ILMN_1739942	-1.74251	2.55004e-16	-6.09864	3.50628e-06	4.00163e-05	ALS2CR13
ILMN_1708714	-1.74245	-3.69496e-16	-6.10448	3.45846e-06	3.97108e-05	C1orf215
ILMN_2065773	-1.74214	-5.11743e-16	-6.09654	3.52368e-06	4.01402e-05	SCG5
ILMN_2214910	-1.74207	1.38778e-16	-6.09907	3.50274e-06	4.00131e-05	EPHB4
ILMN_2216918	-1.74207	-1.25767e-15	-6.03098	4.11286e-06	4.39925e-05	SHPK
ILMN_1792314	-1.74199	-4.52546e-16	-6.09758	3.51504e-06	4.0079e-05	ACTR1A
ILMN_1676003	-1.74185	-3.33934e-17	-6.10102	3.48672e-06	3.98487e-05	PNOC
ILMN_1659156	-1.74183	1.16053e-15	-6.0133	4.2884e-06	4.51211e-05	ANKRD16
ILMN_1683786	-1.74181	-1.12063e-15	-6.04526	3.97651e-06	4.3365e-05	FYTTD1
ILMN_1764091	-1.74179	4.90927e-16	-6.07887	3.67344e-06	4.129e-05	R3HDM2
ILMN_1663327	-1.74179	-7.45931e-16	-6.07982	3.6653e-06	4.12173e-05	SOX6
ILMN_1788268	-1.74169	1.70003e-15	-5.93037	5.2191e-06	5.04946e-05	NAPG
ILMN_1690523	-1.74168	6.85216e-16	-6.06296	3.81389e-06	4.21729e-05	LRRC20
ILMN_1769207	-1.74151	-1.61329e-16	-6.09868	3.50603e-06	4.00163e-05	KCTD7
ILMN_2363668	-1.74143	-1.83881e-16	-6.09784	3.51294e-06	4.00737e-05	YIF1B
ILMN_1661594	-1.74138	-5.39824e-16	-6.08826	3.5931e-06	4.06853e-05	C2orf42
ILMN_1712035	-1.74133	-3.10516e-16	-6.09543	3.5329e-06	4.01706e-05	TMEM115
ILMN_1740169	-1.74119	1.40773e-15	-5.97326	4.71451e-06	4.75595e-05	TYRO3
ILMN_1664646	-1.74089	-1.249e-16	-6.09288	3.55424e-06	4.03171e-05	NSUN6
ILMN_1661137	-1.74069	-4.28477e-16	-6.08637	3.60912e-06	4.08102e-05	SH3RF2
ILMN_2210519	-1.74061	4.94396e-16	-6.06776	3.77092e-06	4.19423e-05	HAPLN1
ILMN_1784678	-1.74038	9.95731e-16	-6.0202	4.21896e-06	4.47747e-05	PBX1
ILMN_1765525	-1.74038	3.67761e-16	-6.07337	3.72137e-06	4.16569e-05	WBSCR16
ILMN_2405400	-1.74028	7.35523e-16	-6.04576	3.97186e-06	4.33336e-05	GRK4
ILMN_1723418	-1.74027	-5.91541e-16	-6.07542	3.70347e-06	4.15324e-05	CEL
ILMN_2269092	-1.74017	-1.27589e-15	-6.01152	4.30646e-06	4.52145e-05	MANEA
ILMN_1763568	-1.74013	-1.24315e-15	-6.01531	4.26802e-06	4.5059e-05	ZDHHC16
ILMN_1702009	-1.73978	5.55112e-16	-6.0559	3.87797e-06	4.26698e-05	SV2A
ILMN_1775549	-1.73977	-6.17562e-16	-6.06941	3.75631e-06	4.19141e-05	PRSS27
ILMN_2225135	-1.73955	1.06382e-15	-6.00484	4.37497e-06	4.5621e-05	GCNT1
ILMN_2162989	-1.73952	-1.22992e-15	-6.01152	4.30649e-06	4.52145e-05	TMEM189
ILMN_1779185	-1.73948	-1.26082e-15	-6.00728	4.34979e-06	4.5397e-05	SPECC1L
ILMN_2196984	-1.73929	-1.66533e-16	-6.07811	3.68003e-06	4.13451e-05	OIP5
ILMN_2275098	-1.73927	8.43076e-16	-6.02644	4.15727e-06	4.43309e-05	DTX2
ILMN_1797342	-1.73912	-3.77411e-16	-6.07341	3.72107e-06	4.16569e-05	FNBP1
ILMN_1723048	-1.73905	-5.9913e-16	-6.06376	3.80667e-06	4.21275e-05	GJC2
ILMN_1681016	-1.73903	4.68375e-17	-6.07342	3.72094e-06	4.16569e-05	SPNS1
ILMN_1713966	-1.73894	1.94289e-16	-6.06821	3.76694e-06	4.19373e-05	MRPL52
ILMN_2043828	-1.73884	-7.42462e-16	-6.05302	3.90439e-06	4.28373e-05	UTP23
ILMN_1719163	-1.73869	-3.36536e-16	-6.07053	3.74641e-06	4.18515e-05	ZNF557
ILMN_2074860	-1.73868	1.07054e-15	-5.99621	4.46523e-06	4.61928e-05	RN7SK
ILMN_1685441	-1.73865	-1.52222e-15	-5.96286	4.83209e-06	4.81118e-05	ASAP3
ILMN_1792820	-1.7385	4.38018e-16	-6.0521	3.91288e-06	4.28808e-05	NOC2L
ILMN_1779875	-1.73845	9.22006e-16	-6.0109	4.31279e-06	4.52527e-05	THY1
ILMN_1771697	-1.73841	-5.13478e-16	-6.06208	3.82177e-06	4.2241e-05	VRK3
ILMN_2366703	-1.73822	8.11851e-16	-6.01998	4.22123e-06	4.47793e-05	SGK3
ILMN_1777121	-1.73811	4.996e-16	-6.04454	3.98327e-06	4.33809e-05	LTBP3
ILMN_1696528	-1.73777	-8.1532e-17	-6.06385	3.80585e-06	4.21275e-05	TAS2R13
ILMN_1786050	-1.73765	7.32053e-16	-6.02219	4.19924e-06	4.46814e-05	RBBP9
ILMN_2356745	-1.73743	9.61037e-16	-5.99758	4.45079e-06	4.61565e-05	BTBD7
ILMN_1788062	-1.73738	-1.2889e-15	-5.98477	4.58774e-06	4.68633e-05	SH3GL1
ILMN_2268618	-1.73724	-4.30211e-16	-6.0546	3.88985e-06	4.27814e-05	PHF20L1
ILMN_1678678	-1.73718	-1.63411e-15	-5.93206	5.19826e-06	5.03525e-05	SLC37A4
ILMN_1740265	-1.73717	-7.11237e-16	-6.03986	4.02755e-06	4.36406e-05	ACOT7
ILMN_1708959	-1.73716	-2.28983e-16	-6.05815	3.85743e-06	4.25392e-05	MFN1
ILMN_2388507	-1.73711	5.85035e-16	-6.02937	4.12861e-06	4.41358e-05	AKT1
ILMN_2345015	-1.73706	6.56376e-16	-6.0233	4.18819e-06	4.45831e-05	PTGES2
ILMN_1815039	-1.73703	1.35005e-15	-5.94491	5.04211e-06	4.94651e-05	C6orf153
ILMN_1795499	-1.73699	2.08167e-16	-6.04978	3.93433e-06	4.30582e-05	MAML3
ILMN_1734231	-1.73675	-9.95731e-16	-6.0126	4.29543e-06	4.51709e-05	DDOST
ILMN_1778173	-1.73671	-2.8031e-15	-5.67107	9.68996e-06	7.56143e-05	AK3
ILMN_1778078	-1.73668	-7.1991e-16	-6.03481	4.07587e-06	4.38518e-05	VPS16
ILMN_1761722	-1.73664	-8.91648e-16	-6.02124	4.20859e-06	4.46956e-05	ZNF579
ILMN_1797307	-1.73659	-2.48065e-16	-6.05272	3.90716e-06	4.28373e-05	BUB1B
ILMN_1710092	-1.73649	-4.23273e-16	-6.04793	3.95158e-06	4.31794e-05	ZBTB46
ILMN_1680279	-1.73646	7.05165e-16	-6.01383	4.28295e-06	4.51025e-05	USP49
ILMN_2355225	-1.73645	-4.18068e-16	-6.04774	3.95329e-06	4.31794e-05	LSP1
ILMN_1670420	-1.73638	-1.89085e-15	-5.87944	5.8903e-06	5.45565e-05	METAP2
ILMN_2406132	-1.73635	3.80555e-16	-6.03578	4.06652e-06	4.38518e-05	LILRB3
ILMN_1713732	-1.73634	-7.80626e-18	-6.04981	3.9341e-06	4.30582e-05	ABL1
ILMN_1679051	-1.73634	3.81639e-17	-6.04893	3.94226e-06	4.31257e-05	PTPRR
ILMN_1746579	-1.73617	2.35922e-16	-6.0412	4.01484e-06	4.35892e-05	UBE2O
ILMN_1746243	-1.73602	4.51028e-16	-6.02865	4.13562e-06	4.41384e-05	TES
ILMN_1777906	-1.73582	1.78677e-16	-6.0402	4.02434e-06	4.36406e-05	RPRC1
ILMN_2155025	-1.73578	-8.1532e-16	-6.01971	4.22388e-06	4.47881e-05	ZNF681
ILMN_2180827	-1.73568	-1.13494e-15	-5.98834	4.54912e-06	4.66437e-05	MEPCE
ILMN_1753498	-1.73565	3.51282e-17	-6.04276	4.00008e-06	4.34674e-05	COASY
ILMN_1755222	-1.73565	-4.16334e-17	-6.044	3.98834e-06	4.33975e-05	C9orf82
ILMN_1664698	-1.73553	-6.48787e-16	-6.02886	4.13357e-06	4.41358e-05	UNC119
ILMN_1715574	-1.73543	2.40476e-16	-6.03429	4.08084e-06	4.38518e-05	ZC3H11A
ILMN_1725696	-1.73543	2.60209e-16	-6.03344	4.08909e-06	4.38518e-05	ATXN3
ILMN_1748206	-1.73537	-3.76435e-16	-6.03906	4.03512e-06	4.36547e-05	C20orf160
ILMN_1680693	-1.73536	-1.26635e-15	-5.96973	4.75407e-06	4.76495e-05	ZNF419
ILMN_1758497	-1.73534	-1.15359e-16	-6.04176	4.00952e-06	4.35507e-05	TTYH1
ILMN_1737833	-1.73507	-1.08073e-15	-5.98883	4.54385e-06	4.66287e-05	ATN1
ILMN_1704196	-1.73504	-4.21538e-16	-6.03473	4.07664e-06	4.38518e-05	DSG2
ILMN_1755405	-1.73504	3.46945e-18	-6.03772	4.04791e-06	4.37545e-05	FRAG1
ILMN_2379080	-1.73502	-9.14633e-16	-6.00462	4.37727e-06	4.56255e-05	NFATC2IP
ILMN_2270845	-1.73481	-4.23273e-16	-6.03259	4.09726e-06	4.38627e-05	WDR74
ILMN_2274775	-1.73475	1.64799e-16	-6.03097	4.11297e-06	4.39925e-05	SLC44A4
ILMN_1748018	-1.73462	-2.03808e-15	-5.83551	6.53962e-06	5.83663e-05	GORASP2
ILMN_1813775	-1.73449	-6.12357e-16	-6.02152	4.2059e-06	4.46956e-05	GAK
ILMN_2130411	-1.73446	1.55431e-15	-5.89177	5.7202e-06	5.35404e-05	KDELR1
ILMN_1654629	-1.7344	-9.93997e-16	-5.99165	4.51372e-06	4.64381e-05	TMEM175
ILMN_1676897	-1.73438	4.76182e-16	-6.01224	4.29913e-06	4.51759e-05	HSPA12B
ILMN_2184007	-1.73432	7.16441e-16	-5.99359	4.49302e-06	4.63394e-05	LOC440354
ILMN_1702933	-1.73427	8.0231e-17	-6.02907	4.13152e-06	4.41358e-05	ADM2
ILMN_1653896	-1.73405	4.57967e-16	-6.01044	4.31751e-06	4.52636e-05	ATRIP
ILMN_2159044	-1.73388	4.71845e-16	-6.00797	4.34273e-06	4.53619e-05	PDF
ILMN_1758672	-1.73359	-1.54564e-15	-5.91485	5.41489e-06	5.16552e-05	FAM107B
ILMN_1806122	-1.7335	-6.97359e-16	-6.00749	4.34772e-06	4.53947e-05	CHD8
ILMN_1799466	-1.73349	7.8583e-16	-5.97996	4.64036e-06	4.7204e-05	MTX2
ILMN_2146614	-1.73338	-5.6552e-16	-6.01384	4.28288e-06	4.51025e-05	C20orf74
ILMN_1705384	-1.7333	-1.09331e-15	-5.97165	4.73248e-06	4.7602e-05	PPFIBP1
ILMN_2256359	-1.73302	-6.00214e-16	-6.00882	4.33403e-06	4.53182e-05	HSZFP36
ILMN_1777794	-1.73293	6.72205e-18	-6.01856	4.23537e-06	4.48711e-05	PRKCSH
ILMN_2121068	-1.73282	-2.08167e-17	-6.01797	4.24125e-06	4.48946e-05	ADAM17
ILMN_1755658	-1.73277	-2.77556e-16	-6.01752	4.24583e-06	4.49193e-05	ABI3
ILMN_1754529	-1.73276	5.44703e-16	-5.99306	4.49866e-06	4.63394e-05	SPG7
ILMN_1726520	-1.73265	4.51028e-16	-5.99822	4.44403e-06	4.61254e-05	TDP1
ILMN_1665909	-1.73262	-2.89916e-16	-6.01596	4.26152e-06	4.50121e-05	LASP1
ILMN_1651832	-1.73257	-5.11743e-16	-6.00898	4.33234e-06	4.53182e-05	EHD1
ILMN_2053345	-1.73256	3.50414e-16	-6.00307	4.39335e-06	4.57348e-05	KCNT2
ILMN_1733648	-1.73255	6.37511e-17	-6.01391	4.28223e-06	4.51025e-05	SNAP91
ILMN_1774369	-1.7325	7.49401e-16	-5.97439	4.70187e-06	4.75584e-05	LOC200420
ILMN_2411190	-1.73242	-8.27138e-16	-5.98856	4.54683e-06	4.66397e-05	SMC2
ILMN_1727805	-1.73232	4.61436e-16	-5.9946	4.48228e-06	4.62873e-05	SYNGR1
ILMN_1759252	-1.73224	1.47603e-15	-5.8847	5.81717e-06	5.42117e-05	ADD1
ILMN_1727389	-1.73218	1.24033e-15	-5.91741	5.38209e-06	5.15026e-05	CDC16
ILMN_1653292	-1.73212	-3.26128e-16	-6.0108	4.31382e-06	4.52527e-05	PFKFB4
ILMN_1657893	-1.73211	1.32359e-15	-5.90562	5.53498e-06	5.24945e-05	TXNRD2
ILMN_1692511	-1.73209	1.01742e-15	-5.9438	5.05542e-06	4.95654e-05	TMEM106C
ILMN_1660749	-1.73207	-4.68375e-16	-6.00625	4.3604e-06	4.54884e-05	ASPSCR1
ILMN_1774982	-1.73197	-7.88432e-16	-5.98749	4.55828e-06	4.66986e-05	CDC42EP5
ILMN_1676632	-1.73196	6.12357e-16	-5.98091	4.62993e-06	4.7188e-05	DISC1
ILMN_1718706	-1.73193	-1.37087e-15	-5.92574	5.27679e-06	5.07667e-05	ERAL1
ILMN_1811387	-1.73193	1.73472e-17	-6.00925	4.32963e-06	4.53182e-05	TFF3
ILMN_1726421	-1.73164	-1.42768e-15	-5.91528	5.40944e-06	5.16311e-05	METTL9
ILMN_1732053	-1.73158	-1.25746e-15	-5.9374	5.13271e-06	4.99491e-05	SNRP70
ILMN_2325194	-1.73145	8.18789e-16	-5.95874	4.87952e-06	4.83866e-05	PHF6
ILMN_1663866	-1.73142	5.06106e-16	-5.98363	4.60011e-06	4.69311e-05	TGFBI
ILMN_1651415	-1.73132	1.76508e-16	-5.99955	4.43006e-06	4.60389e-05	DERL3
ILMN_1664920	-1.73123	-2.53747e-15	-5.69572	9.13383e-06	7.25593e-05	C19orf12
ILMN_1731063	-1.73117	-4.64906e-16	-5.99825	4.44373e-06	4.61254e-05	ST5
ILMN_1814985	-1.73114	-1.43982e-16	-6.00376	4.38615e-06	4.56914e-05	PDLIM7
ILMN_1768721	-1.73112	-1.73472e-17	-6.00252	4.39904e-06	4.57746e-05	DPPA4
ILMN_1717262	-1.73092	1.59595e-15	-5.85478	6.24636e-06	5.68243e-05	PROCR
ILMN_1712231	-1.73068	-7.34222e-16	-5.97978	4.64226e-06	4.7204e-05	SH3YL1
ILMN_1769575	-1.73051	-2.51708e-15	-5.69494	9.15094e-06	7.26565e-05	JAM3
ILMN_1676665	-1.73034	-3.31332e-16	-5.99464	4.48182e-06	4.62873e-05	CUEDC1
ILMN_2093389	-1.7302	7.61544e-16	-5.95292	4.94727e-06	4.87491e-05	SNAPC1
ILMN_1651567	-1.7302	3.76435e-16	-5.98053	4.63401e-06	4.7188e-05	WHSC1
ILMN_1756006	-1.73019	-9.54098e-18	-5.9941	4.48757e-06	4.63224e-05	ATG2A
ILMN_1664177	-1.73014	1.68268e-16	-5.98915	4.54042e-06	4.66129e-05	ATXN7L2
ILMN_2377150	-1.73013	-4.19803e-16	-5.99047	4.52632e-06	4.65266e-05	WDHD1
ILMN_2143487	-1.72999	-2.18575e-16	-5.9931	4.49824e-06	4.63394e-05	TAF1B
ILMN_1797384	-1.72991	9.95081e-16	-5.92715	5.2591e-06	5.07214e-05	UROS
ILMN_2151048	-1.7298	-1.55431e-15	-5.88065	5.87336e-06	5.44997e-05	STAG1
ILMN_1683854	-1.7298	-1.7911e-16	-5.99163	4.51392e-06	4.64381e-05	ZNF484
ILMN_2124187	-1.72976	4.66641e-16	-5.97139	4.73539e-06	4.7602e-05	TSC22D2
ILMN_2259815	-1.72957	8.61155e-16	-5.93803	5.12512e-06	4.99073e-05	TBX20
ILMN_1799815	-1.72956	1.43288e-15	-5.8681	6.05144e-06	5.55872e-05	XYLT2
ILMN_1683450	-1.72944	5.27898e-16	-5.96449	4.81343e-06	4.80285e-05	CDCA5
ILMN_1767665	-1.72937	3.34368e-16	-5.9753	4.69181e-06	4.74937e-05	LOC493869
ILMN_1717049	-1.72929	9.48894e-16	-5.92666	5.26519e-06	5.07403e-05	ZNF561
ILMN_1779404	-1.72929	-1.45131e-15	-5.8915	5.72386e-06	5.35406e-05	PUF60
ILMN_1744795	-1.72928	-1.35655e-15	-5.90453	5.54929e-06	5.2517e-05	TBL1X
ILMN_1793712	-1.72914	5.16948e-16	-5.96256	4.8355e-06	4.81118e-05	SCAMP3
ILMN_1693538	-1.72889	5.77663e-16	-5.95613	4.90974e-06	4.85746e-05	STK36
ILMN_1772713	-1.72885	3.31332e-16	-5.97078	4.74225e-06	4.76284e-05	BMS1
ILMN_1731666	-1.72877	4.6496e-16	-5.96269	4.83409e-06	4.81118e-05	ZNF641
ILMN_2126706	-1.72876	4.04407e-16	-5.96611	4.795e-06	4.78641e-05	LMNB1
ILMN_1729816	-1.72867	-2.17881e-15	-5.75676	7.89197e-06	6.59259e-05	VDAC3
ILMN_1699709	-1.72859	5.23886e-16	-5.95722	4.89714e-06	4.85086e-05	RFC5
ILMN_1666502	-1.72855	-1.27676e-15	-5.90846	5.49771e-06	5.22826e-05	SOBP
ILMN_1656372	-1.72838	2.48065e-16	-5.97038	4.74674e-06	4.76495e-05	PES1
ILMN_1805800	-1.72831	1.15012e-15	-5.89524	5.67316e-06	5.3188e-05	RAB5A
ILMN_2113957	-1.72831	2.84495e-16	-5.96824	4.77091e-06	4.77402e-05	PEX13
ILMN_1791366	-1.72825	2.32887e-16	-5.9699	4.7522e-06	4.76495e-05	RCOR2
ILMN_2157957	-1.7282	1.64799e-16	-5.97194	4.72924e-06	4.7602e-05	GTF2H1
ILMN_1726222	-1.72815	1.9082e-15	-5.77816	7.49867e-06	6.37478e-05	FLOT2
ILMN_2402272	-1.72814	3.53884e-16	-5.96336	4.82642e-06	4.80882e-05	TCEAL8
ILMN_1753010	-1.72809	6.76976e-16	-5.94148	5.08332e-06	4.97076e-05	PET112L
ILMN_1742288	-1.72801	-3.5822e-16	-5.97313	4.716e-06	4.75595e-05	ZNF620
ILMN_2394362	-1.72801	-3.21791e-16	-5.97392	4.70712e-06	4.75584e-05	FAM123A
ILMN_2320336	-1.72797	9.62013e-16	-5.91371	5.42965e-06	5.17356e-05	CLK3
ILMN_2395926	-1.72783	-2.26165e-16	-5.97374	4.70913e-06	4.75584e-05	MANBAL
ILMN_2191167	-1.72776	-4.38018e-16	-5.96861	4.7667e-06	4.77339e-05	SLC30A4
ILMN_2395373	-1.72769	-1.14492e-16	-5.97275	4.72025e-06	4.75828e-05	GABBR1
ILMN_1758093	-1.72767	-2.08167e-16	-5.97243	4.72374e-06	4.75884e-05	C14orf101
ILMN_1789244	-1.72765	5.55112e-16	-5.9468	5.01964e-06	4.93236e-05	SOX8
ILMN_2293393	-1.72764	-2.74086e-16	-5.97145	4.73472e-06	4.7602e-05	ZNF623
ILMN_2287147	-1.72761	2.55004e-16	-5.96328	4.82725e-06	4.80882e-05	UBTF
ILMN_1771957	-1.7276	-1.05645e-15	-5.92519	5.28361e-06	5.0798e-05	MAN1B1
ILMN_2180519	-1.72732	1.32316e-15	-5.86436	6.10554e-06	5.59374e-05	LOC729603
ILMN_1730734	-1.72725	8.67362e-18	-5.96746	4.77978e-06	4.77711e-05	TMEM205
ILMN_1782284	-1.72716	-6.13225e-16	-5.95571	4.91469e-06	4.86039e-05	ZNF382
ILMN_1693394	-1.72699	-1.4164e-15	-5.87656	5.93078e-06	5.48692e-05	BCKDK
ILMN_1690454	-1.72696	3.60822e-16	-5.95252	4.95199e-06	4.87761e-05	C3orf54
ILMN_1809850	-1.72694	-1.31492e-15	-5.88962	5.74948e-06	5.36869e-05	RCN3
ILMN_1661627	-1.72681	-1.73472e-18	-5.96369	4.82258e-06	4.80808e-05	LZIC
ILMN_2176592	-1.72675	1.31839e-16	-5.96006	4.86424e-06	4.83389e-05	BCHE
ILMN_2205245	-1.7267	-1.17614e-15	-5.90439	5.55112e-06	5.2517e-05	GPN2
ILMN_1704452	-1.72652	9.99201e-16	-5.89709	5.64826e-06	5.30209e-05	BCL9
ILMN_1668900	-1.72647	2.08167e-16	-5.95495	4.92356e-06	4.86164e-05	ADRBK2
ILMN_1674049	-1.72626	3.00758e-16	-5.94922	4.99088e-06	4.90804e-05	TEAD1
ILMN_1664910	-1.72624	-1.9082e-16	-5.95977	4.86758e-06	4.83525e-05	RPSA
ILMN_2400644	-1.72623	4.68375e-16	-5.93995	5.10174e-06	4.97912e-05	SRGAP3
ILMN_1728845	-1.72599	-1.32186e-15	-5.88051	5.87529e-06	5.44997e-05	SMARCD1
ILMN_2197693	-1.72576	-5.20417e-17	-5.95503	4.9226e-06	4.86164e-05	CTNNA2
ILMN_2364022	-1.7257	-7.1991e-16	-5.93647	5.14414e-06	4.99714e-05	SLC16A3
ILMN_1656321	-1.72533	-4.85723e-17	-5.9512	4.96756e-06	4.88902e-05	LTBP1
ILMN_1665428	-1.7252	-5.31693e-16	-5.9423	5.07341e-06	4.96531e-05	GSDMD
ILMN_1813503	-1.72515	7.86697e-16	-5.90629	5.52613e-06	5.24715e-05	SEMA6C
ILMN_2157277	-1.72512	9.58868e-16	-5.88926	5.75434e-06	5.36894e-05	AKR1D1
ILMN_1778587	-1.72494	-5.89806e-16	-5.93728	5.13421e-06	4.99491e-05	PPP2R2D
ILMN_1682375	-1.7245	4.3238e-16	-5.92687	5.26263e-06	5.07355e-05	ATPBD3
ILMN_1674874	-1.7243	-2.58127e-15	-5.63	1.06941e-05	8.04996e-05	MFSD10
ILMN_1752476	-1.72419	-6.70471e-16	-5.92625	5.27035e-06	5.0747e-05	C6orf134
ILMN_1766171	-1.72407	-1.30104e-17	-5.93959	5.10616e-06	4.98145e-05	SNF8
ILMN_2148290	-1.72399	-7.1991e-16	-5.92142	5.3311e-06	5.11544e-05	PDCD7
ILMN_1743747	-1.7238	-2.22045e-16	-5.93797	5.12584e-06	4.99073e-05	RUSC1
ILMN_1757845	-1.7238	3.00497e-15	-5.50389	1.44904e-05	9.96142e-05	SPIRE1
ILMN_1759863	-1.72372	9.62772e-17	-5.93417	5.17222e-06	5.01994e-05	RTDR1
ILMN_1780058	-1.72367	8.82974e-16	-5.88434	5.82213e-06	5.42117e-05	DEGS1
ILMN_1734496	-1.72366	6.50521e-16	-5.90465	5.54772e-06	5.2517e-05	ARID1A
ILMN_2391861	-1.72366	7.09502e-16	-5.89989	5.61077e-06	5.27675e-05	GSTM1
ILMN_1667222	-1.72362	-2.03917e-15	-5.74364	8.14363e-06	6.73225e-05	MTX1
ILMN_1760412	-1.72357	4.21104e-16	-5.91932	5.35775e-06	5.13498e-05	SHISA2
ILMN_1696702	-1.72354	-1.13104e-15	-5.8819	5.85593e-06	5.44155e-05	NEO1
ILMN_2370099	-1.72333	-2.7929e-16	-5.93312	5.18518e-06	5.03053e-05	MATN4
ILMN_1689828	-1.72326	-1.28131e-15	-5.86209	6.13849e-06	5.61313e-05	DMPK
ILMN_1784532	-1.72301	6.17562e-16	-5.90152	5.58915e-06	5.26621e-05	COL22A1
ILMN_1739441	-1.72287	8.53484e-16	-5.88026	5.87884e-06	5.45007e-05	GANAB
ILMN_2213136	-1.72285	-1.05818e-15	-5.88352	5.8335e-06	5.42763e-05	LEF1
ILMN_1661138	-1.72278	-3.92394e-15	-5.22735	2.83438e-05	0.000162183	GON4L
ILMN_1763875	-1.72267	-2.48044e-15	-5.64114	1.04117e-05	7.92545e-05	ABCF1
ILMN_1669440	-1.72265	-1.45283e-16	-5.92806	5.24782e-06	5.06598e-05	ZNF326
ILMN_1652505	-1.72261	-4.33681e-16	-5.92318	5.30885e-06	5.09808e-05	APEX2
ILMN_1735360	-1.72256	-7.80626e-16	-5.90476	5.54631e-06	5.2517e-05	SDAD1
ILMN_1812967	-1.72227	5.0307e-16	-5.90299	5.56959e-06	5.25788e-05	CNPY3
ILMN_2379675	-1.72223	-3.72966e-17	-5.92369	5.3025e-06	5.09414e-05	PDE7A
ILMN_1796423	-1.72213	-7.11237e-16	-5.90566	5.53439e-06	5.24945e-05	CLIC3
ILMN_2097410	-1.72205	-1.28673e-15	-5.85108	6.30164e-06	5.70911e-05	DAPP1
ILMN_1714121	-1.72204	2.56956e-16	-5.91396	5.42645e-06	5.17252e-05	PRMT8
ILMN_2371590	-1.72201	2.15106e-15	-5.68208	9.43743e-06	7.43774e-05	DDX17
ILMN_1775036	-1.72186	-2.64112e-16	-5.92037	5.34439e-06	5.12418e-05	SEC22A
ILMN_1736327	-1.72143	8.1532e-16	-5.87136	6.00464e-06	5.52814e-05	CDC42EP3
ILMN_1687303	-1.7211	-9.78384e-16	-5.87609	5.93739e-06	5.49097e-05	ACAD10
ILMN_1753183	-1.72109	-5.83734e-16	-5.90374	5.55971e-06	5.25381e-05	CDCA4
ILMN_1688702	-1.72107	-1.5786e-15	-5.80263	7.07306e-06	6.13709e-05	PJA2
ILMN_1807283	-1.72103	-6.9042e-16	-5.89733	5.64507e-06	5.30209e-05	NDST1
ILMN_2371964	-1.72073	9.66241e-16	-5.85063	6.30828e-06	5.70911e-05	MRPS12
ILMN_1692760	-1.72067	1.2915e-15	-5.8119	6.9183e-06	6.04267e-05	DPAGT1
ILMN_2348975	-1.72058	-7.56339e-16	-5.88921	5.75509e-06	5.36894e-05	NASP
ILMN_1683479	-1.72038	1.75776e-16	-5.90253	5.57568e-06	5.26004e-05	CD34
ILMN_1802089	-1.72034	1.81279e-16	-5.90196	5.58328e-06	5.2627e-05	SYMPK
ILMN_1720287	-1.72033	-1.38778e-16	-5.9077	5.50768e-06	5.23571e-05	E4F1
ILMN_1799672	-1.7202	1.68789e-15	-5.7501	8.01871e-06	6.66216e-05	CROCC
ILMN_1655068	-1.72001	1.25334e-15	-5.81127	6.92884e-06	6.04972e-05	TOM1L2
ILMN_1684197	-1.7197	1.87133e-16	-5.89616	5.66083e-06	5.30927e-05	GPKOW
ILMN_1659206	-1.7196	-1.01915e-15	-5.85936	6.17865e-06	5.64176e-05	RARA
ILMN_2157020	-1.71946	-2.87097e-16	-5.89905	5.62202e-06	5.28298e-05	SNORD48
ILMN_2276758	-1.71925	2.34621e-16	-5.89048	5.73777e-06	5.36298e-05	POFUT1
ILMN_2213680	-1.71915	4.4062e-16	-5.87962	5.88785e-06	5.45543e-05	ZCCHC10
ILMN_1658452	-1.71908	-2.39392e-16	-5.89633	5.65855e-06	5.30917e-05	FAM53A
ILMN_1734312	-1.71887	-5.79398e-16	-5.88464	5.81798e-06	5.42117e-05	GCN1L1
ILMN_1684850	-1.71865	-1.08507e-15	-5.84466	6.3987e-06	5.7522e-05	PRKAR2B
ILMN_1688865	-1.71836	6.74807e-16	-5.85686	6.21548e-06	5.66694e-05	PPP1R9B
ILMN_1768470	-1.71806	1.76074e-16	-5.88228	5.85069e-06	5.44142e-05	EIF4G1
ILMN_2146372	-1.71805	3.4521e-16	-5.87516	5.95057e-06	5.49976e-05	KCTD6
ILMN_1781526	-1.71797	-6.59195e-16	-5.87259	5.98706e-06	5.51867e-05	PPP1R8
ILMN_2270900	-1.71791	1.50054e-16	-5.8818	5.85733e-06	5.44155e-05	ZNF197
ILMN_1669831	-1.71783	-1.03563e-15	-5.84251	6.43151e-06	5.76954e-05	C6orf192
ILMN_2183687	-1.71782	-7.18176e-16	-5.86778	6.05598e-06	5.55872e-05	LIME1
ILMN_2178618	-1.71738	6.01949e-16	-5.85385	6.26014e-06	5.68496e-05	WDR44
ILMN_1695719	-1.71717	-1.23165e-15	-5.81608	6.84976e-06	5.99348e-05	EIF2C2
ILMN_1660793	-1.71703	2.72352e-16	-5.86967	6.02882e-06	5.54416e-05	PAQR4
ILMN_1737585	-1.71672	-6.93889e-18	-5.8751	5.95138e-06	5.49976e-05	VARS2
ILMN_1657639	-1.7165	1.04083e-17	-5.87297	5.98171e-06	5.51867e-05	EDEM3
ILMN_1696845	-1.71641	-5.72459e-17	-5.87304	5.9807e-06	5.51867e-05	GRLF1
ILMN_2102515	-1.71638	-1.09808e-15	-5.82402	6.72134e-06	5.92977e-05	PGAM4
ILMN_1691111	-1.71631	-1.05818e-16	-5.87255	5.98759e-06	5.51867e-05	SPATA2L
ILMN_2221076	-1.71628	1.82103e-15	-5.69608	9.12591e-06	7.25282e-05	C17orf85
ILMN_1712122	-1.71624	5.30825e-16	-5.84894	6.33384e-06	5.71958e-05	FANCD2
ILMN_1806778	-1.71621	-1.75034e-15	-5.73497	8.31437e-06	6.8109e-05	UBE2E1
ILMN_1803124	-1.71614	2.60859e-16	-5.86251	6.13243e-06	5.61313e-05	BIRC5
ILMN_2158164	-1.71611	4.31079e-16	-5.85389	6.25955e-06	5.68496e-05	ZNF430
ILMN_2380938	-1.71596	2.34188e-16	-5.86196	6.14044e-06	5.61313e-05	SYT7
ILMN_2204664	-1.71594	8.46545e-16	-5.82152	6.76145e-06	5.9518e-05	NBPF14
ILMN_2298511	-1.71524	1.38778e-17	-5.86201	6.1397e-06	5.61313e-05	BOLA2
ILMN_1762330	-1.71524	2.15106e-16	-5.85651	6.22067e-06	5.66957e-05	C1D
ILMN_2397484	-1.71523	9.28944e-16	-5.80762	6.98932e-06	6.09169e-05	GJC1
ILMN_1676955	-1.71508	-9.70469e-16	-5.82513	6.70346e-06	5.92165e-05	TYK2
ILMN_1803256	-1.71483	-8.96852e-16	-5.82925	6.63793e-06	5.89398e-05	STOX2
ILMN_1790228	-1.7146	-4.0766e-17	-5.85721	6.21028e-06	5.66694e-05	FURIN
ILMN_2260224	-1.71451	2.51535e-17	-5.85552	6.2353e-06	5.67868e-05	RGS3
ILMN_1753789	-1.71442	1.04626e-17	-5.85493	6.24414e-06	5.68243e-05	TNN
ILMN_1771728	-1.71429	-5.06539e-16	-5.84822	6.34466e-06	5.72345e-05	PXMP4
ILMN_1753063	-1.71406	1.249e-16	-5.8493	6.32829e-06	5.71878e-05	KIF15
ILMN_1693853	-1.71405	-6.83481e-16	-5.83746	6.50939e-06	5.82024e-05	HHAT
ILMN_1775744	-1.71396	-3.13985e-16	-5.85093	6.30381e-06	5.70911e-05	MRPS16
ILMN_2373689	-1.71396	7.37257e-17	-5.8497	6.3223e-06	5.71626e-05	DIAPH3
ILMN_1656656	-1.71395	-5.85903e-16	-5.84185	6.44159e-06	5.77647e-05	COX19
ILMN_2358277	-1.71392	-5.13478e-16	-5.84472	6.39777e-06	5.7522e-05	RSRC2
ILMN_1675788	-1.7139	2.61943e-16	-5.8432	6.421e-06	5.76433e-05	ZNF175
ILMN_2343048	-1.71381	-2.31586e-16	-5.85074	6.3067e-06	5.70911e-05	ABCB9
ILMN_2243036	-1.71379	3.46945e-18	-5.84964	6.32317e-06	5.71626e-05	HAS2
ILMN_1651405	-1.71361	-1.29085e-15	-5.77915	7.48093e-06	6.36299e-05	BRD9
ILMN_1665686	-1.71357	-2.81893e-16	-5.84808	6.34673e-06	5.72345e-05	FAM38B
ILMN_1692398	-1.71353	-1.9585e-15	-5.67688	9.55592e-06	7.49996e-05	CNTNAP1
ILMN_2194577	-1.7135	3.1225e-17	-5.84665	6.36843e-06	5.73814e-05	PLVAP
ILMN_1714165	-1.71347	-4.92661e-16	-5.84169	6.44418e-06	5.77668e-05	ST3GAL2
ILMN_2383077	-1.71338	-4.93529e-16	-5.84088	6.45654e-06	5.78244e-05	SLC39A7
ILMN_1790782	-1.71331	-6.53991e-16	-5.83281	6.58193e-06	5.85947e-05	MED16
ILMN_1693421	-1.71326	2.02833e-15	-5.63544	1.05553e-05	7.99628e-05	RPN2
ILMN_1798210	-1.71324	-2.42861e-16	-5.84577	6.38184e-06	5.746e-05	E2F7
ILMN_2167709	-1.71324	-7.12104e-16	-5.82881	6.64498e-06	5.89633e-05	NIPSNAP3A
ILMN_1790710	-1.71317	3.20924e-16	-5.83434	6.55792e-06	5.84659e-05	SKP1A
ILMN_1727738	-1.71314	3.85976e-17	-5.84342	6.41756e-06	5.76335e-05	RAB33B
ILMN_1746673	-1.71313	7.95208e-16	-5.80224	7.07958e-06	6.13763e-05	Septin 3
ILMN_1797189	-1.71307	9.38485e-16	-5.78845	7.31649e-06	6.25477e-05	MAP3K12
ILMN_1806432	-1.71296	-1.1486e-15	-5.7898	7.29308e-06	6.24546e-05	NT5C
ILMN_1678729	-1.71291	-1.26548e-15	-5.77624	7.533e-06	6.38626e-05	SIL1
ILMN_1654792	-1.71278	4.38885e-16	-5.82495	6.70632e-06	5.92165e-05	C8orf15
ILMN_2215382	-1.71274	8.03177e-16	-5.79834	7.14593e-06	6.17387e-05	DDX51
ILMN_1760990	-1.71271	-2.42861e-17	-5.84081	6.45768e-06	5.78244e-05	SH3GL3
ILMN_1795341	-1.71266	2.16493e-15	-5.60519	1.13515e-05	8.41105e-05	SFRS1
ILMN_2371825	-1.7125	-7.32053e-16	-5.82128	6.76536e-06	5.9518e-05	AGL
ILMN_2154566	-1.71244	3.46945e-18	-5.83805	6.50023e-06	5.81557e-05	RPL10A
ILMN_2219351	-1.71236	9.54098e-17	-5.83552	6.53956e-06	5.83663e-05	CENPO
ILMN_2149053	-1.71235	-5.13478e-16	-5.83133	6.60509e-06	5.87369e-05	RIF1
ILMN_1652434	-1.71232	1.1588e-15	-5.75838	7.86153e-06	6.58286e-05	MTHFD2L
ILMN_2301083	-1.71217	5.46438e-17	-5.83479	6.55085e-06	5.84424e-05	UBE2C
ILMN_1764729	-1.71208	9.54098e-17	-5.83309	6.57748e-06	5.85763e-05	JAG2
ILMN_2195236	-1.71208	-1.82927e-15	-5.68799	9.30459e-06	7.35668e-05	PGRMC2
ILMN_1651715	-1.71207	8.50015e-17	-5.83327	6.57471e-06	5.8573e-05	RNF2
ILMN_1652754	-1.71203	7.60676e-16	-5.79599	7.18598e-06	6.18832e-05	ZNF428
ILMN_2360291	-1.71175	-5.30825e-16	-5.82548	6.69798e-06	5.91981e-05	UGCGL1
ILMN_2409642	-1.71173	2.22045e-16	-5.82618	6.68667e-06	5.91408e-05	TRO
ILMN_1767651	-1.71173	1.14145e-15	-5.75546	7.91661e-06	6.60424e-05	DKFZP434B0335
ILMN_2381296	-1.71169	-1.82146e-17	-5.83195	6.59537e-06	5.86931e-05	GSTZ1
ILMN_1773763	-1.71161	1.30451e-15	-5.73464	8.32086e-06	6.81166e-05	MTA2
ILMN_1765532	-1.7115	8.19657e-16	-5.7864	7.35252e-06	6.27883e-05	RDBP
ILMN_2122103	-1.71148	2.15973e-16	-5.82426	6.71739e-06	5.92842e-05	ETS1
ILMN_1704091	-1.7114	1.5838e-15	-5.69426	9.16571e-06	7.27503e-05	DGAT1
ILMN_1690884	-1.71131	-3.29597e-16	-5.82788	6.65969e-06	5.90085e-05	APOA1
ILMN_1725666	-1.71131	1.31319e-15	-5.73105	8.39264e-06	6.85389e-05	GTF2H3
ILMN_1741017	-1.71126	3.46945e-18	-5.82798	6.65819e-06	5.90085e-05	PIP4K2B
ILMN_2360784	-1.71126	-1.48275e-15	-5.73475	8.31873e-06	6.81166e-05	RRBP1
ILMN_1766010	-1.71106	1.77462e-15	-5.66176	9.90897e-06	7.66301e-05	YARS
ILMN_2235137	-1.71092	6.81746e-16	-5.79292	7.23889e-06	6.2186e-05	FANCD2
ILMN_1651499	-1.7109	6.07153e-18	-5.82489	6.70731e-06	5.92165e-05	ERGIC1
ILMN_2108735	-1.71077	-3.11383e-16	-5.82365	6.72721e-06	5.93282e-05	EEF1A2
ILMN_1727107	-1.71065	1.34224e-15	-5.7219	8.5786e-06	6.96223e-05	REST
ILMN_1709399	-1.71043	-4.02456e-16	-5.81864	6.80804e-06	5.97423e-05	SLC25A34
ILMN_1756701	-1.71015	-6.93889e-18	-5.81863	6.80828e-06	5.97423e-05	MGC4172
ILMN_1745282	-1.71008	1.46237e-15	-5.70107	9.0173e-06	7.20386e-05	RAGE
ILMN_1715748	-1.70991	-2.35922e-16	-5.81733	6.82933e-06	5.98842e-05	FLNC
ILMN_1684746	-1.70976	-6.15827e-16	-5.80466	7.03889e-06	6.11967e-05	IPO11
ILMN_2245814	-1.7097	-2.60209e-16	-5.81524	6.86338e-06	6.00325e-05	RUFY2
ILMN_1770020	-1.70964	-6.78277e-16	-5.80027	7.11299e-06	6.15355e-05	PPIL3
ILMN_1758613	-1.70957	5.87204e-16	-5.78844	7.3167e-06	6.25477e-05	RAPGEFL1
ILMN_2212909	-1.70948	-6.12357e-16	-5.80243	7.07645e-06	6.13709e-05	MELK
ILMN_1735735	-1.70944	-2.17014e-15	-5.60393	1.1386e-05	8.42646e-05	KATNB1
ILMN_1660125	-1.70938	6.94106e-16	-5.77908	7.48221e-06	6.36299e-05	SFMBT2
ILMN_1670539	-1.70929	2.87964e-16	-5.80275	7.0711e-06	6.13709e-05	LOC92017
ILMN_1715175	-1.70905	-7.54605e-16	-5.79058	7.27944e-06	6.242e-05	MET
ILMN_1699750	-1.7089	-3.40873e-16	-5.80714	6.99734e-06	6.09218e-05	ABHD9
ILMN_1725247	-1.70859	1.21439e-15	-5.72094	8.5982e-06	6.97353e-05	GTF2A1
ILMN_1664168	-1.70853	-6.93889e-18	-5.80487	7.03529e-06	6.11871e-05	SLC25A11
ILMN_1694983	-1.70844	-4.0766e-16	-5.80162	7.09012e-06	6.14244e-05	DDX20
ILMN_1811289	-1.70836	4.77049e-17	-5.80252	7.07497e-06	6.13709e-05	COL4A6
ILMN_2139052	-1.70835	5.37764e-16	-5.7815	7.43893e-06	6.33717e-05	ZKSCAN1
ILMN_2071682	-1.70821	-2.63678e-16	-5.80258	7.07385e-06	6.13709e-05	C10orf141
ILMN_2368617	-1.70807	-1.92554e-16	-5.80198	7.08412e-06	6.13941e-05	FKRP
ILMN_1804277	-1.70804	-1.17441e-15	-5.74595	8.09871e-06	6.71497e-05	SPRED1
ILMN_2381730	-1.70804	-6.76542e-17	-5.80145	7.09307e-06	6.14282e-05	EGFL7
ILMN_1726516	-1.70797	-5.79398e-16	-5.79125	7.26788e-06	6.23913e-05	SCRIB
ILMN_2283185	-1.70791	8.67362e-18	-5.79939	7.1279e-06	6.16427e-05	PALM
ILMN_1755531	-1.70789	-2.09902e-16	-5.80039	7.11103e-06	6.15355e-05	KCNAB3
ILMN_1673604	-1.70767	-1.31839e-15	-5.72643	8.48593e-06	6.9076e-05	YIPF3
ILMN_1742379	-1.70761	-1.08962e-17	-5.79716	7.16594e-06	6.17801e-05	IFT122
ILMN_2328813	-1.70757	-3.25261e-16	-5.79619	7.18262e-06	6.1876e-05	DMAP1
ILMN_2104924	-1.70741	5.06539e-16	-5.77558	7.54492e-06	6.38973e-05	C21orf70
ILMN_1787576	-1.70735	-7.65013e-16	-5.77564	7.5438e-06	6.38973e-05	CLCNKA
ILMN_1739594	-1.7073	-1.21431e-16	-5.79553	7.19401e-06	6.19088e-05	ACOT11
ILMN_1801257	-1.70698	6.50521e-17	-5.79043	7.28203e-06	6.242e-05	CENPA
ILMN_1668514	-1.70679	-1.73472e-17	-5.79032	7.28394e-06	6.242e-05	PIP5K1C
ILMN_1688479	-1.70662	-1.58163e-15	-5.68287	9.41953e-06	7.42841e-05	LRRC42
ILMN_2089329	-1.70661	-8.65627e-16	-5.76229	7.7884e-06	6.54029e-05	SPRY2
ILMN_2370464	-1.70659	-1.079e-15	-5.74367	8.143e-06	6.73225e-05	ATRIP
ILMN_1808850	-1.70635	3.26128e-16	-5.77626	7.53272e-06	6.38626e-05	DAB2IP
ILMN_1682491	-1.70629	3.07046e-16	-5.77664	7.52579e-06	6.38455e-05	PRDM15
ILMN_1706015	-1.70629	7.28584e-17	-5.78446	7.3866e-06	6.30354e-05	FAM43A
ILMN_1755822	-1.70626	-7.58074e-16	-5.76691	7.70291e-06	6.48547e-05	SYDE1
ILMN_1653553	-1.70623	4.996e-16	-5.76608	7.71812e-06	6.49604e-05	C14orf80
ILMN_1811178	-1.70596	4.75314e-16	-5.76524	7.73369e-06	6.50468e-05	SCAPER
ILMN_1772667	-1.70594	3.02059e-16	-5.77393	7.57474e-06	6.40614e-05	P2RY1
ILMN_1653203	-1.70591	1.95156e-15	-5.59121	1.17399e-05	8.60342e-05	EFEMP2
ILMN_1728512	-1.70586	9.19403e-16	-5.73018	8.41011e-06	6.85828e-05	YWHAH
ILMN_1773073	-1.70566	1.19826e-15	-5.6989	9.06449e-06	7.22978e-05	PHYH
ILMN_1792276	-1.70565	-5.20417e-16	-5.77426	7.56872e-06	6.40326e-05	CCDC149
ILMN_1736460	-1.70542	5.15213e-16	-5.75839	7.86138e-06	6.58286e-05	MDM1
ILMN_1775703	-1.70541	-1.99493e-16	-5.77946	7.47539e-06	6.3616e-05	TRAPPC6A
ILMN_2388263	-1.70531	5.73326e-16	-5.75367	7.95057e-06	6.62799e-05	HEPACAM2
ILMN_1772817	-1.70512	-5.33427e-17	-5.77665	7.52571e-06	6.38455e-05	MAP3K7IP1
ILMN_1803318	-1.70509	-2.13371e-16	-5.77671	7.52453e-06	6.38455e-05	PPFIA2
ILMN_1694877	-1.70507	-2.6628e-16	-5.77603	7.53686e-06	6.38732e-05	CASP6
ILMN_1729541	-1.70492	7.11237e-17	-5.77299	7.59178e-06	6.41613e-05	WBSCR23
ILMN_2102670	-1.70487	-8.1532e-17	-5.7748	7.55907e-06	6.39763e-05	GATA2
ILMN_1785095	-1.70485	-2.02963e-15	-5.59484	1.16377e-05	8.55081e-05	ATP6V0E2
ILMN_1765248	-1.70477	6.76542e-17	-5.77178	7.61372e-06	6.43023e-05	EFS
ILMN_1767711	-1.70468	2.63678e-16	-5.765	7.73814e-06	6.50619e-05	CASR
ILMN_1815102	-1.70465	9.4369e-16	-5.71791	8.66079e-06	7.00576e-05	LCAT
ILMN_2225548	-1.70456	1.19696e-15	-5.69007	9.25826e-06	7.33113e-05	ZNF521
ILMN_1738150	-1.70452	-1.97412e-15	-5.60232	1.14302e-05	8.43884e-05	SUMO2
ILMN_1701402	-1.70449	1.13971e-15	-5.6961	9.12537e-06	7.25282e-05	IKIP
ILMN_1775328	-1.70432	6.31439e-16	-5.74147	8.18596e-06	6.75762e-05	MTG1
ILMN_2358202	-1.70428	1.25605e-15	-5.6808	9.46637e-06	7.45336e-05	ARS2
ILMN_1673867	-1.70427	-1.95156e-16	-5.76994	7.64735e-06	6.44754e-05	LIMD2
ILMN_2278653	-1.7042	9.08995e-16	-5.71749	8.66949e-06	7.01049e-05	ZNF493
ILMN_1715584	-1.70406	1.29454e-16	-5.76432	7.75072e-06	6.51454e-05	SOCS5
ILMN_1814971	-1.7039	-1.24553e-15	-5.70405	8.9532e-06	7.15964e-05	TCF25
ILMN_1686610	-1.70383	-7.80409e-16	-5.74516	8.11398e-06	6.71725e-05	APBA3
ILMN_2384056	-1.70368	-8.92082e-16	-5.73592	8.29543e-06	6.80044e-05	GPER
ILMN_1703433	-1.70341	2.35922e-16	-5.75546	7.91669e-06	6.60424e-05	PLSCR3
ILMN_1796235	-1.70319	1.55171e-15	-5.63295	1.06187e-05	8.02468e-05	CIRH1A
ILMN_2120072	-1.70316	-1.17441e-15	-5.70568	8.91838e-06	7.14255e-05	FLJ13305
ILMN_1803194	-1.70315	-9.67542e-16	-5.72534	8.5082e-06	6.92113e-05	GALK1
ILMN_1657797	-1.70314	2.02312e-16	-5.75434	7.93793e-06	6.61971e-05	FIBP
ILMN_2406335	-1.70305	-1.11543e-15	-5.71084	8.80887e-06	7.07884e-05	ANKRD17
ILMN_2218401	-1.70293	6.60062e-16	-5.72786	8.45703e-06	6.88769e-05	ZNF563
ILMN_1665423	-1.70277	-2.13718e-15	-5.5584	1.27051e-05	9.0933e-05	ZFP91
ILMN_1651285	-1.70272	-4.83988e-16	-5.75116	7.99836e-06	6.6475e-05	BCL6B
ILMN_1693090	-1.70271	9.54098e-18	-5.75563	7.91332e-06	6.60424e-05	CROT
ILMN_1685062	-1.70269	1.52656e-16	-5.75218	7.97901e-06	6.63817e-05	REG3G
ILMN_1711030	-1.70231	-5.48173e-16	-5.7452	8.11322e-06	6.71725e-05	OPLAH
ILMN_1794147	-1.70226	4.49293e-16	-5.73592	8.29542e-06	6.80044e-05	SMCR8
ILMN_2249769	-1.70225	4.3715e-16	-5.73653	8.28323e-06	6.79674e-05	PCDH11X
ILMN_1806667	-1.70221	1.21431e-17	-5.75145	7.99288e-06	6.6452e-05	FRAS1
ILMN_1698307	-1.70215	1.86439e-15	-5.57656	1.21612e-05	8.81663e-05	DBNL
ILMN_1710406	-1.70213	-2.7929e-15	-5.41051	1.81625e-05	0.000117752	PSMC1
ILMN_1737211	-1.70211	1.67748e-15	-5.60584	1.13337e-05	8.40552e-05	ZNF585A
ILMN_2274199	-1.70175	4.82253e-16	-5.7298	8.41778e-06	6.86124e-05	SUPT3H
ILMN_1731714	-1.70174	-6.14092e-16	-5.73749	8.26431e-06	6.7903e-05	CREB5
ILMN_1668634	-1.70174	3.03577e-16	-5.73877	8.23901e-06	6.78193e-05	FBXW7
ILMN_1759030	-1.7017	2.14238e-16	-5.74195	8.17661e-06	6.75445e-05	MAP4K5
ILMN_2218024	-1.70164	9.19403e-17	-5.7451	8.11514e-06	6.71725e-05	HBS1L
ILMN_2089073	-1.70164	-1.30625e-15	-5.67861	9.51627e-06	7.48402e-05	ATP9A
ILMN_1783333	-1.70153	-2.70617e-16	-5.7464	8.09007e-06	6.71008e-05	C16orf61
ILMN_1746135	-1.70151	1.39645e-15	-5.64079	1.04205e-05	7.92966e-05	PHF23
ILMN_2123415	-1.70145	6.76542e-16	-5.71447	8.73241e-06	7.04047e-05	BMP8B
ILMN_1735827	-1.7013	1.73559e-15	-5.59055	1.17587e-05	8.61048e-05	NISCH
ILMN_1714848	-1.70125	-1.00614e-15	-5.70636	8.90382e-06	7.13877e-05	ZNF354A
ILMN_1692674	-1.70123	-8.67362e-18	-5.74361	8.14425e-06	6.73225e-05	NKD1
ILMN_1674051	-1.70116	1.63064e-16	-5.73913	8.23201e-06	6.78193e-05	CCHCR1
ILMN_1752283	-1.70112	1.64799e-16	-5.73877	8.23904e-06	6.78193e-05	ITCH
ILMN_1811367	-1.70107	2.98286e-15	-5.34328	2.13788e-05	0.000132042	MAT2B
ILMN_1743911	-1.70102	-4.90927e-16	-5.73676	8.27877e-06	6.79669e-05	SLC25A39
ILMN_1813260	-1.70085	1.13277e-15	-5.66731	9.77775e-06	7.60333e-05	TIMM17B
ILMN_1804090	-1.70075	-1.71738e-16	-5.74059	8.20329e-06	6.76428e-05	SLC25A10
ILMN_1720930	-1.70069	-5.29091e-16	-5.73255	8.36261e-06	6.83444e-05	CMTM4
ILMN_1746465	-1.70059	4.05925e-16	-5.72447	8.52591e-06	6.9249e-05	FJX1
ILMN_1653861	-1.70056	-2.84972e-15	-5.38514	1.93142e-05	0.000123263	SCMH1
ILMN_2234515	-1.70048	-1.46671e-15	-5.64921	1.02119e-05	7.82923e-05	IMAA
ILMN_1672382	-1.70047	9.97466e-17	-5.73514	8.31098e-06	6.81039e-05	SLC38A3
ILMN_1720850	-1.70043	-1.80932e-15	-5.59827	1.15421e-05	8.50097e-05	BAZ2B
ILMN_1720431	-1.70042	-2.55004e-16	-5.73733	8.26752e-06	6.79066e-05	ZNF420
ILMN_1801476	-1.70041	-1.22515e-15	-5.67783	9.53398e-06	7.48976e-05	CDS1
ILMN_1809477	-1.70038	6.9042e-16	-5.70466	8.9402e-06	7.15391e-05	CARHSP1
ILMN_2367469	-1.70019	-1.94289e-16	-5.73589	8.29607e-06	6.80044e-05	CARS
ILMN_1712975	-1.69995	1.82883e-15	-5.5652	1.24988e-05	8.99752e-05	YIF1A
ILMN_1687275	-1.69986	4.96998e-16	-5.71335	8.75591e-06	7.05172e-05	JUB
ILMN_2230566	-1.69972	1.15316e-15	-5.65589	1.00495e-05	7.73373e-05	RAB40B
ILMN_1691930	-1.69956	-1.27676e-15	-5.66514	9.82869e-06	7.63084e-05	CBX6
ILMN_1682206	-1.69943	1.01828e-15	-5.66793	9.76315e-06	7.60162e-05	GCC1
ILMN_1789596	-1.69934	1.79674e-15	-5.5656	1.24868e-05	8.99149e-05	ETV6
ILMN_1669502	-1.69919	-1.39125e-15	-5.6485	1.02293e-05	7.83525e-05	E2F3
ILMN_1719236	-1.69909	2.51535e-16	-5.71898	8.63878e-06	6.99257e-05	CDH5
ILMN_2396272	-1.69903	-2.1259e-15	-5.53175	1.35482e-05	9.52648e-05	PDCD4
ILMN_1651799	-1.69902	-9.57134e-16	-5.6923	9.2089e-06	7.2975e-05	SLC38A2
ILMN_1777637	-1.69902	1.91687e-16	-5.72049	8.60744e-06	6.97872e-05	SLFNL1
ILMN_1810225	-1.69901	-1.25627e-15	-5.66306	9.87799e-06	7.65458e-05	KIAA1530
ILMN_1719998	-1.69867	-7.56339e-16	-5.70413	8.95142e-06	7.15964e-05	C9orf45
ILMN_2147863	-1.698	5.63785e-18	-5.71658	8.6884e-06	7.02114e-05	QSER1
ILMN_1675106	-1.69789	5.06322e-16	-5.69661	9.11437e-06	7.25158e-05	YIPF2
ILMN_1726805	-1.69785	6.9042e-16	-5.68392	9.39578e-06	7.41444e-05	STX2
ILMN_2224290	-1.6978	-5.20417e-18	-5.7151	8.71931e-06	7.03453e-05	ZNF322B
ILMN_1760982	-1.69767	7.53737e-16	-5.67756	9.54014e-06	7.49221e-05	ZNF187
ILMN_2180929	-1.69753	-1.73472e-18	-5.71288	8.76586e-06	7.05584e-05	SLC16A12
ILMN_1670218	-1.69744	1.99493e-16	-5.70724	8.88496e-06	7.12831e-05	EXOSC6
ILMN_1784534	-1.6973	7.6588e-16	-5.67365	9.63015e-06	7.54356e-05	SELS
ILMN_2107184	-1.6973	-8.43076e-16	-5.68705	9.32561e-06	7.36796e-05	SNRK
ILMN_1804652	-1.69709	2.08167e-17	-5.70886	8.85057e-06	7.10881e-05	PLEKHH3
ILMN_1767459	-1.69703	6.07153e-18	-5.70863	8.85546e-06	7.1093e-05	POLR3B
ILMN_1814044	-1.69679	-1.38908e-15	-5.62956	1.07055e-05	8.04996e-05	CABIN1
ILMN_1718607	-1.69656	-4.3238e-16	-5.70179	9.00187e-06	7.19622e-05	TSPAN4
ILMN_1672102	-1.69645	4.14599e-16	-5.68998	9.26031e-06	7.33113e-05	PTPRB
ILMN_1676891	-1.69643	2.15713e-15	-5.48184	1.52834e-05	0.00010364	CDC2L6
ILMN_1668194	-1.6964	5.72459e-16	-5.68032	9.47724e-06	7.45854e-05	LMTK3
ILMN_1808602	-1.69638	8.12718e-16	-5.6623	9.89605e-06	7.6589e-05	C21orf67
ILMN_2108493	-1.69628	2.58474e-16	-5.69563	9.13574e-06	7.25593e-05	TMEM120B
ILMN_2412807	-1.69616	6.16694e-16	-5.67548	9.588e-06	7.52015e-05	DCTN1
ILMN_2066124	-1.69613	-2.7929e-15	-5.36693	2.01863e-05	0.000127338	AFG3L2
ILMN_2148819	-1.69604	4.21971e-16	-5.68623	9.34399e-06	7.37832e-05	TUBA1A
ILMN_1657204	-1.69592	6.93889e-18	-5.69945	9.0524e-06	7.22248e-05	SAE1
ILMN_1779989	-1.69586	6.33174e-16	-5.6719	9.67071e-06	7.55612e-05	GLI1
ILMN_1671725	-1.69581	-4.00721e-16	-5.69656	9.11548e-06	7.25158e-05	REPIN1
ILMN_1746664	-1.69559	1.32273e-15	-5.60299	1.14118e-05	8.42775e-05	WSB2
ILMN_1785527	-1.69558	-4.39752e-16	-5.69361	9.18016e-06	7.28178e-05	LY6G5B
ILMN_1711247	-1.69537	4.92661e-16	-5.67687	9.55613e-06	7.49996e-05	TRIM24
ILMN_2054554	-1.69517	-2.52836e-16	-5.69399	9.17169e-06	7.27741e-05	DTWD2
ILMN_2206344	-1.69514	1.22298e-15	-5.61138	1.11839e-05	8.32136e-05	NDST2
ILMN_1731648	-1.69495	-3.46945e-16	-5.69073	9.24372e-06	7.32273e-05	FOXJ2
ILMN_1697827	-1.69464	4.86373e-16	-5.67131	9.68431e-06	7.55943e-05	ATP2A3
ILMN_2349992	-1.69453	-7.29018e-16	-5.67195	9.66957e-06	7.55612e-05	PMS2CL
ILMN_2216582	-1.69449	6.21031e-16	-5.66158	9.91324e-06	7.66301e-05	LYL1
ILMN_1794726	-1.69444	-3.29164e-16	-5.68695	9.32787e-06	7.36796e-05	RNF167
ILMN_2233279	-1.69403	7.71085e-16	-5.64677	1.02719e-05	7.8531e-05	C19orf31
ILMN_1723678	-1.694	1.67401e-15	-5.54295	1.31871e-05	9.34255e-05	PRPH
ILMN_1811102	-1.69395	7.71952e-16	-5.64607	1.02892e-05	7.86387e-05	LRSAM1
ILMN_1779579	-1.69388	3.02492e-16	-5.67422	9.61692e-06	7.54043e-05	TUB
ILMN_2286253	-1.69378	3.86843e-16	-5.66959	9.72432e-06	7.58102e-05	COL11A1
ILMN_2149952	-1.69378	-3.87711e-16	-5.68024	9.47903e-06	7.45854e-05	FLJ45256
ILMN_1662188	-1.69372	-3.02492e-16	-5.68149	9.45069e-06	7.44579e-05	WNT11
ILMN_2225709	-1.69325	9.78384e-16	-5.62223	1.08959e-05	8.15481e-05	PTCD1
ILMN_2111932	-1.69315	2.86229e-16	-5.66899	9.73848e-06	7.58964e-05	SERINC2
ILMN_1734483	-1.69298	2.13067e-15	-5.4607	1.60847e-05	0.000107345	BSDC1
ILMN_1752307	-1.69296	1.43982e-16	-5.67231	9.66106e-06	7.55612e-05	FLT1
ILMN_1702305	-1.69288	5.37764e-17	-5.6738	9.62667e-06	7.54356e-05	NCAM1
ILMN_1711053	-1.69285	6.14092e-16	-5.6488	1.0222e-05	7.83452e-05	BBS5
ILMN_1659029	-1.69284	-1.21501e-15	-5.61798	1.10076e-05	8.21335e-05	FAM116B
ILMN_1740165	-1.69266	-2.26381e-16	-5.67376	9.62771e-06	7.54356e-05	C14orf102
ILMN_1690170	-1.69256	-1.62197e-16	-5.67325	9.6394e-06	7.54825e-05	CRABP2
ILMN_1667452	-1.69249	-3.09648e-16	-5.67141	9.6821e-06	7.55943e-05	LOC441208
ILMN_1758392	-1.69246	-5.6205e-16	-5.66371	9.86257e-06	7.64505e-05	ANKS1B
ILMN_2290877	-1.69244	1.97758e-16	-5.66642	9.79866e-06	7.61235e-05	ICA1L
ILMN_1723158	-1.69243	3.92264e-16	-5.65833	9.99076e-06	7.70545e-05	NOL1
ILMN_1813840	-1.69229	5.17815e-16	-5.65042	1.01822e-05	7.81381e-05	AOF2
ILMN_1751378	-1.69227	-3.03577e-18	-5.66981	9.71936e-06	7.57956e-05	RARS
ILMN_1662848	-1.69226	-1.30798e-15	-5.60314	1.14078e-05	8.42775e-05	TXNDC15
ILMN_2169089	-1.6922	-3.88578e-16	-5.66741	9.77551e-06	7.60333e-05	C18orf54
ILMN_2324574	-1.69217	2.87964e-16	-5.66092	9.92873e-06	7.66967e-05	GARNL1
ILMN_2106656	-1.69206	4.89192e-16	-5.65025	1.01865e-05	7.81465e-05	BLZF1
ILMN_1791226	-1.69202	-3.43475e-16	-5.66698	9.78554e-06	7.60457e-05	NXN
ILMN_1789733	-1.69194	-2.14412e-15	-5.47432	1.55637e-05	0.000104953	CLIP3
ILMN_1811117	-1.69183	4.11997e-16	-5.65253	1.01308e-05	7.78897e-05	LOC400986
ILMN_1760332	-1.69183	-6.93889e-18	-5.66628	9.8019e-06	7.61246e-05	PIGL
ILMN_1715583	-1.69178	2.30718e-16	-5.65991	9.95306e-06	7.68602e-05	BOP1
ILMN_1694011	-1.69168	1.25361e-16	-5.66242	9.89314e-06	7.6589e-05	WNT2
ILMN_1700604	-1.69167	-1.81279e-15	-5.52948	1.36228e-05	9.56248e-05	RBM14
ILMN_2392674	-1.69145	7.2338e-16	-5.62972	1.07015e-05	8.04996e-05	PRR3
ILMN_1748911	-1.69092	-3.46945e-16	-5.65798	9.99913e-06	7.70706e-05	SNAP23
ILMN_1666715	-1.69088	1.86656e-15	-5.48949	1.50034e-05	0.000102187	WHSC1L1
ILMN_1757129	-1.69083	2.1684e-16	-5.6527	1.01267e-05	7.78827e-05	TMEM88
ILMN_2270053	-1.6908	-9.62772e-17	-5.65876	9.98046e-06	7.69993e-05	F11R
ILMN_1735979	-1.69071	1.43115e-17	-5.65686	1.0026e-05	7.72272e-05	BCKDHA
ILMN_1803745	-1.69058	-1.10502e-15	-5.6111	1.11914e-05	8.32261e-05	SUOX
ILMN_1754757	-1.69046	1.15186e-15	-5.5823	1.19945e-05	8.72152e-05	SCNN1D
ILMN_1739854	-1.69035	-6.00214e-16	-5.64491	1.03179e-05	7.87355e-05	C15orf29
ILMN_2136068	-1.69026	1.34615e-15	-5.55832	1.27077e-05	9.0933e-05	SEC63
ILMN_1801869	-1.69019	-7.94503e-16	-5.63284	1.06216e-05	8.02468e-05	WDR75
ILMN_1658289	-1.68995	2.15106e-16	-5.64568	1.02988e-05	7.86387e-05	WDR54
ILMN_2202637	-1.68988	6.245e-16	-5.62423	1.08436e-05	8.13054e-05	CRY1
ILMN_1735552	-1.6897	3.92915e-16	-5.63629	1.05338e-05	7.98371e-05	KIF1B
ILMN_1679401	-1.68963	1.33921e-15	-5.55422	1.28338e-05	9.1554e-05	TRPM4
ILMN_1682567	-1.6895	6.33608e-16	-5.62063	1.09378e-05	8.17864e-05	CCDC106
ILMN_1726368	-1.68935	4.12864e-16	-5.63253	1.06294e-05	8.02468e-05	ZNF135
ILMN_2151488	-1.68909	-2.94903e-16	-5.64404	1.03395e-05	7.88518e-05	RMI1
ILMN_1687023	-1.68905	-6.34909e-16	-5.63282	1.0622e-05	8.02468e-05	GJC1
ILMN_1689438	-1.68901	1.38778e-16	-5.64047	1.04285e-05	7.93329e-05	BTRC
ILMN_2105549	-1.68899	4.30211e-16	-5.62875	1.07263e-05	8.06232e-05	TMEM220
ILMN_1735192	-1.68897	1.68268e-16	-5.63924	1.04594e-05	7.94451e-05	COLEC11
ILMN_1703284	-1.68885	3.90204e-16	-5.6296	1.07046e-05	8.04996e-05	SPIRE2
ILMN_1786470	-1.68869	-2.65413e-16	-5.64123	1.04096e-05	7.92545e-05	C1orf74
ILMN_2222880	-1.68857	2.73219e-16	-5.63246	1.06311e-05	8.02468e-05	SLC25A42
ILMN_2335557	-1.68852	1.06685e-16	-5.63735	1.05069e-05	7.96826e-05	ITIH5
ILMN_1706031	-1.6885	9.48894e-16	-5.58724	1.18525e-05	8.6439e-05	KANK1
ILMN_2241750	-1.68846	-2.94036e-16	-5.63896	1.04664e-05	7.94732e-05	KALRN
ILMN_2126239	-1.68841	6.56593e-16	-5.61032	1.12123e-05	8.33061e-05	SMG5
ILMN_1747303	-1.68837	1.99146e-15	-5.45017	1.64995e-05	0.000109261	DDX39
ILMN_2148944	-1.68809	2.87964e-16	-5.62801	1.07455e-05	8.0718e-05	ADCY4
ILMN_1803862	-1.68769	3.46945e-18	-5.63265	1.06264e-05	8.02468e-05	UNQ2541
ILMN_1761411	-1.68765	1.03216e-15	-5.5726	1.22779e-05	8.87758e-05	C10orf119
ILMN_1657634	-1.68763	2.98372e-16	-5.62392	1.08516e-05	8.13266e-05	FANCD2
ILMN_1772216	-1.6876	1.10155e-16	-5.62988	1.06973e-05	8.04996e-05	RBM10
ILMN_2373335	-1.68743	-2.87964e-16	-5.63076	1.06747e-05	8.04574e-05	LIG3
ILMN_1670809	-1.6874	1.1293e-15	-5.56074	1.26338e-05	9.06278e-05	NRM
ILMN_1673917	-1.68726	6.01949e-16	-5.60484	1.13611e-05	8.41569e-05	GTF2I
ILMN_1749878	-1.68719	-4.92661e-16	-5.62387	1.08531e-05	8.13266e-05	FAM124B
ILMN_1732336	-1.68706	-1.18829e-15	-5.57506	1.22053e-05	8.84593e-05	RFC2
ILMN_1806147	-1.68693	-1.01915e-17	-5.62673	1.07785e-05	8.0941e-05	GNG3
ILMN_2302983	-1.68683	-2.8276e-16	-5.62601	1.07972e-05	8.10567e-05	TRPM3
ILMN_1803810	-1.68671	2.5327e-16	-5.61832	1.09987e-05	8.2117e-05	RRBP1
ILMN_1811277	-1.68665	1.88217e-16	-5.62005	1.09531e-05	8.18715e-05	TRIM13
ILMN_1693242	-1.68663	5.51642e-16	-5.60304	1.14105e-05	8.42775e-05	ZNF296
ILMN_2056167	-1.68656	-3.1663e-15	-5.20682	2.97984e-05	0.000167854	DC2
ILMN_2153280	-1.68632	-1.63064e-16	-5.62281	1.08807e-05	8.1459e-05	KIAA0090
ILMN_2367070	-1.68621	2.6975e-16	-5.61366	1.11228e-05	8.28919e-05	ACOT9
ILMN_1803162	-1.68617	-1.35308e-16	-5.6216	1.09124e-05	8.16466e-05	RTEL1
ILMN_1795431	-1.68609	9.75511e-17	-5.61801	1.10069e-05	8.21335e-05	KLRA1
ILMN_1674825	-1.68602	-4.88433e-16	-5.61468	1.10954e-05	8.27381e-05	PPIE
ILMN_1664294	-1.68598	4.60135e-16	-5.60314	1.14078e-05	8.42775e-05	LEPRE1
ILMN_1662192	-1.68595	2.21177e-16	-5.61339	1.11299e-05	8.29199e-05	ZNF248
ILMN_1713706	-1.68577	2.00144e-16	-5.61264	1.11501e-05	8.30196e-05	ZNF786
ILMN_1745927	-1.68533	4.75314e-16	-5.59712	1.15742e-05	8.51694e-05	TGFBR1
ILMN_1795464	-1.68509	8.0231e-16	-5.57308	1.22637e-05	8.87253e-05	LTA
ILMN_1686951	-1.68491	-1.56992e-16	-5.61156	1.11788e-05	8.32086e-05	TM6SF2
ILMN_1720266	-1.68484	-7.87564e-16	-5.59058	1.17578e-05	8.61048e-05	LOC91431
ILMN_1666361	-1.68457	-4.87457e-16	-5.60315	1.14073e-05	8.42775e-05	SLC23A2
ILMN_1769158	-1.6845	-2.02269e-15	-5.44025	1.69004e-05	0.000111275	ISOC2
ILMN_1702044	-1.6843	3.79471e-18	-5.60551	1.13429e-05	8.40947e-05	CNTROB
ILMN_1766475	-1.68425	6.67869e-17	-5.60403	1.13834e-05	8.42646e-05	MGAT3
ILMN_2317463	-1.68417	-9.47864e-16	-5.57395	1.2238e-05	8.85747e-05	INTS1
ILMN_1652371	-1.68413	6.33174e-16	-5.57801	1.21189e-05	8.79115e-05	KIAA1324L
ILMN_1729217	-1.68409	2.27943e-15	-5.36818	2.01255e-05	0.000127052	FAM131A
ILMN_1695880	-1.68401	3.24393e-16	-5.59399	1.16617e-05	8.56074e-05	LOX
ILMN_1725485	-1.68394	-6.48787e-16	-5.59131	1.1737e-05	8.60342e-05	RGS17
ILMN_1796949	-1.68375	-5.23128e-17	-5.60182	1.14441e-05	8.4465e-05	TPX2
ILMN_1652525	-1.68365	-7.56339e-16	-5.58309	1.19717e-05	8.71493e-05	FAM125B
ILMN_2394438	-1.68362	1.05428e-15	-5.53897	1.33144e-05	9.40791e-05	FAM177A1
ILMN_1738124	-1.68357	1.44199e-16	-5.59679	1.15833e-05	8.51852e-05	ZNF772
ILMN_1808404	-1.68349	-1.94072e-15	-5.44656	1.66445e-05	0.000110063	RHBDF1
ILMN_2284181	-1.68348	-1.68615e-15	-5.48595	1.51323e-05	0.000102807	UGP2
ILMN_2176882	-1.68343	2.43295e-16	-5.5925	1.17034e-05	8.58623e-05	ZNF69
ILMN_2090949	-1.68329	-1.68268e-16	-5.59864	1.15317e-05	8.49587e-05	NAG18
ILMN_1764764	-1.6832	8.01442e-16	-5.55828	1.27087e-05	9.0933e-05	MUM1
ILMN_1723018	-1.68288	6.97359e-16	-5.56367	1.25449e-05	9.02052e-05	ZNF117
ILMN_1666057	-1.68279	-1.70263e-15	-5.47834	1.54131e-05	0.000104253	REEP2
ILMN_1659240	-1.68279	-5.05455e-16	-5.58836	1.18208e-05	8.63104e-05	MTMR14
ILMN_2353161	-1.68274	2.1684e-16	-5.58794	1.18328e-05	8.63412e-05	MSLN
ILMN_1749838	-1.68266	-5.34295e-16	-5.58627	1.18804e-05	8.66169e-05	MZF1
ILMN_1759984	-1.68243	-4.51028e-17	-5.59129	1.17375e-05	8.60342e-05	KCTD1
ILMN_2054442	-1.68234	-1.11022e-15	-5.54566	1.31014e-05	9.29758e-05	ZNF146
ILMN_1799320	-1.68231	-3.07046e-16	-5.58962	1.1785e-05	8.61516e-05	C9orf37
ILMN_1802743	-1.68195	-2.11636e-16	-5.58784	1.18356e-05	8.63412e-05	MLL2
ILMN_2067520	-1.68181	2.35922e-16	-5.57995	1.20625e-05	8.76315e-05	SNORD116-4
ILMN_1682930	-1.6817	-6.26235e-16	-5.57475	1.22144e-05	8.84735e-05	SIPA1
ILMN_1761083	-1.68166	-1.55952e-15	-5.48962	1.49988e-05	0.000102187	HNRNPA3
ILMN_2117171	-1.68166	3.9465e-16	-5.5722	1.22897e-05	8.88347e-05	LMO4
ILMN_1743103	-1.68164	-2.39739e-15	-5.34927	2.10706e-05	0.000130863	SH3PXD2A
ILMN_2363058	-1.68159	-9.66241e-16	-5.55222	1.28958e-05	9.18624e-05	PAOX
ILMN_1729237	-1.68144	1.92554e-15	-5.40934	1.8214e-05	0.000117992	CYB5R1
ILMN_1684789	-1.68144	8.63892e-16	-5.53943	1.32995e-05	9.40284e-05	CCDC101
ILMN_1812666	-1.68119	-1.75034e-15	-5.4592	1.61429e-05	0.000107635	DNAJC15
ILMN_1735930	-1.68112	1.66794e-15	-5.44572	1.66783e-05	0.000110223	KLF2
ILMN_1681542	-1.68105	-5.48173e-16	-5.57295	1.22676e-05	8.87274e-05	HIST1H4E
ILMN_1806333	-1.68093	-4.68375e-17	-5.57939	1.20788e-05	8.77239e-05	ZNF793
ILMN_1677292	-1.6808	4.57967e-16	-5.56224	1.25881e-05	9.04324e-05	C5orf30
ILMN_1794612	-1.68014	-9.71445e-16	-5.5405	1.32654e-05	9.38412e-05	UBA7
ILMN_2059535	-1.68013	-8.26162e-16	-5.55104	1.29324e-05	9.20697e-05	PPM1F
ILMN_1756469	-1.68013	1.13624e-15	-5.50363	1.44998e-05	9.96142e-05	GAMT
ILMN_1719203	-1.68002	3.71665e-16	-5.56042	1.26436e-05	9.06451e-05	DISC1
ILMN_1776080	-1.67999	-2.11463e-15	-5.39072	1.90547e-05	0.000122019	GTPBP6
ILMN_1703969	-1.67984	3.35669e-16	-5.56057	1.2639e-05	9.06383e-05	KIAA0251
ILMN_2330307	-1.67984	2.61076e-16	-5.56351	1.25497e-05	9.02052e-05	SLC43A3
ILMN_1785107	-1.67975	-2.33429e-16	-5.57027	1.23471e-05	8.91107e-05	NXT2
ILMN_1767662	-1.67963	-1.23382e-15	-5.51253	1.41914e-05	9.82322e-05	LASS6
ILMN_1708328	-1.67939	1.45175e-15	-5.46168	1.60465e-05	0.000107207	RAB11FIP3
ILMN_1713613	-1.67937	-1.79544e-16	-5.56758	1.24271e-05	8.95645e-05	PIAS2
ILMN_1758633	-1.67935	8.8124e-16	-5.52174	1.38794e-05	9.68515e-05	CCDC130
ILMN_1734991	-1.67931	-4.33681e-19	-5.56605	1.24731e-05	8.98432e-05	PPM1B
ILMN_1705686	-1.67921	9.55941e-16	-5.51412	1.41369e-05	9.79718e-05	NRGN
ILMN_2077130	-1.67908	-2.63678e-16	-5.56468	1.25145e-05	9.00617e-05	MSH3
ILMN_1756541	-1.67898	-4.996e-16	-5.55849	1.27025e-05	9.0933e-05	MXD4
ILMN_1685289	-1.67889	-1.93942e-15	-5.4125	1.8075e-05	0.000117471	C16orf58
ILMN_2287707	-1.67888	5.1608e-17	-5.5618	1.26015e-05	9.04833e-05	POT1
ILMN_2345824	-1.67875	-2.98372e-16	-5.56164	1.26063e-05	9.04833e-05	PCDHGC3
ILMN_1738027	-1.67874	8.80372e-16	-5.5171	1.40356e-05	9.75614e-05	BRCA1
ILMN_1795286	-1.67863	-1.45543e-15	-5.47976	1.53604e-05	0.00010404	C6orf47
ILMN_1715607	-1.67852	2.98643e-16	-5.55172	1.29112e-05	9.19457e-05	CHMP4A
ILMN_1693494	-1.67845	3.79904e-16	-5.54772	1.30366e-05	9.26975e-05	CMTM1
ILMN_1666121	-1.67842	-4.33681e-16	-5.55616	1.27738e-05	9.12428e-05	FKBP9
ILMN_1656045	-1.67841	7.12104e-16	-5.52776	1.36792e-05	9.58298e-05	BRUNOL6
ILMN_1729546	-1.67836	8.43076e-16	-5.51732	1.40283e-05	9.75614e-05	C19orf54
ILMN_1708743	-1.67812	1.15148e-15	-5.4867	1.51047e-05	0.000102649	NT5DC2
ILMN_1694479	-1.67801	-2.5327e-16	-5.5564	1.27666e-05	9.12332e-05	WDR18
ILMN_1815734	-1.67801	-2.35424e-15	-5.33163	2.19927e-05	0.000134378	FCHSD2
ILMN_1777725	-1.67791	-5.96745e-16	-5.54626	1.30823e-05	9.29186e-05	LSM14B
ILMN_2366041	-1.67758	1.72085e-15	-5.41174	1.81083e-05	0.000117587	ITM2C
ILMN_1704557	-1.67758	2.08167e-16	-5.54762	1.30395e-05	9.26975e-05	RPS6KB1
ILMN_1808245	-1.67748	9.36751e-17	-5.54999	1.29653e-05	9.225e-05	RPESP
ILMN_1669113	-1.67745	6.41848e-16	-5.52514	1.37659e-05	9.62341e-05	ATF5
ILMN_1686261	-1.67723	-1.11369e-15	-5.50577	1.44248e-05	9.93626e-05	TOM1L2
ILMN_1778237	-1.67697	4.4886e-16	-5.53276	1.35154e-05	9.50885e-05	FN1
ILMN_1757461	-1.67683	-6.245e-16	-5.53662	1.33902e-05	9.44515e-05	ITIH3
ILMN_1747613	-1.67677	-4.65014e-16	-5.54229	1.32082e-05	9.35447e-05	KCNC3
ILMN_1749078	-1.67674	1.0378e-15	-5.48752	1.50748e-05	0.000102502	TIMP2
ILMN_1681679	-1.67672	1.56971e-15	-5.4263	1.7481e-05	0.000114361	TSPO
ILMN_1797822	-1.67669	-1.07553e-16	-5.54646	1.30762e-05	9.29186e-05	KIAA0746
ILMN_1797753	-1.67661	1.82146e-16	-5.54085	1.32542e-05	9.37888e-05	ARHGAP28
ILMN_1810115	-1.67658	6.48787e-16	-5.51798	1.40059e-05	9.75045e-05	KCTD2
ILMN_1710268	-1.67648	1.64799e-16	-5.54033	1.32709e-05	9.38532e-05	ZNF385D
ILMN_2111229	-1.67637	4.57967e-16	-5.52764	1.36831e-05	9.58298e-05	BZRAP1
ILMN_2387995	-1.67633	-1.98626e-16	-5.54362	1.3166e-05	9.33263e-05	ANTXR1
ILMN_1687247	-1.67616	1.4962e-16	-5.53828	1.33364e-05	9.41807e-05	SPATA20
ILMN_1737107	-1.67603	-5.27356e-16	-5.53443	1.34611e-05	9.47611e-05	LTBP3
ILMN_1664068	-1.67566	-2.33754e-16	-5.53813	1.33413e-05	9.41881e-05	ERGIC1
ILMN_1736242	-1.67563	1.82146e-17	-5.53689	1.33812e-05	9.44155e-05	PLEKHG4
ILMN_1689257	-1.6756	-8.06972e-16	-5.517	1.40392e-05	9.75614e-05	MAEA
ILMN_2383344	-1.67537	-4.06576e-18	-5.53522	1.34352e-05	9.4633e-05	RSU1
ILMN_1771652	-1.67518	4.04191e-16	-5.52111	1.39005e-05	9.69356e-05	BAIAP2L2
ILMN_1751081	-1.67494	1.87003e-15	-5.37019	2.00275e-05	0.000126662	EHMT2
ILMN_1762312	-1.67479	-8.67362e-18	-5.5308	1.35795e-05	9.53755e-05	FOXRED1
ILMN_2362293	-1.67474	-3.57353e-16	-5.52928	1.36291e-05	9.56418e-05	FBXO38
ILMN_1670263	-1.67447	1.20563e-16	-5.5258	1.37441e-05	9.61458e-05	C1orf71
ILMN_1811103	-1.67444	-4.57967e-16	-5.5244	1.37907e-05	9.63342e-05	PCDHGB5
ILMN_2336982	-1.67439	6.76542e-16	-5.49914	1.46576e-05	0.000100417	NPTN
ILMN_1769412	-1.67432	-9.20704e-16	-5.49932	1.46513e-05	0.000100402	RAPGEF1
ILMN_2230624	-1.67427	1.08073e-15	-5.46452	1.59369e-05	0.000106765	RPL18
ILMN_2321451	-1.67415	1.43982e-15	-5.42374	1.75894e-05	0.000114897	HNRNPD
ILMN_1678705	-1.67407	9.16801e-16	-5.47811	1.54218e-05	0.000104269	FLJ35220
ILMN_1728746	-1.67405	5.58581e-16	-5.5041	1.44832e-05	9.96117e-05	GAB2
ILMN_1732885	-1.67398	-4.89192e-16	-5.51983	1.39434e-05	9.71524e-05	BTBD12
ILMN_2389851	-1.67394	1.04517e-15	-5.46547	1.59002e-05	0.000106578	MDM2
ILMN_1679093	-1.67363	-4.16334e-16	-5.51928	1.39621e-05	9.72548e-05	ZNF581
ILMN_2141444	-1.67346	3.9465e-16	-5.50823	1.43395e-05	9.89446e-05	RPL18A
ILMN_2119793	-1.6733	9.19403e-17	-5.51744	1.40242e-05	9.75614e-05	ANKRD34A
ILMN_1664921	-1.67307	-3.46945e-18	-5.51734	1.40275e-05	9.75614e-05	PPP6C
ILMN_2311089	-1.67299	1.82146e-17	-5.51643	1.40583e-05	9.76231e-05	BRCA1
ILMN_1695041	-1.67299	7.54605e-16	-5.48289	1.52447e-05	0.000103456	GATA6
ILMN_1708103	-1.67291	5.37764e-16	-5.49655	1.47497e-05	0.000100991	GAN
ILMN_2373556	-1.6729	2.61239e-16	-5.50941	1.42989e-05	9.87593e-05	SPAST
ILMN_1665738	-1.67289	-5.3603e-16	-5.50973	1.42875e-05	9.87086e-05	FLI1
ILMN_1734696	-1.67288	2.10769e-15	-5.31727	2.27732e-05	0.000137905	FRG1
ILMN_1777765	-1.67276	-1.0339e-15	-5.47842	1.54102e-05	0.000104253	C12orf10
ILMN_1651254	-1.67255	1.9082e-17	-5.51298	1.4176e-05	9.81872e-05	LPP
ILMN_1654543	-1.67237	-7.25114e-16	-5.4969	1.47374e-05	0.000100935	MED6
ILMN_1739257	-1.67231	-1.0803e-15	-5.47105	1.56871e-05	0.00010547	EIF3E
ILMN_2242491	-1.67217	-1.32793e-15	-5.44562	1.66821e-05	0.000110223	CLUAP1
ILMN_1700183	-1.67207	1.22992e-15	-5.43253	1.7219e-05	0.000112979	APLNR
ILMN_1668336	-1.67182	-2.91759e-16	-5.50769	1.43581e-05	9.90292e-05	FAM108B1
ILMN_1712916	-1.67166	2.08167e-17	-5.50607	1.44144e-05	9.93334e-05	MGC45800
ILMN_2140207	-1.67166	2.29851e-16	-5.50088	1.45962e-05	0.000100136	ATPBD4
ILMN_1666819	-1.67145	5.51642e-16	-5.48452	1.51847e-05	0.000103106	PHLDB1
ILMN_2092441	-1.67143	-2.93602e-16	-5.50463	1.44645e-05	9.95389e-05	LRP12
ILMN_1769250	-1.67116	-6.01624e-16	-5.49373	1.48504e-05	0.000101539	ARFGAP2
ILMN_1756615	-1.67108	4.17635e-16	-5.48884	1.50268e-05	0.000102289	SMURF1
ILMN_1760757	-1.67094	-3.747e-16	-5.49941	1.4648e-05	0.000100402	BRIP1
ILMN_1730117	-1.67093	-3.47378e-16	-5.49989	1.46312e-05	0.00010032	TMC5
ILMN_2339796	-1.67092	-2.0435e-15	-5.3369	2.17126e-05	0.000133387	CDC16
ILMN_2058347	-1.67091	9.48894e-16	-5.4513	1.64545e-05	0.000109127	NT5DC1
ILMN_2328363	-1.67055	1.99493e-16	-5.4933	1.4866e-05	0.000101589	CMTM1
ILMN_1695962	-1.67037	-7.68943e-16	-5.47907	1.5386e-05	0.000104127	SLC12A9
ILMN_2063687	-1.6703	1.56992e-16	-5.49262	1.48902e-05	0.00010167	ZNF624
ILMN_1699340	-1.67022	4.76182e-16	-5.47929	1.53777e-05	0.0001041	ZNF711
ILMN_1728972	-1.66999	1.52222e-16	-5.49043	1.49695e-05	0.000102041	FAM64A
ILMN_1702763	-1.66995	-6.52256e-16	-5.48214	1.52723e-05	0.000103615	ZMYM1
ILMN_1805665	-1.66991	4.54498e-16	-5.47805	1.54239e-05	0.000104269	FLRT3
ILMN_1739640	-1.6699	1.35135e-15	-5.40266	1.8511e-05	0.000119379	DCHS1
ILMN_2182704	-1.66986	-9.3545e-16	-5.46413	1.59519e-05	0.000106837	BIRC2
ILMN_1794643	-1.66977	-1.0868e-15	-5.45115	1.64604e-05	0.000109127	ZGPAT
ILMN_2230579	-1.66975	-3.24393e-16	-5.49124	1.49401e-05	0.000101897	RABGEF1
ILMN_1742143	-1.66955	5.42101e-16	-5.47052	1.57074e-05	0.000105516	HIST1H2AD
ILMN_2287958	-1.66939	6.49654e-16	-5.46273	1.6006e-05	0.000107082	SOX6
ILMN_1769082	-1.66934	4.49293e-16	-5.47394	1.55779e-05	0.00010502	TXNDC5
ILMN_2079803	-1.66931	-6.40113e-16	-5.47779	1.54336e-05	0.000104295	LSM14A
ILMN_1761946	-1.66923	5.6552e-16	-5.46673	1.58517e-05	0.000106353	PROM2
ILMN_1713156	-1.66895	1.50401e-15	-5.37721	1.96893e-05	0.000124845	MSL3L1
ILMN_1732410	-1.66894	4.42354e-16	-5.47122	1.56806e-05	0.00010547	SLC16A9
ILMN_1659727	-1.66892	1.19783e-15	-5.41236	1.80811e-05	0.000117472	CDAN1
ILMN_2261784	-1.66881	-4.99817e-16	-5.47964	1.53647e-05	0.000104041	CCNY
ILMN_1775183	-1.66861	3.78603e-16	-5.47173	1.56613e-05	0.000105428	CBX8
ILMN_1813344	-1.66846	1.19002e-15	-5.40971	1.81977e-05	0.000117917	C20orf7
ILMN_2406557	-1.6682	3.22659e-16	-5.47092	1.56919e-05	0.00010547	ALDH4A1
ILMN_2105923	-1.66807	-9.30245e-16	-5.45085	1.64723e-05	0.00010913	C12orf32
ILMN_2381476	-1.66806	1.78763e-15	-5.33237	2.19533e-05	0.000134238	SPG3A
ILMN_2068122	-1.66803	-5.41234e-16	-5.47214	1.56458e-05	0.000105362	TMEM65
ILMN_1671839	-1.66771	-5.46438e-16	-5.46949	1.57465e-05	0.00010575	TAF1C
ILMN_1728710	-1.66768	1.82146e-17	-5.47549	1.55195e-05	0.00010477	ZNF816A
ILMN_1715994	-1.66733	-1.40946e-15	-5.40021	1.86214e-05	0.000119932	HGS
ILMN_1773111	-1.66714	0	-5.47166	1.56642e-05	0.000105428	GOLGA8E
ILMN_2371470	-1.66691	1.81279e-16	-5.46602	1.58789e-05	0.000106493	C1orf124
ILMN_1735655	-1.66687	8.32667e-16	-5.4305	1.7304e-05	0.000113445	FBXW11
ILMN_1723822	-1.66657	-5.48173e-16	-5.46074	1.60832e-05	0.000107345	PBRM1
ILMN_2306661	-1.6665	2.20527e-16	-5.4617	1.60459e-05	0.000107207	UNC13C
ILMN_2195914	-1.6665	-6.10623e-16	-5.45771	1.62015e-05	0.000107831	GGH
ILMN_1787265	-1.66649	6.14092e-16	-5.44299	1.67888e-05	0.000110733	ZNF503
ILMN_1704354	-1.66611	-3.92915e-16	-5.46203	1.60329e-05	0.000107174	NCDN
ILMN_1727553	-1.6658	-3.2049e-16	-5.46109	1.60696e-05	0.000107303	LOC63920
ILMN_1787813	-1.66576	-8.70831e-16	-5.43759	1.70096e-05	0.000111814	SLC5A3
ILMN_1683063	-1.6657	2.28983e-16	-5.45529	1.62966e-05	0.000108317	PDE9A
ILMN_1658411	-1.66556	1.02956e-15	-5.4039	1.84558e-05	0.00011918	CHD4
ILMN_1709451	-1.66526	-2.14932e-15	-5.27835	2.50339e-05	0.000147406	TFPT
ILMN_1795435	-1.66523	7.34655e-16	-5.42546	1.75165e-05	0.000114471	ZNF264
ILMN_2142815	-1.66511	-4.54498e-16	-5.45279	1.63955e-05	0.000108827	RPL35
[truncated: 3,948 more rows]

## Sheet: Supp. Data 2
Supplementary Data 2: WGCNA turquoise gene module
ind	values	color	Symbol
ILMN_1651237	1	turquoise	CDT1
ILMN_1651254	1	turquoise	LPP
ILMN_1651285	1	turquoise	BCL6B
ILMN_1651303	1	turquoise	ATP13A4
ILMN_1651347	1	turquoise	SERTAD2
ILMN_1651365	1	turquoise	ZBED2
ILMN_1651385	1	turquoise	MFN2
ILMN_1651405	1	turquoise	BRD9
ILMN_1651415	1	turquoise	DERL3
ILMN_1651496	1	turquoise	HIST1H2BD
ILMN_1651498	1	turquoise	GADD45G
ILMN_1651499	1	turquoise	ERGIC1
ILMN_1651501	1	turquoise	ABCD4
ILMN_1651513	1	turquoise	SKIV2L2
ILMN_1651557	1	turquoise	KDELC2
ILMN_1651567	1	turquoise	WHSC1
ILMN_1651628	1	turquoise	EXOC6
ILMN_1651652	1	turquoise	RTN3
ILMN_1651657	1	turquoise	ADAM33
ILMN_1651710	1	turquoise	IQCD
ILMN_1651715	1	turquoise	RNF2
ILMN_1651787	1	turquoise	MSH5
ILMN_1651799	1	turquoise	SLC38A2
ILMN_1651817	1	turquoise	GRIK1
ILMN_1651826	1	turquoise	BASP1
ILMN_1651828	1	turquoise	CCT3
ILMN_1651848	1	turquoise	ITSN1
ILMN_1651967	1	turquoise	TP53I3
ILMN_1652017	1	turquoise	PPEF1
ILMN_1652024	1	turquoise	CSNK1G3
ILMN_1652037	1	turquoise	UPP2
ILMN_1652056	1	turquoise	TTN
ILMN_1652072	1	turquoise	MGC42105
ILMN_1652128	1	turquoise	LMBRD1
ILMN_1652163	1	turquoise	DVL2
ILMN_1652171	1	turquoise	CDKN2C
ILMN_1652198	1	turquoise	CCM2
ILMN_1652219	1	turquoise	C20orf112
ILMN_1652314	1	turquoise	SPAG1
ILMN_1652369	1	turquoise	ERCC1
ILMN_1652378	1	turquoise	IPO7
ILMN_1652394	1	turquoise	RAB2A
ILMN_1652407	1	turquoise	ZMYND8
ILMN_1652409	1	turquoise	SPATA7
ILMN_1652412	1	turquoise	PHKB
ILMN_1652456	1	turquoise	TMEM98
ILMN_1652461	1	turquoise	PARD3B
ILMN_1652465	1	turquoise	SLC26A4
ILMN_1652486	1	turquoise	THAP7
ILMN_1652540	1	turquoise	RELL2
ILMN_1652609	1	turquoise	RGNEF
ILMN_1652647	1	turquoise	INPP4A
ILMN_1652662	1	turquoise	GRB10
ILMN_1652677	1	turquoise	FAM89A
ILMN_1652694	1	turquoise	FAM131B
ILMN_1652722	1	turquoise	C14orf2
ILMN_1652732	1	turquoise	HTR7
ILMN_1652754	1	turquoise	ZNF428
ILMN_1652787	1	turquoise	PIK3AP1
ILMN_1652790	1	turquoise	CLK1
ILMN_1652797	1	turquoise	FAM174B
ILMN_1652825	1	turquoise	IL10RA
ILMN_1652866	1	turquoise	LMX1B
ILMN_1652872	1	turquoise	UBOX5
ILMN_1652906	1	turquoise	GBGT1
ILMN_1652913	1	turquoise	EZH2
ILMN_1652938	1	turquoise	PRRG3
ILMN_1652952	1	turquoise	RASAL2
ILMN_1652989	1	turquoise	NUP160
ILMN_1652992	1	turquoise	PRDM2
ILMN_1652998	1	turquoise	HIST1H2BL
ILMN_1653001	1	turquoise	CABLES1
ILMN_1653006	1	turquoise	CSN1S1
ILMN_1653055	1	turquoise	SOX3
ILMN_1653125	1	turquoise	PER1
ILMN_1653146	1	turquoise	MSH4
ILMN_1653174	1	turquoise	GCNT2
ILMN_1653203	1	turquoise	EFEMP2
ILMN_1653251	1	turquoise	HIST1H1B
ILMN_1653263	1	turquoise	GPRIN1
ILMN_1653337	1	turquoise	USP32
ILMN_1653342	1	turquoise	DUS1L
ILMN_1653412	1	turquoise	RAXL1
ILMN_1653429	1	turquoise	SLC35A3
ILMN_1653438	1	turquoise	PHF14
ILMN_1653443	1	turquoise	CDK2
ILMN_1653466	1	turquoise	HES4
ILMN_1653494	1	turquoise	S100A1
ILMN_1653498	1	turquoise	IGSF6
ILMN_1653501	1	turquoise	SEMA3B
ILMN_1653504	1	turquoise	EDG1
ILMN_1653613	1	turquoise	PIGO
ILMN_1653652	1	turquoise	PTPRC
ILMN_1653666	1	turquoise	KLHL7
ILMN_1653708	1	turquoise	CORO1B
ILMN_1653719	1	turquoise	ITGBL1
ILMN_1653728	1	turquoise	ERBB4
ILMN_1653861	1	turquoise	SCMH1
ILMN_1654060	1	turquoise	MKNK2
ILMN_1654065	1	turquoise	ATOH8
ILMN_1654068	1	turquoise	NUDT1
ILMN_1654072	1	turquoise	CX3CL1
ILMN_1654141	1	turquoise	ZDHHC20
ILMN_1654204	1	turquoise	DNAJC5B
ILMN_1654287	1	turquoise	ADCY9
ILMN_1654322	1	turquoise	ATP1B3
ILMN_1654331	1	turquoise	HOXB4
ILMN_1654408	1	turquoise	TRAF7
ILMN_1654411	1	turquoise	CCL18
ILMN_1654415	1	turquoise	PTF1A
ILMN_1654457	1	turquoise	TXN2
ILMN_1654468	1	turquoise	ACRV1
ILMN_1654504	1	turquoise	CLEC7A
ILMN_1654534	1	turquoise	NPSR1
ILMN_1654540	1	turquoise	SEMA6D
ILMN_1654586	1	turquoise	RASA3
ILMN_1654612	1	turquoise	ZNF589
ILMN_1654639	1	turquoise	HERC6
ILMN_1654671	1	turquoise	SLMO1
ILMN_1654685	1	turquoise	MCTP1
ILMN_1654697	1	turquoise	ZNF280B
ILMN_1654737	1	turquoise	TRIM32
ILMN_1654778	1	turquoise	LSP1
ILMN_1654854	1	turquoise	MURC
ILMN_1654866	1	turquoise	RANBP2
ILMN_1654942	1	turquoise	NFIC
ILMN_1654946	1	turquoise	ZSCAN18
ILMN_1655068	1	turquoise	TOM1L2
ILMN_1655117	1	turquoise	WDR19
ILMN_1655137	1	turquoise	ZCCHC11
ILMN_1655154	1	turquoise	PTBP1
ILMN_1655161	1	turquoise	MORN1
ILMN_1655194	1	turquoise	PHF17
ILMN_1655218	1	turquoise	NFAT5
ILMN_1655229	1	turquoise	SLC7A11
ILMN_1655261	1	turquoise	ERP27
ILMN_1655329	1	turquoise	RIOK2
ILMN_1655341	1	turquoise	PLAC8L1
ILMN_1655422	1	turquoise	RPL17
ILMN_1655429	1	turquoise	TNFAIP1
ILMN_1655482	1	turquoise	TRIM27
ILMN_1655485	1	turquoise	C1orf124
ILMN_1655509	1	turquoise	ASAH1
ILMN_1655549	1	turquoise	SIGLEC10
ILMN_1655561	1	turquoise	ARPC3
ILMN_1655608	1	turquoise	KLHL18
ILMN_1655610	1	turquoise	RET
ILMN_1655612	1	turquoise	ARRDC2
ILMN_1655622	1	turquoise	PRKRIR
ILMN_1655635	1	turquoise	METTL3
ILMN_1655684	1	turquoise	SARS2
ILMN_1655690	1	turquoise	CDR1
ILMN_1655809	1	turquoise	SF3A1
ILMN_1655844	1	turquoise	TAF1A
ILMN_1655867	1	turquoise	HRASLS
ILMN_1655884	1	turquoise	ATP2A2
ILMN_1655906	1	turquoise	FBXW7
ILMN_1655913	1	turquoise	NUCB2
ILMN_1655921	1	turquoise	GTF2E1
ILMN_1655950	1	turquoise	ZHX1
ILMN_1655955	1	turquoise	LRRIQ1
ILMN_1655985	1	turquoise	GALNT10
ILMN_1655987	1	turquoise	STAB1
ILMN_1656017	1	turquoise	NRF1
ILMN_1656145	1	turquoise	GOT1
ILMN_1656285	1	turquoise	METTL7A
ILMN_1656287	1	turquoise	SPOCK2
ILMN_1656291	1	turquoise	TSKS
ILMN_1656316	1	turquoise	ZMYM3
ILMN_1656335	1	turquoise	RIT1
ILMN_1656338	1	turquoise	PTPRS
ILMN_1656364	1	turquoise	ASB12
ILMN_1656372	1	turquoise	PES1
ILMN_1656386	1	turquoise	SEC24D
ILMN_1656395	1	turquoise	MYOT
ILMN_1656415	1	turquoise	CDKN2C
ILMN_1656452	1	turquoise	C16orf59
ILMN_1656501	1	turquoise	DUSP5
ILMN_1656537	1	turquoise	SNRPN
ILMN_1656540	1	turquoise	RUVBL1
ILMN_1656691	1	turquoise	FBXO4
ILMN_1656718	1	turquoise	DEF8
ILMN_1656826	1	turquoise	SH3RF1
ILMN_1656840	1	turquoise	VPS13D
ILMN_1656942	1	turquoise	PRICKLE3
ILMN_1656951	1	turquoise	APCDD1
ILMN_1657009	1	turquoise	NFASC
ILMN_1657039	1	turquoise	FILIP1
ILMN_1657050	1	turquoise	ARSK
ILMN_1657064	1	turquoise	C6orf70
ILMN_1657077	1	turquoise	SOCS6
ILMN_1657087	1	turquoise	ZNF533
ILMN_1657095	1	turquoise	STARD3
ILMN_1657141	1	turquoise	FMR1NB
ILMN_1657204	1	turquoise	SAE1
ILMN_1657283	1	turquoise	ALKBH5
ILMN_1657302	1	turquoise	SULT1A1
ILMN_1657423	1	turquoise	SPG21
ILMN_1657451	1	turquoise	SRPK2
ILMN_1657470	1	turquoise	YTHDF3
ILMN_1657475	1	turquoise	GALT
ILMN_1657505	1	turquoise	HR
ILMN_1657554	1	turquoise	TSPYL2
ILMN_1657571	1	turquoise	ASNA1
ILMN_1657634	1	turquoise	FANCD2
ILMN_1657643	1	turquoise	KCNIP2
ILMN_1657662	1	turquoise	EXOD1
ILMN_1657708	1	turquoise	MGLL
ILMN_1657729	1	turquoise	ZNF254
ILMN_1657746	1	turquoise	BPHL
ILMN_1657769	1	turquoise	EIF5
ILMN_1657771	1	turquoise	CRTC2
ILMN_1657796	1	turquoise	STMN1
ILMN_1657803	1	turquoise	CFH
ILMN_1657810	1	turquoise	PPM1M
ILMN_1657823	1	turquoise	PMEPA1
ILMN_1657838	1	turquoise	JMJD5
ILMN_1657854	1	turquoise	MITF
ILMN_1657855	1	turquoise	ACTL6B
ILMN_1657871	1	turquoise	RSAD2
ILMN_1657892	1	turquoise	TLR8
ILMN_1657983	1	turquoise	TERF2IP
ILMN_1657993	1	turquoise	ADNP
ILMN_1658015	1	turquoise	MBNL2
ILMN_1658027	1	turquoise	RAD54L
ILMN_1658040	1	turquoise	CRABP1
ILMN_1658121	1	turquoise	CFP
ILMN_1658152	1	turquoise	MAP3K10
ILMN_1658158	1	turquoise	ZNF501
ILMN_1658175	1	turquoise	GGA1
ILMN_1658206	1	turquoise	C1orf102
ILMN_1658237	1	turquoise	KHDRBS2
ILMN_1658271	1	turquoise	LSS
ILMN_1658277	1	turquoise	L3MBTL
ILMN_1658289	1	turquoise	WDR54
ILMN_1658327	1	turquoise	BAZ1A
ILMN_1658333	1	turquoise	ECM1
ILMN_1658356	1	turquoise	DKFZP586H2123
ILMN_1658376	1	turquoise	CCDC114
ILMN_1658396	1	turquoise	SPEF2
ILMN_1658426	1	turquoise	WNT10A
ILMN_1658437	1	turquoise	SFXN4
ILMN_1658483	1	turquoise	IL1A
ILMN_1658498	1	turquoise	SLC44A3
ILMN_1658513	1	turquoise	IQSEC2
ILMN_1658575	1	turquoise	GALNT5
ILMN_1658619	1	turquoise	WWC1
ILMN_1658624	1	turquoise	UBXN6
ILMN_1658636	1	turquoise	MRE11A
ILMN_1658649	1	turquoise	C3orf57
ILMN_1658702	1	turquoise	HIST1H2BJ
ILMN_1658715	1	turquoise	NRXN3
ILMN_1658743	1	turquoise	CCNDBP1
ILMN_1658758	1	turquoise	NPB
ILMN_1658773	1	turquoise	PIGF
ILMN_1658805	1	turquoise	BRE
ILMN_1658807	1	turquoise	HMOX2
ILMN_1658818	1	turquoise	CAMK2D
ILMN_1658830	1	turquoise	C10orf26
ILMN_1658834	1	turquoise	ZC3H18
ILMN_1658853	1	turquoise	ARHGAP25
ILMN_1658883	1	turquoise	ARAF
ILMN_1658920	1	turquoise	MCTP1
ILMN_1658926	1	turquoise	NOTCH3
ILMN_1658955	1	turquoise	EIF4E
ILMN_1658962	1	turquoise	LCP2
ILMN_1658995	1	turquoise	ACOT9
ILMN_1659075	1	turquoise	HLA-DOA
ILMN_1659106	1	turquoise	PHLDA3
ILMN_1659142	1	turquoise	MDK
ILMN_1659257	1	turquoise	TNFRSF8
ILMN_1659312	1	turquoise	PMP22
ILMN_1659339	1	turquoise	ELP4
ILMN_1659350	1	turquoise	CASP6
ILMN_1659359	1	turquoise	SCUBE3
ILMN_1659415	1	turquoise	MAP2K1IP1
ILMN_1659437	1	turquoise	TXNDC17
ILMN_1659484	1	turquoise	MAGEC3
ILMN_1659517	1	turquoise	WDR89
ILMN_1659537	1	turquoise	MED8
ILMN_1659576	1	turquoise	FPGS
ILMN_1659688	1	turquoise	LGALS3BP
ILMN_1659744	1	turquoise	PRMT1
ILMN_1659753	1	turquoise	LAMP2
ILMN_1659769	1	turquoise	MRAP
ILMN_1659786	1	turquoise	CCDC76
ILMN_1659800	1	turquoise	BCL11A
ILMN_1659801	1	turquoise	ATP6V1C1
ILMN_1659820	1	turquoise	OLA1
ILMN_1659836	1	turquoise	RAET1G
ILMN_1659856	1	turquoise	FAM167B
ILMN_1659874	1	turquoise	SFRS15
ILMN_1659893	1	turquoise	DEC1
ILMN_1659895	1	turquoise	MSN
ILMN_1659905	1	turquoise	FKBP10
ILMN_1659913	1	turquoise	ISG20
ILMN_1659923	1	turquoise	GNAQ
ILMN_1659952	1	turquoise	MTMR2
ILMN_1659976	1	turquoise	CLP1
ILMN_1659985	1	turquoise	C6orf206
ILMN_1660021	1	turquoise	M6PRBP1
ILMN_1660111	1	turquoise	UCHL3
ILMN_1660114	1	turquoise	MMRN1
ILMN_1660176	1	turquoise	ZNF582
ILMN_1660179	1	turquoise	MATR3
ILMN_1660317	1	turquoise	LEFTY1
ILMN_1660360	1	turquoise	NPY2R
ILMN_1660364	1	turquoise	PSCD4
ILMN_1660372	1	turquoise	GRIA2
ILMN_1660403	1	turquoise	GRINL1A
ILMN_1660413	1	turquoise	SGK2
ILMN_1660462	1	turquoise	MCOLN2
ILMN_1660501	1	turquoise	LY6H
ILMN_1660541	1	turquoise	PCNXL2
ILMN_1660585	1	turquoise	C15orf40
ILMN_1660602	1	turquoise	C1orf43
ILMN_1660624	1	turquoise	LIMK2
ILMN_1660654	1	turquoise	CDCA2
ILMN_1660661	1	turquoise	TCP1
ILMN_1660727	1	turquoise	ENPP5
ILMN_1660806	1	turquoise	CSRP2
ILMN_1660812	1	turquoise	C14orf11
ILMN_1660815	1	turquoise	CAB39L
ILMN_1660817	1	turquoise	DDB2
ILMN_1660840	1	turquoise	FAM152A
ILMN_1660871	1	turquoise	NEK6
ILMN_1660890	1	turquoise	ACADL
ILMN_1660935	1	turquoise	MGC5139
ILMN_1660963	1	turquoise	CCIN
ILMN_1660970	1	turquoise	ADAMTS12
ILMN_1661137	1	turquoise	SH3RF2
ILMN_1661138	1	turquoise	GON4L
ILMN_1661142	1	turquoise	TMF1
ILMN_1661156	1	turquoise	USP31
ILMN_1661161	1	turquoise	SIAH1
ILMN_1661170	1	turquoise	NDUFB8
ILMN_1661173	1	turquoise	TRIP4
ILMN_1661188	1	turquoise	HIPK1
ILMN_1661189	1	turquoise	ZBTB41
ILMN_1661196	1	turquoise	CSF2RA
ILMN_1661264	1	turquoise	SHMT2
ILMN_1661307	1	turquoise	JRK
ILMN_1661325	1	turquoise	PKP4
ILMN_1661337	1	turquoise	SRM
ILMN_1661372	1	turquoise	JUB
ILMN_1661424	1	turquoise	THAP6
ILMN_1661443	1	turquoise	GRAMD2
ILMN_1661485	1	turquoise	RBM34
ILMN_1661492	1	turquoise	ARRDC1
ILMN_1661537	1	turquoise	LEPROT
ILMN_1661589	1	turquoise	CD151
ILMN_1661593	1	turquoise	FAM18B
ILMN_1661616	1	turquoise	FSHR
ILMN_1661622	1	turquoise	TBC1D7
ILMN_1661646	1	turquoise	BANK1
ILMN_1661852	1	turquoise	CNTN1
ILMN_1661875	1	turquoise	ANK3
ILMN_1661940	1	turquoise	CAMTA1
ILMN_1661994	1	turquoise	ESRRG
ILMN_1661998	1	turquoise	METTL6
ILMN_1662019	1	turquoise	SNRPN
ILMN_1662026	1	turquoise	BTK
ILMN_1662049	1	turquoise	AGPAT5
ILMN_1662086	1	turquoise	GUCA1A
ILMN_1662126	1	turquoise	MATN4
ILMN_1662128	1	turquoise	ISY1
ILMN_1662144	1	turquoise	CPT1B
ILMN_1662147	1	turquoise	MANEAL
ILMN_1662155	1	turquoise	PRKCZ
ILMN_1662166	1	turquoise	PTK7
ILMN_1662256	1	turquoise	PARP6
ILMN_1662280	1	turquoise	GDF1
ILMN_1662318	1	turquoise	CCDC59
ILMN_1662322	1	turquoise	ANXA7
ILMN_1662364	1	turquoise	AARS
ILMN_1662451	1	turquoise	FCER2
ILMN_1662507	1	turquoise	AKR1C1
ILMN_1662523	1	turquoise	C3
ILMN_1662668	1	turquoise	APC
ILMN_1662681	1	turquoise	AMBRA1
ILMN_1662731	1	turquoise	COL4A3
ILMN_1662768	1	turquoise	NHEDC2
ILMN_1662791	1	turquoise	C10orf68
ILMN_1662824	1	turquoise	MADCAM1
ILMN_1662843	1	turquoise	CD53
ILMN_1662917	1	turquoise	LMO1
ILMN_1662935	1	turquoise	C1QTNF7
ILMN_1662963	1	turquoise	PSD2
ILMN_1662973	1	turquoise	CD82
ILMN_1663002	1	turquoise	STOML2
ILMN_1663024	1	turquoise	S100A1L
ILMN_1663042	1	turquoise	SDC4
ILMN_1663062	1	turquoise	CCDC67
ILMN_1663080	1	turquoise	LFNG
ILMN_1663092	1	turquoise	CITED2
ILMN_1663113	1	turquoise	TTLL12
ILMN_1663119	1	turquoise	DSC2
ILMN_1663131	1	turquoise	LYST
ILMN_1663132	1	turquoise	ADCK2
ILMN_1663156	1	turquoise	DDX31
ILMN_1663158	1	turquoise	ZNF174
ILMN_1663185	1	turquoise	PLEKHA8
ILMN_1663195	1	turquoise	MCM7
ILMN_1663213	1	turquoise	ITIH5
ILMN_1663257	1	turquoise	ATP6V1C1
ILMN_1663347	1	turquoise	OTOF
ILMN_1663381	1	turquoise	TRAF3IP2
ILMN_1663383	1	turquoise	GEMIN5
ILMN_1663390	1	turquoise	CDC20
ILMN_1663399	1	turquoise	TIMP4
ILMN_1663486	1	turquoise	TLK2
ILMN_1663519	1	turquoise	SLC24A3
ILMN_1663532	1	turquoise	RIC8B
ILMN_1663569	1	turquoise	FTCD
ILMN_1663664	1	turquoise	MRPS10
ILMN_1663716	1	turquoise	PCDH21
ILMN_1663722	1	turquoise	DNAJB5
ILMN_1663754	1	turquoise	ZNF442
ILMN_1663772	1	turquoise	SIX2
ILMN_1663816	1	turquoise	CCDC148
ILMN_1663866	1	turquoise	TGFBI
ILMN_1663916	1	turquoise	ARHGAP9
ILMN_1663976	1	turquoise	PDLIM4
ILMN_1663986	1	turquoise	MAGI3
ILMN_1664001	1	turquoise	ARSF
ILMN_1664006	1	turquoise	AGL
ILMN_1664025	1	turquoise	PXMP4
ILMN_1664028	1	turquoise	CENPB
ILMN_1664030	1	turquoise	RAB1B
ILMN_1664063	1	turquoise	FAM129C
ILMN_1664068	1	turquoise	ERGIC1
ILMN_1664099	1	turquoise	GLIS3
ILMN_1664168	1	turquoise	SLC25A11
ILMN_1664170	1	turquoise	CUGBP2
ILMN_1664216	1	turquoise	NKIRAS1
ILMN_1664231	1	turquoise	TIMM23
ILMN_1664242	1	turquoise	C20orf12
ILMN_1664289	1	turquoise	LOC440570
ILMN_1664292	1	turquoise	ZNF415
ILMN_1664303	1	turquoise	HTATIP2
ILMN_1664330	1	turquoise	CEACAM1
ILMN_1664348	1	turquoise	PNPLA4
ILMN_1664362	1	turquoise	SGIP1
ILMN_1664367	1	turquoise	COQ6
ILMN_1664369	1	turquoise	DHTKD1
ILMN_1664440	1	turquoise	TP53BP1
ILMN_1664464	1	turquoise	PTGDS
ILMN_1664466	1	turquoise	KLHL9
ILMN_1664516	1	turquoise	CENPF
ILMN_1664525	1	turquoise	P2RY13
ILMN_1664537	1	turquoise	USP11
ILMN_1664542	1	turquoise	UBE2I
ILMN_1664543	1	turquoise	IFIT3
ILMN_1664560	1	turquoise	DYRK1A
ILMN_1664577	1	turquoise	DLD
ILMN_1664630	1	turquoise	CHEK1
ILMN_1664631	1	turquoise	ADAM28
ILMN_1664679	1	turquoise	CADM2
ILMN_1664682	1	turquoise	DNA2
ILMN_1664698	1	turquoise	UNC119
ILMN_1664701	1	turquoise	FLJ14816
ILMN_1664706	1	turquoise	LOC653604
ILMN_1664772	1	turquoise	ATP2B4
ILMN_1664773	1	turquoise	C11orf49
ILMN_1664815	1	turquoise	ELK4
ILMN_1664826	1	turquoise	FBXO33
ILMN_1664855	1	turquoise	PPP1R14C
ILMN_1664910	1	turquoise	RPSA
ILMN_1664928	1	turquoise	ZNF599
ILMN_1664946	1	turquoise	ZDHHC16
ILMN_1664994	1	turquoise	MINPP1
ILMN_1665004	1	turquoise	CASC3
ILMN_1665033	1	turquoise	NPR3
ILMN_1665040	1	turquoise	RBMS3
ILMN_1665058	1	turquoise	TCHP
ILMN_1665107	1	turquoise	ITGB1BP1
ILMN_1665203	1	turquoise	SUMO4
ILMN_1665217	1	turquoise	C3orf34
ILMN_1665246	1	turquoise	UMODL1
ILMN_1665311	1	turquoise	STH
ILMN_1665335	1	turquoise	DIABLO
ILMN_1665372	1	turquoise	FXYD3
ILMN_1665374	1	turquoise	COL9A1
ILMN_1665397	1	turquoise	ZNF445
ILMN_1665425	1	turquoise	RPRM
ILMN_1665428	1	turquoise	GSDMD
ILMN_1665510	1	turquoise	ERRFI1
ILMN_1665562	1	turquoise	PLIN
ILMN_1665657	1	turquoise	LCA5L
ILMN_1665686	1	turquoise	FAM38B
ILMN_1665737	1	turquoise	UFD1L
ILMN_1665761	1	turquoise	BCL11B
ILMN_1665832	1	turquoise	ID1
ILMN_1665856	1	turquoise	CA10
ILMN_1665909	1	turquoise	LASP1
ILMN_1665943	1	turquoise	MAP4K1
ILMN_1665982	1	turquoise	AKTIP
ILMN_1665994	1	turquoise	SILV
ILMN_1666007	1	turquoise	TRAPPC6B
ILMN_1666049	1	turquoise	NUP214
ILMN_1666050	1	turquoise	TMUB1
ILMN_1666082	1	turquoise	HEATR3
ILMN_1666097	1	turquoise	FMR1
ILMN_1666111	1	turquoise	YTHDC1
ILMN_1666169	1	turquoise	NBR2
ILMN_1666179	1	turquoise	HIST2H3C
ILMN_1666236	1	turquoise	HMGA2
ILMN_1666269	1	turquoise	CTSZ
ILMN_1666305	1	turquoise	CDKN3
ILMN_1666376	1	turquoise	TRIM56
ILMN_1666399	1	turquoise	RING1
ILMN_1666444	1	turquoise	RBMS1
ILMN_1666449	1	turquoise	FAM134C
ILMN_1666468	1	turquoise	ROBO1
ILMN_1666494	1	turquoise	CRK
ILMN_1666536	1	turquoise	VSIG2
ILMN_1666610	1	turquoise	NARG2
ILMN_1666634	1	turquoise	FAF1
ILMN_1666665	1	turquoise	COL23A1
ILMN_1666773	1	turquoise	C21orf90
ILMN_1666776	1	turquoise	KCNQ2
ILMN_1666827	1	turquoise	C4orf41
ILMN_1666882	1	turquoise	DACH1
ILMN_1666924	1	turquoise	PINK1
ILMN_1667058	1	turquoise	CLU
ILMN_1667060	1	turquoise	HSF1
ILMN_1667086	1	turquoise	AP3M1
ILMN_1667112	1	turquoise	FBXO7
ILMN_1667120	1	turquoise	FBXO9
ILMN_1667125	1	turquoise	RPS6KL1
ILMN_1667138	1	turquoise	S100A13
ILMN_1667199	1	turquoise	SQRDL
ILMN_1667201	1	turquoise	WDR51B
ILMN_1667222	1	turquoise	MTX1
ILMN_1667225	1	turquoise	PDE1C
ILMN_1667230	1	turquoise	C21orf59
ILMN_1667306	1	turquoise	RANBP10
ILMN_1667330	1	turquoise	LOC113386
ILMN_1667429	1	turquoise	SLC25A20
ILMN_1667430	1	turquoise	DEGS1
ILMN_1667432	1	turquoise	HYAL3
ILMN_1667452	1	turquoise	LOC441208
ILMN_1667453	1	turquoise	MIZF
ILMN_1667476	1	turquoise	LTBR
ILMN_1667504	1	turquoise	TTN
ILMN_1667561	1	turquoise	IFRD1
ILMN_1667564	1	turquoise	ALDH3A2
ILMN_1667577	1	turquoise	LCMT2
ILMN_1667594	1	turquoise	KLF10
ILMN_1667686	1	turquoise	EXOC6
ILMN_1667750	1	turquoise	SLC4A5
ILMN_1667753	1	turquoise	PPP1R1C
ILMN_1667771	1	turquoise	GRB10
ILMN_1667791	1	turquoise	PPFIA4
ILMN_1667857	1	turquoise	C12orf52
ILMN_1667948	1	turquoise	SPATA18
ILMN_1667994	1	turquoise	AMD1
ILMN_1668090	1	turquoise	STK25
ILMN_1668092	1	turquoise	ESAM
ILMN_1668125	1	turquoise	MYRIP
ILMN_1668147	1	turquoise	PCDH9
ILMN_1668242	1	turquoise	PHEX
ILMN_1668270	1	turquoise	ZDHHC18
ILMN_1668312	1	turquoise	SLC2A9
ILMN_1668313	1	turquoise	SYNGR1
ILMN_1668333	1	turquoise	TMEM148
ILMN_1668336	1	turquoise	FAM108B1
ILMN_1668408	1	turquoise	AIFM1
ILMN_1668446	1	turquoise	ABCA9
ILMN_1668498	1	turquoise	CWF19L2
ILMN_1668559	1	turquoise	RGS10
ILMN_1668565	1	turquoise	RMI1
ILMN_1668605	1	turquoise	NAAA
ILMN_1668619	1	turquoise	KIAA1467
ILMN_1668639	1	turquoise	TBC1D10B
ILMN_1668649	1	turquoise	MYCBPAP
ILMN_1668683	1	turquoise	MLL
ILMN_1668714	1	turquoise	SNF1LK2
ILMN_1668721	1	turquoise	CCND3
ILMN_1668726	1	turquoise	NFYB
ILMN_1668752	1	turquoise	FLJ20850
ILMN_1668814	1	turquoise	CENPM
ILMN_1668822	1	turquoise	BATF
ILMN_1668839	1	turquoise	ACOX1
ILMN_1668863	1	turquoise	LYPD1
ILMN_1668865	1	turquoise	SLC2A14
ILMN_1668986	1	turquoise	PRELID2
ILMN_1669015	1	turquoise	XPNPEP1
ILMN_1669031	1	turquoise	LYST
ILMN_1669066	1	turquoise	RUNX2
ILMN_1669094	1	turquoise	ZNF672
ILMN_1669113	1	turquoise	ATF5
ILMN_1669177	1	turquoise	DHRS12
ILMN_1669201	1	turquoise	ABCF2
ILMN_1669215	1	turquoise	SRPK2
ILMN_1669227	1	turquoise	ADRA1A
ILMN_1669273	1	turquoise	PPT1
ILMN_1669286	1	turquoise	YWHAZ
ILMN_1669299	1	turquoise	KRT2
ILMN_1669323	1	turquoise	BACE2
ILMN_1669335	1	turquoise	RUNX1
ILMN_1669352	1	turquoise	LY6G6C
ILMN_1669365	1	turquoise	PPP2R2B
ILMN_1669366	1	turquoise	IFT88
ILMN_1669380	1	turquoise	LONRF3
ILMN_1669390	1	turquoise	PPP1R13L
ILMN_1669394	1	turquoise	EI24
ILMN_1669409	1	turquoise	VSIG4
ILMN_1669410	1	turquoise	CHGA
ILMN_1669440	1	turquoise	ZNF326
ILMN_1669508	1	turquoise	PAF1
ILMN_1669557	1	turquoise	AIM1L
ILMN_1669572	1	turquoise	RNF126
ILMN_1669592	1	turquoise	MARCH2
ILMN_1669624	1	turquoise	LINS1
ILMN_1669631	1	turquoise	GLRB
ILMN_1669633	1	turquoise	ACP1
ILMN_1669645	1	turquoise	PKD1
ILMN_1669709	1	turquoise	TMEM108
ILMN_1669714	1	turquoise	MYH7
ILMN_1669729	1	turquoise	ERLIN2
ILMN_1669788	1	turquoise	NUDT14
ILMN_1669888	1	turquoise	CSTA
ILMN_1669898	1	turquoise	EGFL7
ILMN_1669928	1	turquoise	ARHGEF16
ILMN_1669966	1	turquoise	NDUFS7
ILMN_1669983	1	turquoise	RGS22
ILMN_1670000	1	turquoise	IQWD1
ILMN_1670019	1	turquoise	PEG10
ILMN_1670033	1	turquoise	HIST1H4I
ILMN_1670038	1	turquoise	EXOC3L2
ILMN_1670111	1	turquoise	CDKN2B
ILMN_1670134	1	turquoise	FADS1
ILMN_1670193	1	turquoise	ACY3
ILMN_1670229	1	turquoise	F8
ILMN_1670238	1	turquoise	CDC45L
ILMN_1670272	1	turquoise	LRP10
ILMN_1670302	1	turquoise	HK3
ILMN_1670308	1	turquoise	GPM6B
ILMN_1670322	1	turquoise	FCHO2
ILMN_1670353	1	turquoise	RAD51AP1
ILMN_1670385	1	turquoise	TUBAL3
ILMN_1670420	1	turquoise	METAP2
ILMN_1670456	1	turquoise	RBM42
ILMN_1670523	1	turquoise	SAPS2
ILMN_1670547	1	turquoise	GRM1
ILMN_1670554	1	turquoise	WDR78
ILMN_1670561	1	turquoise	TCEAL8
ILMN_1670570	1	turquoise	MXI1
ILMN_1670595	1	turquoise	LBXCOR1
ILMN_1670672	1	turquoise	TMEM37
ILMN_1670705	1	turquoise	STON2
ILMN_1670708	1	turquoise	F10
ILMN_1670718	1	turquoise	C18orf51
ILMN_1670752	1	turquoise	KIAA0907
ILMN_1670764	1	turquoise	USP25
ILMN_1670801	1	turquoise	MTR
ILMN_1670809	1	turquoise	NRM
ILMN_1670816	1	turquoise	MZF1
ILMN_1670841	1	turquoise	CPNE1
ILMN_1670878	1	turquoise	YTHDC1
ILMN_1670918	1	turquoise	INSR
ILMN_1670931	1	turquoise	PDS5A
ILMN_1671005	1	turquoise	IRF2BP2
ILMN_1671010	1	turquoise	ZNF267
ILMN_1671022	1	turquoise	TRPV1
ILMN_1671055	1	turquoise	GSG1L
ILMN_1671076	1	turquoise	BAI3
ILMN_1671087	1	turquoise	C6orf222
ILMN_1671092	1	turquoise	SOX17
ILMN_1671104	1	turquoise	ZNF592
ILMN_1671106	1	turquoise	GJA4
ILMN_1671107	1	turquoise	TCBA1
ILMN_1671142	1	turquoise	GPR68
ILMN_1671151	1	turquoise	RARB
ILMN_1671237	1	turquoise	GNGT2
ILMN_1671263	1	turquoise	CACNA1H
ILMN_1671288	1	turquoise	ODF2
ILMN_1671297	1	turquoise	ADAM33
ILMN_1671387	1	turquoise	C3orf23
ILMN_1671398	1	turquoise	NPAS3
ILMN_1671404	1	turquoise	SVIL
ILMN_1671554	1	turquoise	LPIN1
ILMN_1671583	1	turquoise	MKRN1
ILMN_1671603	1	turquoise	MED30
ILMN_1671626	1	turquoise	DLGAP3
ILMN_1671686	1	turquoise	EPB49
ILMN_1671710	1	turquoise	MADD
ILMN_1671725	1	turquoise	REPIN1
ILMN_1671731	1	turquoise	AVPI1
ILMN_1671871	1	turquoise	ITGB1BP2
ILMN_1671891	1	turquoise	PID1
ILMN_1671902	1	turquoise	THUMPD3
ILMN_1671928	1	turquoise	PROS1
ILMN_1671932	1	turquoise	SAMM50
ILMN_1672004	1	turquoise	TOB1
ILMN_1672022	1	turquoise	EPHA4
ILMN_1672102	1	turquoise	PTPRB
ILMN_1672121	1	turquoise	LOC387856
ILMN_1672124	1	turquoise	C4orf18
ILMN_1672295	1	turquoise	ZC3H12A
ILMN_1672378	1	turquoise	ZP3
ILMN_1672382	1	turquoise	SLC38A3
ILMN_1672389	1	turquoise	CRYZ
ILMN_1672403	1	turquoise	ADAMTS8
ILMN_1672496	1	turquoise	DNAJA1
ILMN_1672526	1	turquoise	LOC389834
ILMN_1672538	1	turquoise	NBR1
ILMN_1672571	1	turquoise	TFIP11
ILMN_1672606	1	turquoise	OAS1
ILMN_1672608	1	turquoise	PPAP2B
ILMN_1672662	1	turquoise	SLC20A1
ILMN_1672807	1	turquoise	CA5B
ILMN_1672843	1	turquoise	FBXO8
ILMN_1672872	1	turquoise	FGL1
ILMN_1672930	1	turquoise	SLC26A11
ILMN_1673030	1	turquoise	CMKLR1
ILMN_1673073	1	turquoise	WDR62
ILMN_1673112	1	turquoise	ZNF32
ILMN_1673117	1	turquoise	ZWINT
ILMN_1673177	1	turquoise	THSD3
ILMN_1673232	1	turquoise	LASS1
ILMN_1673358	1	turquoise	ARHGAP6
ILMN_1673363	1	turquoise	CD97
ILMN_1673384	1	turquoise	GEMIN7
ILMN_1673450	1	turquoise	DDN
ILMN_1673455	1	turquoise	RASAL2
ILMN_1673461	1	turquoise	PHC2
ILMN_1673522	1	turquoise	MOCOS
ILMN_1673566	1	turquoise	ADAMTS1
ILMN_1673591	1	turquoise	CYP3A43
ILMN_1673604	1	turquoise	YIPF3
ILMN_1673654	1	turquoise	C5orf4
ILMN_1673681	1	turquoise	SLC46A1
ILMN_1673708	1	turquoise	HDAC9
ILMN_1673721	1	turquoise	EXO1
ILMN_1673729	1	turquoise	RHOBTB1
ILMN_1673769	1	turquoise	KCNG1
ILMN_1673773	1	turquoise	GALNTL4
ILMN_1673795	1	turquoise	HSD17B4
ILMN_1673820	1	turquoise	HLTF
ILMN_1673936	1	turquoise	KHSRP
ILMN_1673953	1	turquoise	HRH1
ILMN_1673960	1	turquoise	MAT2B
ILMN_1674017	1	turquoise	C11orf53
ILMN_1674024	1	turquoise	IKZF5
ILMN_1674031	1	turquoise	PKIA
ILMN_1674034	1	turquoise	H2AFY
ILMN_1674072	1	turquoise	RBAK
ILMN_1674152	1	turquoise	NFKBIB
ILMN_1674217	1	turquoise	ATP11A
ILMN_1674231	1	turquoise	CHAF1B
ILMN_1674236	1	turquoise	HSPB1
ILMN_1674250	1	turquoise	NCKAP1L
ILMN_1674285	1	turquoise	LOC401233
ILMN_1674302	1	turquoise	PPAT
ILMN_1674343	1	turquoise	NXF3
ILMN_1674373	1	turquoise	C10orf27
ILMN_1674385	1	turquoise	YWHAQ
ILMN_1674399	1	turquoise	ZNF143
ILMN_1674402	1	turquoise	TMEM71
ILMN_1674498	1	turquoise	C7orf46
ILMN_1674508	1	turquoise	MDM1
ILMN_1674519	1	turquoise	ZP2
ILMN_1674533	1	turquoise	TRPV6
ILMN_1674574	1	turquoise	VNN1
ILMN_1674580	1	turquoise	TRIM36
ILMN_1674620	1	turquoise	SGCE
ILMN_1674640	1	turquoise	CXCR6
ILMN_1674650	1	turquoise	C9orf95
ILMN_1674662	1	turquoise	C15orf42
ILMN_1674665	1	turquoise	CPNE2
ILMN_1674774	1	turquoise	PCDHGA4
ILMN_1674811	1	turquoise	OASL
ILMN_1674866	1	turquoise	TADA3L
ILMN_1674874	1	turquoise	MFSD10
ILMN_1674924	1	turquoise	PRR17
ILMN_1674941	1	turquoise	ANO6
ILMN_1674949	1	turquoise	GDA
ILMN_1674955	1	turquoise	SCP2
ILMN_1674984	1	turquoise	LPAR1
ILMN_1674985	1	turquoise	TMEM51
ILMN_1675009	1	turquoise	NMUR2
ILMN_1675024	1	turquoise	C1orf165
ILMN_1675048	1	turquoise	IGF1R
ILMN_1675053	1	turquoise	SYNM
ILMN_1675062	1	turquoise	MYL9
ILMN_1675092	1	turquoise	VLDLR
ILMN_1675117	1	turquoise	HSD17B11
ILMN_1675156	1	turquoise	CDC42
ILMN_1675188	1	turquoise	GRINL1A
ILMN_1675191	1	turquoise	C5orf29
ILMN_1675222	1	turquoise	PLXND1
ILMN_1675239	1	turquoise	NDUFA7
ILMN_1675331	1	turquoise	PEG3
ILMN_1675343	1	turquoise	NPPC
ILMN_1675345	1	turquoise	MYADM
ILMN_1675365	1	turquoise	LARP4
ILMN_1675376	1	turquoise	AURKC
ILMN_1675387	1	turquoise	LIMS1
ILMN_1675428	1	turquoise	PCDHGC3
ILMN_1675429	1	turquoise	SMURF2
ILMN_1675435	1	turquoise	ANKRD16
ILMN_1675479	1	turquoise	ZNF646
ILMN_1675501	1	turquoise	SENP5
ILMN_1675616	1	turquoise	C12orf54
ILMN_1675626	1	turquoise	PRPF38A
ILMN_1675640	1	turquoise	OAS1
ILMN_1675656	1	turquoise	PPFIBP2
ILMN_1675671	1	turquoise	ICOSLG
ILMN_1675684	1	turquoise	APOBEC3C
ILMN_1675693	1	turquoise	PPP2CB
ILMN_1675701	1	turquoise	FAM114A2
ILMN_1675708	1	turquoise	MSH5
ILMN_1675721	1	turquoise	UBE2R2
ILMN_1675762	1	turquoise	ZNF365
ILMN_1675794	1	turquoise	DDR2
ILMN_1675797	1	turquoise	EPDR1
ILMN_1675822	1	turquoise	PCDHA4
ILMN_1675848	1	turquoise	MRCL3
ILMN_1675858	1	turquoise	PMEPA1
ILMN_1675927	1	turquoise	NEBL
ILMN_1675956	1	turquoise	LYST
ILMN_1675982	1	turquoise	GGA3
ILMN_1676003	1	turquoise	PNOC
ILMN_1676010	1	turquoise	SP1
ILMN_1676026	1	turquoise	MRPS26
ILMN_1676088	1	turquoise	MSRB3
ILMN_1676128	1	turquoise	DNMT3A
ILMN_1676177	1	turquoise	APOL5
ILMN_1676197	1	turquoise	LRP11
ILMN_1676213	1	turquoise	SRPX2
ILMN_1676278	1	turquoise	ABCC2
ILMN_1676288	1	turquoise	ACBD4
ILMN_1676294	1	turquoise	BVES
ILMN_1676296	1	turquoise	PPAP2A
ILMN_1676302	1	turquoise	FAM113A
ILMN_1676311	1	turquoise	COX18
ILMN_1676372	1	turquoise	CD209
ILMN_1676383	1	turquoise	ENPP6
ILMN_1676393	1	turquoise	ATP5G1
ILMN_1676406	1	turquoise	C16orf84
ILMN_1676408	1	turquoise	TAGAP
ILMN_1676452	1	turquoise	ADAMTS14
ILMN_1676470	1	turquoise	TCF7
ILMN_1676504	1	turquoise	RPRML
ILMN_1676528	1	turquoise	BTN3A2
ILMN_1676555	1	turquoise	TTC26
ILMN_1676563	1	turquoise	HTRA1
ILMN_1676631	1	turquoise	CCNO
ILMN_1676632	1	turquoise	DISC1
ILMN_1676663	1	turquoise	TNFRSF11B
ILMN_1676670	1	turquoise	TMED8
ILMN_1676679	1	turquoise	KIF25
ILMN_1676689	1	turquoise	PPT2
ILMN_1676721	1	turquoise	NF2
ILMN_1676728	1	turquoise	DLK2
ILMN_1676749	1	turquoise	C3orf15
ILMN_1676897	1	turquoise	HSPA12B
ILMN_1676924	1	turquoise	CD247
ILMN_1676983	1	turquoise	ZNF300
ILMN_1676984	1	turquoise	DDIT3
ILMN_1677043	1	turquoise	AKR7A2
ILMN_1677098	1	turquoise	YPEL2
ILMN_1677133	1	turquoise	MITD1
ILMN_1677198	1	turquoise	C1R
ILMN_1677200	1	turquoise	CYFIP2
ILMN_1677226	1	turquoise	ARVCF
ILMN_1677240	1	turquoise	SLC10A7
ILMN_1677347	1	turquoise	KIAA0774
ILMN_1677384	1	turquoise	PTGER3
ILMN_1677385	1	turquoise	C8orf40
ILMN_1677396	1	turquoise	NDFIP2
ILMN_1677432	1	turquoise	SRGAP1
ILMN_1677439	1	turquoise	GLS2
ILMN_1677452	1	turquoise	REXO4
ILMN_1677466	1	turquoise	DUSP6
ILMN_1677485	1	turquoise	MACROD2
ILMN_1677505	1	turquoise	CCL21
ILMN_1677603	1	turquoise	C1S
ILMN_1677608	1	turquoise	NEUROD4
ILMN_1677610	1	turquoise	OVCA2
ILMN_1677624	1	turquoise	NXPH2
ILMN_1677636	1	turquoise	COMP
ILMN_1677680	1	turquoise	FGF12
ILMN_1677684	1	turquoise	BTBD16
ILMN_1677719	1	turquoise	CHST1
ILMN_1677765	1	turquoise	LRP8
ILMN_1677794	1	turquoise	BRCA2
ILMN_1677814	1	turquoise	ABCC3
ILMN_1677824	1	turquoise	RAB4A
ILMN_1677827	1	turquoise	TLR7
ILMN_1677829	1	turquoise	SLC9A6
ILMN_1677843	1	turquoise	RAB24
ILMN_1677877	1	turquoise	UBE2L3
ILMN_1677963	1	turquoise	TMCC1
ILMN_1678037	1	turquoise	HIRIP3
ILMN_1678086	1	turquoise	CCDC74A
ILMN_1678140	1	turquoise	TTC4
ILMN_1678173	1	turquoise	KHK
ILMN_1678191	1	turquoise	GDF10
ILMN_1678252	1	turquoise	HDLBP
ILMN_1678292	1	turquoise	PEX16
ILMN_1678422	1	turquoise	DHX58
ILMN_1678423	1	turquoise	SPA17
ILMN_1678435	1	turquoise	SRD5A3
ILMN_1678484	1	turquoise	CBY1
ILMN_1678494	1	turquoise	ZNF438
ILMN_1678501	1	turquoise	ADD3
ILMN_1678535	1	turquoise	ESR1
ILMN_1678541	1	turquoise	ATRN
ILMN_1678605	1	turquoise	CDC123
ILMN_1678652	1	turquoise	C10orf61
ILMN_1678669	1	turquoise	RRM2
ILMN_1678678	1	turquoise	SLC37A4
ILMN_1678684	1	turquoise	USP1
ILMN_1678692	1	turquoise	MPRIP
ILMN_1678695	1	turquoise	RBBP8
ILMN_1678729	1	turquoise	SIL1
ILMN_1678788	1	turquoise	HAPLN2
ILMN_1678799	1	turquoise	RAPGEF1
ILMN_1678833	1	turquoise	CCR1
ILMN_1678841	1	turquoise	UBD
ILMN_1678842	1	turquoise	THBS2
ILMN_1678863	1	turquoise	C7orf29
ILMN_1678904	1	turquoise	ENO3
ILMN_1678949	1	turquoise	HSPBP1
ILMN_1678961	1	turquoise	FRMD4A
ILMN_1678965	1	turquoise	FABP1
ILMN_1679011	1	turquoise	SLC12A3
ILMN_1679012	1	turquoise	OR51A7
ILMN_1679049	1	turquoise	COLEC12
ILMN_1679051	1	turquoise	PTPRR
ILMN_1679093	1	turquoise	ZNF581
ILMN_1679158	1	turquoise	FAAH2
ILMN_1679217	1	turquoise	FAM110B
ILMN_1679262	1	turquoise	DPYSL3
ILMN_1679267	1	turquoise	TGM2
ILMN_1679299	1	turquoise	IGSF1
ILMN_1679318	1	turquoise	ARSJ
ILMN_1679358	1	turquoise	ZDHHC5
ILMN_1679383	1	turquoise	AKIRIN1
ILMN_1679417	1	turquoise	UPF2
ILMN_1679464	1	turquoise	BNC1
ILMN_1679555	1	turquoise	TIMM23
ILMN_1679577	1	turquoise	SETD3
ILMN_1679600	1	turquoise	ACOT8
ILMN_1679638	1	turquoise	CHN1
ILMN_1679646	1	turquoise	FTCD
ILMN_1679690	1	turquoise	IMPG2
ILMN_1679754	1	turquoise	ADRA1B
ILMN_1679770	1	turquoise	ENOX2
ILMN_1679782	1	turquoise	BLOC1S2
ILMN_1679796	1	turquoise	TOMM20
ILMN_1679798	1	turquoise	TLR9
ILMN_1679837	1	turquoise	SGPP1
ILMN_1679880	1	turquoise	THOC6
ILMN_1679898	1	turquoise	ALAD
ILMN_1679912	1	turquoise	DPH3
ILMN_1679929	1	turquoise	KLF13
ILMN_1679979	1	turquoise	PLK3
ILMN_1679995	1	turquoise	MPP6
ILMN_1680010	1	turquoise	KIAA0753
ILMN_1680018	1	turquoise	RIPK4
ILMN_1680094	1	turquoise	HEMGN
ILMN_1680102	1	turquoise	C11orf45
ILMN_1680132	1	turquoise	CADM1
ILMN_1680145	1	turquoise	SART1
ILMN_1680150	1	turquoise	MTERFD3
ILMN_1680154	1	turquoise	MAP1B
ILMN_1680193	1	turquoise	PAXIP1
ILMN_1680231	1	turquoise	FAM119B
ILMN_1680273	1	turquoise	MYOCD
ILMN_1680279	1	turquoise	USP49
ILMN_1680344	1	turquoise	MYOM1
ILMN_1680364	1	turquoise	CD109
ILMN_1680375	1	turquoise	WDR17
ILMN_1680386	1	turquoise	RPP38
ILMN_1680390	1	turquoise	GCNT2
ILMN_1680424	1	turquoise	CTSG
ILMN_1680434	1	turquoise	MAPK8IP1
ILMN_1680453	1	turquoise	ITM2C
ILMN_1680494	1	turquoise	FLJ12529
ILMN_1680624	1	turquoise	CREG1
ILMN_1680626	1	turquoise	PDIA6
ILMN_1680644	1	turquoise	FLJ20323
ILMN_1680726	1	turquoise	SYTL5
ILMN_1680727	1	turquoise	GLRX2
ILMN_1680757	1	turquoise	LRRC26
ILMN_1680874	1	turquoise	TUBB2B
ILMN_1680892	1	turquoise	TREX2
ILMN_1680937	1	turquoise	HIST1H2BC
ILMN_1680955	1	turquoise	AURKA
ILMN_1680967	1	turquoise	CIP29
ILMN_1680973	1	turquoise	FOXF1
ILMN_1680996	1	turquoise	ALOX5
ILMN_1681008	1	turquoise	CGRRF1
ILMN_1681067	1	turquoise	PIK3R5
ILMN_1681081	1	turquoise	AGPAT2
ILMN_1681087	1	turquoise	SLC7A10
ILMN_1681135	1	turquoise	SPATA2
ILMN_1681168	1	turquoise	KLF14
ILMN_1681230	1	turquoise	MRPL4
ILMN_1681239	1	turquoise	MYO1F
ILMN_1681249	1	turquoise	KIF21A
ILMN_1681304	1	turquoise	PAN3
ILMN_1681310	1	turquoise	MFSD7
ILMN_1681340	1	turquoise	C1orf41
ILMN_1681356	1	turquoise	PDE2A
ILMN_1681437	1	turquoise	DCXR
ILMN_1681467	1	turquoise	RAB11FIP4
ILMN_1681503	1	turquoise	MCM2
ILMN_1681591	1	turquoise	PTPN1
ILMN_1681634	1	turquoise	PXMP2
ILMN_1681644	1	turquoise	BIRC3
ILMN_1681668	1	turquoise	GGA1
ILMN_1681695	1	turquoise	DNASE1L1
ILMN_1681737	1	turquoise	TMSL8
ILMN_1681757	1	turquoise	FAM80B
ILMN_1681772	1	turquoise	PRM2
ILMN_1681780	1	turquoise	MKX
ILMN_1681802	1	turquoise	GRK6
ILMN_1681812	1	turquoise	HIF1AN
ILMN_1681829	1	turquoise	ZNF606
ILMN_1681845	1	turquoise	PAPD4
ILMN_1681888	1	turquoise	PRKAR2A
ILMN_1681923	1	turquoise	C1orf92
ILMN_1681967	1	turquoise	C10orf4
ILMN_1681972	1	turquoise	TMEM69
ILMN_1681984	1	turquoise	GALNT10
ILMN_1682015	1	turquoise	GAL
ILMN_1682037	1	turquoise	FBXL8
ILMN_1682054	1	turquoise	SRI
ILMN_1682100	1	turquoise	IGSF10
ILMN_1682102	1	turquoise	C14orf119
ILMN_1682139	1	turquoise	RAI14
ILMN_1682147	1	turquoise	HOOK2
ILMN_1682227	1	turquoise	ZNF404
ILMN_1682233	1	turquoise	ESCO1
ILMN_1682444	1	turquoise	C6orf35
ILMN_1682449	1	turquoise	ZNF518B
ILMN_1682494	1	turquoise	RSRC1
ILMN_1682544	1	turquoise	CLUL1
ILMN_1682616	1	turquoise	IQUB
ILMN_1682727	1	turquoise	JAZF1
ILMN_1682761	1	turquoise	C17orf87
ILMN_1682762	1	turquoise	IDH3G
ILMN_1682775	1	turquoise	EDN1
ILMN_1682781	1	turquoise	TEAD2
ILMN_1682812	1	turquoise	C21orf33
ILMN_1682831	1	turquoise	NEB
ILMN_1682919	1	turquoise	PAFAH2
ILMN_1682928	1	turquoise	CPVL
ILMN_1682957	1	turquoise	PACSIN3
ILMN_1682996	1	turquoise	VWA5A
ILMN_1683044	1	turquoise	PPP1R2
ILMN_1683052	1	turquoise	PTRH2
ILMN_1683063	1	turquoise	PDE9A
ILMN_1683093	1	turquoise	GYPB
ILMN_1683133	1	turquoise	KLF15
ILMN_1683148	1	turquoise	PRICKLE2
ILMN_1683165	1	turquoise	FAM20C
ILMN_1683194	1	turquoise	DCN
ILMN_1683234	1	turquoise	DNAJC1
ILMN_1683263	1	turquoise	TSPAN8
ILMN_1683298	1	turquoise	MEN1
ILMN_1683345	1	turquoise	HFE
ILMN_1683355	1	turquoise	LRSAM1
ILMN_1683377	1	turquoise	MDH1B
ILMN_1683450	1	turquoise	CDCA5
ILMN_1683470	1	turquoise	TMEM139
ILMN_1683538	1	turquoise	CSDE1
ILMN_1683575	1	turquoise	TMLHE
ILMN_1683576	1	turquoise	MAGED2
ILMN_1683595	1	turquoise	MBD1
ILMN_1683678	1	turquoise	LOC26010
ILMN_1683747	1	turquoise	CD276
ILMN_1683755	1	turquoise	SOX13
ILMN_1683806	1	turquoise	MRC1L1
ILMN_1683811	1	turquoise	TNPO3
ILMN_1683858	1	turquoise	EFCAB6
ILMN_1683888	1	turquoise	SRP72
ILMN_1683905	1	turquoise	C19orf21
ILMN_1683932	1	turquoise	ZNF425
ILMN_1683950	1	turquoise	SNX11
ILMN_1683959	1	turquoise	MED13L
ILMN_1683986	1	turquoise	TCF7
ILMN_1683992	1	turquoise	OXSM
ILMN_1684017	1	turquoise	GYG2
ILMN_1684051	1	turquoise	WASF2
ILMN_1684108	1	turquoise	IRX4
ILMN_1684168	1	turquoise	GSTZ1
ILMN_1684184	1	turquoise	DYRK2
ILMN_1684197	1	turquoise	GPKOW
ILMN_1684205	1	turquoise	CIB1
ILMN_1684211	1	turquoise	SEC14L2
ILMN_1684217	1	turquoise	AURKB
ILMN_1684227	1	turquoise	GPR146
ILMN_1684255	1	turquoise	MYL4
ILMN_1684293	1	turquoise	ANP32B
ILMN_1684346	1	turquoise	TNFAIP8L1
ILMN_1684357	1	turquoise	C14orf139
ILMN_1684446	1	turquoise	SPAG7
ILMN_1684468	1	turquoise	CILP2
ILMN_1684520	1	turquoise	C9orf97
ILMN_1684571	1	turquoise	RSPH1
ILMN_1684576	1	turquoise	CLN8
ILMN_1684585	1	turquoise	ACSL1
ILMN_1684620	1	turquoise	SPAG4
ILMN_1684628	1	turquoise	ZFP90
ILMN_1684629	1	turquoise	C20orf26
ILMN_1684663	1	turquoise	ZDHHC13
ILMN_1684690	1	turquoise	HDAC11
ILMN_1684726	1	turquoise	C2orf27
ILMN_1684758	1	turquoise	ETFB
ILMN_1684771	1	turquoise	PGRMC1
ILMN_1684789	1	turquoise	CCDC101
ILMN_1685042	1	turquoise	TENC1
ILMN_1685044	1	turquoise	MTUS1
ILMN_1685056	1	turquoise	FLRT1
ILMN_1685062	1	turquoise	REG3G
ILMN_1685112	1	turquoise	CCDC44
ILMN_1685115	1	turquoise	HEXIM1
ILMN_1685140	1	turquoise	PRRC1
ILMN_1685164	1	turquoise	CACNB4
ILMN_1685170	1	turquoise	ANXA11
ILMN_1685174	1	turquoise	CPB1
ILMN_1685194	1	turquoise	CLDN10
ILMN_1685201	1	turquoise	CACHD1
ILMN_1685259	1	turquoise	SLC45A2
ILMN_1685275	1	turquoise	MCAM
ILMN_1685279	1	turquoise	LOC375748
ILMN_1685286	1	turquoise	PPP1R12C
ILMN_1685365	1	turquoise	ZNF773
ILMN_1685369	1	turquoise	SLU7
ILMN_1685430	1	turquoise	TRIM3
ILMN_1685441	1	turquoise	ASAP3
ILMN_1685446	1	turquoise	NARG1L
ILMN_1685493	1	turquoise	TMCC3
ILMN_1685567	1	turquoise	TGDS
ILMN_1685608	1	turquoise	NPTX2
ILMN_1685629	1	turquoise	KIR2DL5B
ILMN_1685636	1	turquoise	KCNN2
ILMN_1685645	1	turquoise	MYOHD1
ILMN_1685678	1	turquoise	EEF1B2
ILMN_1685679	1	turquoise	RNF146
ILMN_1685680	1	turquoise	SPATA1
ILMN_1685703	1	turquoise	ACOX2
ILMN_1685709	1	turquoise	TMEM125
ILMN_1685714	1	turquoise	INHBB
ILMN_1685742	1	turquoise	NIPA2
ILMN_1685750	1	turquoise	RAB3C
ILMN_1685763	1	turquoise	WDR45L
ILMN_1685803	1	turquoise	AKR1CL1
ILMN_1685810	1	turquoise	NFATC3
ILMN_1685824	1	turquoise	B4GALT5
ILMN_1685843	1	turquoise	KIR2DL5A
ILMN_1685854	1	turquoise	LOC492311
ILMN_1685909	1	turquoise	TEX15
ILMN_1685916	1	turquoise	KIF2C
ILMN_1685928	1	turquoise	WDR34
ILMN_1685929	1	turquoise	VANGL1
ILMN_1685930	1	turquoise	DNAJC24
ILMN_1685934	1	turquoise	UPK2
ILMN_1685952	1	turquoise	ACSM3
ILMN_1685954	1	turquoise	HMBS
ILMN_1685974	1	turquoise	SLC25A33
ILMN_1685978	1	turquoise	ATPIF1
ILMN_1685982	1	turquoise	PDGFA
ILMN_1686097	1	turquoise	TOP2A
ILMN_1686116	1	turquoise	THBS1
ILMN_1686227	1	turquoise	GNA14
ILMN_1686235	1	turquoise	GNPNAT1
ILMN_1686237	1	turquoise	CBX2
ILMN_1686259	1	turquoise	PRODH2
ILMN_1686283	1	turquoise	CECR1
ILMN_1686319	1	turquoise	USP37
ILMN_1686326	1	turquoise	PGBD2
ILMN_1686367	1	turquoise	HSPA8
ILMN_1686370	1	turquoise	AGXT2L2
ILMN_1686373	1	turquoise	C15orf26
ILMN_1686380	1	turquoise	SYPL1
ILMN_1686387	1	turquoise	PYCRL
ILMN_1686464	1	turquoise	SLCO4C1
ILMN_1686522	1	turquoise	AK3L1
ILMN_1686555	1	turquoise	FYN
ILMN_1686562	1	turquoise	KIF13B
ILMN_1686573	1	turquoise	DEFB1
ILMN_1686623	1	turquoise	CSF1R
ILMN_1686805	1	turquoise	CRK
ILMN_1686846	1	turquoise	AKAP12
ILMN_1686871	1	turquoise	PARP1
ILMN_1686951	1	turquoise	TM6SF2
ILMN_1686952	1	turquoise	FBLN1
ILMN_1686985	1	turquoise	MTM1
ILMN_1686988	1	turquoise	ST5
ILMN_1686989	1	turquoise	INSIG1
ILMN_1687018	1	turquoise	GAS7
ILMN_1687036	1	turquoise	MRPL47
ILMN_1687037	1	turquoise	IFT140
ILMN_1687074	1	turquoise	CDC14B
ILMN_1687201	1	turquoise	APOL6
ILMN_1687219	1	turquoise	KCNH7
ILMN_1687275	1	turquoise	JUB
ILMN_1687291	1	turquoise	ARMETL1
ILMN_1687331	1	turquoise	KCNMB2
ILMN_1687362	1	turquoise	GRLF1
ILMN_1687391	1	turquoise	C3orf35
ILMN_1687404	1	turquoise	HCN1
ILMN_1687431	1	turquoise	RNF6
ILMN_1687442	1	turquoise	TNIK
ILMN_1687481	1	turquoise	HIF3A
ILMN_1687495	1	turquoise	SLC37A1
ILMN_1687508	1	turquoise	ALDH7A1
ILMN_1687524	1	turquoise	KBTBD4
ILMN_1687546	1	turquoise	HSP90AA1
ILMN_1687589	1	turquoise	CPT1A
ILMN_1687592	1	turquoise	WWC3
ILMN_1687655	1	turquoise	ILKAP
ILMN_1687718	1	turquoise	C14orf178
ILMN_1687751	1	turquoise	BAALC
ILMN_1687768	1	turquoise	NCOA7
ILMN_1687833	1	turquoise	HM13
ILMN_1687835	1	turquoise	C6orf224
ILMN_1687857	1	turquoise	ST6GALNAC4
ILMN_1687863	1	turquoise	LSS
ILMN_1687865	1	turquoise	TMOD3
ILMN_1687873	1	turquoise	KLC4
ILMN_1687875	1	turquoise	UNC5C
ILMN_1687888	1	turquoise	BTN3A1
ILMN_1687896	1	turquoise	PIK3C3
ILMN_1687947	1	turquoise	HIST1H2BE
ILMN_1687967	1	turquoise	NTRK3
ILMN_1688041	1	turquoise	TMEM53
ILMN_1688067	1	turquoise	SEPTIN5
ILMN_1688071	1	turquoise	NAT1
ILMN_1688126	1	turquoise	PCDP1
ILMN_1688154	1	turquoise	MST1R
ILMN_1688158	1	turquoise	CYB5R4
ILMN_1688227	1	turquoise	KIAA1409
ILMN_1688240	1	turquoise	PHOSPHO1
ILMN_1688242	1	turquoise	C6
ILMN_1688295	1	turquoise	ZNF219
ILMN_1688404	1	turquoise	ZMYM4
ILMN_1688452	1	turquoise	LCMT1
ILMN_1688479	1	turquoise	LRRC42
ILMN_1688500	1	turquoise	PCDH10
ILMN_1688534	1	turquoise	EIF2B5
ILMN_1688573	1	turquoise	CREB5
ILMN_1688580	1	turquoise	CAMP
ILMN_1688606	1	turquoise	RNFT1
ILMN_1688622	1	turquoise	UBQLN1
ILMN_1688625	1	turquoise	AIM1
ILMN_1688627	1	turquoise	AGBL2
ILMN_1688633	1	turquoise	CLCN2
ILMN_1688646	1	turquoise	LCN10
ILMN_1688666	1	turquoise	HIST1H2BH
ILMN_1688672	1	turquoise	SIGLECP3
ILMN_1688721	1	turquoise	FLJ44048
ILMN_1688722	1	turquoise	IL13RA2
ILMN_1688768	1	turquoise	GPR39
ILMN_1688843	1	turquoise	GRK4
ILMN_1688892	1	turquoise	LAMA3
ILMN_1689057	1	turquoise	PIK3R1
ILMN_1689088	1	turquoise	COLEC12
ILMN_1689123	1	turquoise	CCNK
ILMN_1689156	1	turquoise	MMAB
ILMN_1689160	1	turquoise	DPEP2
ILMN_1689176	1	turquoise	C4orf31
ILMN_1689200	1	turquoise	DHDH
ILMN_1689288	1	turquoise	LRRN2
ILMN_1689306	1	turquoise	TMC7
ILMN_1689329	1	turquoise	SCD
ILMN_1689431	1	turquoise	APCDD1L
ILMN_1689456	1	turquoise	ZBTB20
ILMN_1689518	1	turquoise	PECAM1
ILMN_1689552	1	turquoise	FAM63A
ILMN_1689560	1	turquoise	C14orf181
ILMN_1689607	1	turquoise	C3orf17
ILMN_1689624	1	turquoise	MINA
ILMN_1689704	1	turquoise	TMEM5
ILMN_1689770	1	turquoise	ARHGEF10L
ILMN_1689774	1	turquoise	MRFAP1L1
ILMN_1689800	1	turquoise	MRTO4
ILMN_1689829	1	turquoise	DNAH5
ILMN_1689836	1	turquoise	C5AR1
ILMN_1689842	1	turquoise	SC4MOL
ILMN_1689932	1	turquoise	WDR85
ILMN_1689953	1	turquoise	CD81
ILMN_1689972	1	turquoise	RRP9
ILMN_1689989	1	turquoise	CDC42BPB
ILMN_1690049	1	turquoise	NGDN
ILMN_1690096	1	turquoise	PPP1R1B
ILMN_1690105	1	turquoise	STAT1
ILMN_1690114	1	turquoise	PTPLAD2
ILMN_1690121	1	turquoise	P4HA3
ILMN_1690138	1	turquoise	PHF10
ILMN_1690174	1	turquoise	DLL4
ILMN_1690217	1	turquoise	BFSP2
ILMN_1690223	1	turquoise	CNTNAP2
ILMN_1690241	1	turquoise	BATF2
ILMN_1690259	1	turquoise	RAE1
ILMN_1690262	1	turquoise	SNAI3
ILMN_1690278	1	turquoise	DLEC1
ILMN_1690282	1	turquoise	CRADD
ILMN_1690289	1	turquoise	DUOX1
ILMN_1690314	1	turquoise	PRKACB
ILMN_1690320	1	turquoise	TTC23
ILMN_1690325	1	turquoise	NFYA
ILMN_1690329	1	turquoise	FAM118B
ILMN_1690386	1	turquoise	CSRP2BP
ILMN_1690397	1	turquoise	DYNC1I1
ILMN_1690420	1	turquoise	GFI1
ILMN_1690442	1	turquoise	C18orf45
ILMN_1690464	1	turquoise	TMEM20
ILMN_1690476	1	turquoise	QKI
ILMN_1690484	1	turquoise	KIAA0895
ILMN_1690524	1	turquoise	VAMP7
ILMN_1690566	1	turquoise	RASSF4
ILMN_1690581	1	turquoise	ZNF709
ILMN_1690646	1	turquoise	SATB1
ILMN_1690682	1	turquoise	B3GALT4
ILMN_1690690	1	turquoise	SEC23IP
ILMN_1690695	1	turquoise	PEX11A
ILMN_1690754	1	turquoise	SVIL
ILMN_1690783	1	turquoise	TREML1
ILMN_1690891	1	turquoise	TRERF1
ILMN_1690894	1	turquoise	TRA1P2
ILMN_1690920	1	turquoise	SP100
ILMN_1690921	1	turquoise	STAT2
ILMN_1690922	1	turquoise	MAST2
ILMN_1690945	1	turquoise	CPZ
ILMN_1690984	1	turquoise	FGF13
ILMN_1691022	1	turquoise	ZNF365
ILMN_1691076	1	turquoise	TEX11
ILMN_1691119	1	turquoise	RNF122
ILMN_1691143	1	turquoise	RAB18
ILMN_1691188	1	turquoise	UIMC1
ILMN_1691264	1	turquoise	NAT8B
ILMN_1691294	1	turquoise	CTBP2
ILMN_1691333	1	turquoise	ZNF57
ILMN_1691340	1	turquoise	CACYBP
ILMN_1691376	1	turquoise	JAG1
ILMN_1691410	1	turquoise	BAMBI
ILMN_1691430	1	turquoise	GSTCD
ILMN_1691444	1	turquoise	UHRF2
ILMN_1691466	1	turquoise	YES1
ILMN_1691476	1	turquoise	MYLK
ILMN_1691483	1	turquoise	CLU
ILMN_1691499	1	turquoise	TJP1
ILMN_1691508	1	turquoise	PLAUR
ILMN_1691535	1	turquoise	CUL4B
ILMN_1691570	1	turquoise	METTL5
ILMN_1691584	1	turquoise	F8
ILMN_1691641	1	turquoise	CITED1
ILMN_1691702	1	turquoise	ZNF775
ILMN_1691714	1	turquoise	ACSL4
ILMN_1691731	1	turquoise	PARP14
ILMN_1691743	1	turquoise	GJD3
ILMN_1691789	1	turquoise	SMNDC1
ILMN_1692056	1	turquoise	HS3ST3A1
ILMN_1692058	1	turquoise	NDN
ILMN_1692177	1	turquoise	TSC22D1
ILMN_1692219	1	turquoise	RAB11FIP1
ILMN_1692225	1	turquoise	DOK3
ILMN_1692261	1	turquoise	EPHB1
ILMN_1692267	1	turquoise	B4GALT3
ILMN_1692352	1	turquoise	IRAK4
ILMN_1692429	1	turquoise	PQBP1
ILMN_1692511	1	turquoise	TMEM106C
ILMN_1692539	1	turquoise	SH3BP1
ILMN_1692623	1	turquoise	LPHN3
ILMN_1692651	1	turquoise	PHB
ILMN_1692664	1	turquoise	PRR5
ILMN_1692684	1	turquoise	SMARCD2
ILMN_1692742	1	turquoise	DENND3
ILMN_1692754	1	turquoise	TMEM49
ILMN_1692760	1	turquoise	DPAGT1
ILMN_1692790	1	turquoise	ITGB3BP
ILMN_1692824	1	turquoise	ASPA
ILMN_1692831	1	turquoise	HIST1H1A
ILMN_1692834	1	turquoise	C1orf26
ILMN_1692844	1	turquoise	TBC1D19
ILMN_1692865	1	turquoise	VPS37D
ILMN_1692936	1	turquoise	OVOL1
ILMN_1692962	1	turquoise	CTDSP2
ILMN_1693009	1	turquoise	FGL2
ILMN_1693045	1	turquoise	TMED1
ILMN_1693060	1	turquoise	VEGFA
ILMN_1693072	1	turquoise	ELAC1
ILMN_1693124	1	turquoise	LOC644096
ILMN_1693183	1	turquoise	SORBS2
ILMN_1693192	1	turquoise	PI3
ILMN_1693218	1	turquoise	ART3
ILMN_1693244	1	turquoise	SMARCD3
ILMN_1693250	1	turquoise	ACBD5
ILMN_1693269	1	turquoise	GNG8
ILMN_1693270	1	turquoise	SUSD2
ILMN_1693323	1	turquoise	C6orf162
ILMN_1693338	1	turquoise	CYP1B1
ILMN_1693340	1	turquoise	RAC3
ILMN_1693392	1	turquoise	RGAG4
ILMN_1693394	1	turquoise	BCKDK
ILMN_1693431	1	turquoise	C13orf31
ILMN_1693438	1	turquoise	FBXL12
ILMN_1693552	1	turquoise	CD300A
ILMN_1693594	1	turquoise	CYP4Z1
ILMN_1693650	1	turquoise	FES
ILMN_1693679	1	turquoise	STK16
ILMN_1693762	1	turquoise	LRRC48
ILMN_1693789	1	turquoise	ALPP
ILMN_1693826	1	turquoise	HAVCR2
ILMN_1693830	1	turquoise	LACTB
ILMN_1693905	1	turquoise	HAT1
ILMN_1693912	1	turquoise	SLC47A2
ILMN_1693928	1	turquoise	CDH24
ILMN_1693941	1	turquoise	IGSF9
ILMN_1693961	1	turquoise	CATSPER3
ILMN_1694007	1	turquoise	ADRB3
ILMN_1694011	1	turquoise	WNT2
ILMN_1694012	1	turquoise	NME2
ILMN_1694034	1	turquoise	LGALS4
ILMN_1694058	1	turquoise	IFITM4P
ILMN_1694061	1	turquoise	TRAF3IP2
ILMN_1694070	1	turquoise	FAM114A1
ILMN_1694100	1	turquoise	PRIM2
ILMN_1694126	1	turquoise	KIF24
ILMN_1694131	1	turquoise	C4orf45
ILMN_1694133	1	turquoise	ADD2
ILMN_1694177	1	turquoise	PCNA
ILMN_1694203	1	turquoise	ZNF141
ILMN_1694213	1	turquoise	PLEKHO1
ILMN_1694219	1	turquoise	ARIH1
ILMN_1694274	1	turquoise	NDUFC2
ILMN_1694323	1	turquoise	GLE1
ILMN_1694325	1	turquoise	NFIX
ILMN_1694339	1	turquoise	TMEM89
ILMN_1694385	1	turquoise	YWHAB
ILMN_1694400	1	turquoise	MSR1
ILMN_1694472	1	turquoise	GCK
ILMN_1694530	1	turquoise	DDA1
ILMN_1694533	1	turquoise	RMND1
ILMN_1694539	1	turquoise	MAP3K6
ILMN_1694584	1	turquoise	CLTCL1
ILMN_1694588	1	turquoise	C4BPB
ILMN_1694589	1	turquoise	PAQR8
ILMN_1694593	1	turquoise	FAHD1
ILMN_1694608	1	turquoise	C1QTNF1
ILMN_1694671	1	turquoise	ZFAND2A
ILMN_1694711	1	turquoise	MAD2L1BP
ILMN_1694730	1	turquoise	RNPEPL1
ILMN_1694839	1	turquoise	DSPP
ILMN_1694888	1	turquoise	TAF2
ILMN_1694890	1	turquoise	UCHL5IP
ILMN_1694923	1	turquoise	PTPN9
ILMN_1695058	1	turquoise	SLC38A5
ILMN_1695187	1	turquoise	GYPE
ILMN_1695226	1	turquoise	DIAPH3
ILMN_1695246	1	turquoise	KLHDC8B
ILMN_1695280	1	turquoise	SMG6
ILMN_1695301	1	turquoise	FLJ21075
ILMN_1695311	1	turquoise	HLA-DMA
ILMN_1695317	1	turquoise	RCBTB1
ILMN_1695334	1	turquoise	PYGO2
ILMN_1695355	1	turquoise	FOXP2
ILMN_1695382	1	turquoise	TSC22D3
ILMN_1695413	1	turquoise	ZNF429
ILMN_1695414	1	turquoise	ASF1B
ILMN_1695418	1	turquoise	IQGAP3
ILMN_1695423	1	turquoise	CD9
ILMN_1695472	1	turquoise	MRPL10
ILMN_1695490	1	turquoise	PLD4
ILMN_1695606	1	turquoise	EFNB3
ILMN_1695621	1	turquoise	KRT3
ILMN_1695658	1	turquoise	KIF20A
ILMN_1695687	1	turquoise	SALL4
ILMN_1695711	1	turquoise	FAM105A
ILMN_1695731	1	turquoise	TUBG1
ILMN_1695754	1	turquoise	C3orf35
ILMN_1695763	1	turquoise	PDIA5
ILMN_1695821	1	turquoise	ACTR1B
ILMN_1695829	1	turquoise	TTYH2
ILMN_1695851	1	turquoise	PARVG
ILMN_1695853	1	turquoise	CLK4
ILMN_1695871	1	turquoise	DISC1
ILMN_1695900	1	turquoise	TNFSF11
ILMN_1695945	1	turquoise	MEIS2
ILMN_1695947	1	turquoise	SCN4B
ILMN_1695972	1	turquoise	CCDC89
ILMN_1695983	1	turquoise	DDX42
ILMN_1696003	1	turquoise	GNAI3
ILMN_1696029	1	turquoise	FLJ36031
ILMN_1696046	1	turquoise	SIVA
ILMN_1696048	1	turquoise	C13orf33
ILMN_1696126	1	turquoise	STX18
ILMN_1696183	1	turquoise	HBQ1
ILMN_1696187	1	turquoise	PYGL
ILMN_1696190	1	turquoise	STRN4
ILMN_1696223	1	turquoise	ATP7B
ILMN_1696230	1	turquoise	RAB43
ILMN_1696294	1	turquoise	SNX6
ILMN_1696316	1	turquoise	CPT1A
ILMN_1696380	1	turquoise	GHRL
ILMN_1696394	1	turquoise	IL6R
ILMN_1696419	1	turquoise	STOM
ILMN_1696434	1	turquoise	LAMA1
ILMN_1696450	1	turquoise	KLK1
ILMN_1696463	1	turquoise	SPI1
ILMN_1696485	1	turquoise	HNRNPAB
ILMN_1696503	1	turquoise	JRKL
ILMN_1696512	1	turquoise	ERAF
ILMN_1696521	1	turquoise	EGFR
ILMN_1696643	1	turquoise	TLN1
ILMN_1696654	1	turquoise	IFIT5
ILMN_1696682	1	turquoise	ABLIM1
ILMN_1696749	1	turquoise	LMNA
ILMN_1696830	1	turquoise	AMPD2
ILMN_1696975	1	turquoise	USP1
ILMN_1697081	1	turquoise	GAL3ST3
ILMN_1697096	1	turquoise	SPG7
ILMN_1697160	1	turquoise	TTC7A
ILMN_1697168	1	turquoise	PRPF4B
ILMN_1697189	1	turquoise	PNCK
ILMN_1697220	1	turquoise	NT5E
ILMN_1697309	1	turquoise	NCF1
ILMN_1697373	1	turquoise	LOC388910
ILMN_1697546	1	turquoise	BRCC3
ILMN_1697567	1	turquoise	TPM3
ILMN_1697642	1	turquoise	BCAP29
ILMN_1697670	1	turquoise	SRRM1
ILMN_1697691	1	turquoise	FLJ42280
ILMN_1697694	1	turquoise	ATP6AP1
ILMN_1697703	1	turquoise	HPDL
ILMN_1697764	1	turquoise	HYDIN
ILMN_1697804	1	turquoise	NEGR1
ILMN_1697817	1	turquoise	PANX1
ILMN_1697880	1	turquoise	PLD2
ILMN_1697925	1	turquoise	APOB48R
ILMN_1698019	1	turquoise	LGMN
ILMN_1698038	1	turquoise	FLJ22374
ILMN_1698072	1	turquoise	PITRM1
ILMN_1698117	1	turquoise	DSCR8
ILMN_1698139	1	turquoise	TCEA1
ILMN_1698179	1	turquoise	TAGLN3
ILMN_1698225	1	turquoise	MYO5A
ILMN_1698233	1	turquoise	RWDD2B
ILMN_1698243	1	turquoise	C1orf85
ILMN_1698259	1	turquoise	TMEM100
ILMN_1698307	1	turquoise	DBNL
ILMN_1698323	1	turquoise	PLEKHB2
ILMN_1698324	1	turquoise	AVPR2
ILMN_1698402	1	turquoise	NFX1
ILMN_1698441	1	turquoise	MYST4
ILMN_1698508	1	turquoise	ST8SIA6
ILMN_1698585	1	turquoise	SLC6A20
ILMN_1698605	1	turquoise	TMEM43
ILMN_1698621	1	turquoise	COG5
ILMN_1698653	1	turquoise	ODF2
ILMN_1698677	1	turquoise	C4orf27
ILMN_1698728	1	turquoise	FGD4
ILMN_1698731	1	turquoise	SEC31B
ILMN_1698766	1	turquoise	PYCARD
ILMN_1698934	1	turquoise	CMTM7
ILMN_1698950	1	turquoise	PWP2
ILMN_1698952	1	turquoise	TNFRSF11A
ILMN_1698985	1	turquoise	IQWD1
ILMN_1698996	1	turquoise	SLC19A1
ILMN_1699100	1	turquoise	SOAT1
ILMN_1699160	1	turquoise	ITK
ILMN_1699172	1	turquoise	AFG3L1
ILMN_1699179	1	turquoise	BPTF
ILMN_1699190	1	turquoise	SORCS1
ILMN_1699226	1	turquoise	UBR4
ILMN_1699243	1	turquoise	MSMB
ILMN_1699251	1	turquoise	TMTC1
ILMN_1699340	1	turquoise	ZNF711
ILMN_1699354	1	turquoise	EPHA2
ILMN_1699357	1	turquoise	SLC22A5
ILMN_1699362	1	turquoise	IK
ILMN_1699384	1	turquoise	PPP2R5D
ILMN_1699449	1	turquoise	MGC35361
ILMN_1699476	1	turquoise	RPE
ILMN_1699489	1	turquoise	TUBB6
ILMN_1699503	1	turquoise	UBE2D2
ILMN_1699562	1	turquoise	EFCAB1
ILMN_1699570	1	turquoise	TPD52L2
ILMN_1699585	1	turquoise	BHLHB5
ILMN_1699623	1	turquoise	FAM81A
ILMN_1699651	1	turquoise	IL6
ILMN_1699665	1	turquoise	CLIC6
ILMN_1699676	1	turquoise	C14orf147
ILMN_1699709	1	turquoise	RFC5
ILMN_1699727	1	turquoise	BAIAP2
ILMN_1699728	1	turquoise	BTD
ILMN_1699750	1	turquoise	ABHD9
ILMN_1699767	1	turquoise	PDE8A
ILMN_1699778	1	turquoise	NKIRAS2
ILMN_1699798	1	turquoise	HRAS
ILMN_1699809	1	turquoise	CAPNS2
ILMN_1699843	1	turquoise	CRTC1
ILMN_1699854	1	turquoise	GRIN3B
ILMN_1699908	1	turquoise	IL12RB1
ILMN_1699925	1	turquoise	TGM5
ILMN_1699989	1	turquoise	BNIPL
ILMN_1700024	1	turquoise	UST
ILMN_1700183	1	turquoise	APLNR
ILMN_1700202	1	turquoise	TMEM135
ILMN_1700268	1	turquoise	QPRT
ILMN_1700276	1	turquoise	C14orf100
ILMN_1700306	1	turquoise	OCIAD2
ILMN_1700328	1	turquoise	SCN3B
ILMN_1700337	1	turquoise	TROAP
ILMN_1700353	1	turquoise	TRAF6
ILMN_1700408	1	turquoise	TRIM50
ILMN_1700515	1	turquoise	C17orf58
ILMN_1700541	1	turquoise	FBLN1
ILMN_1700547	1	turquoise	CHST9
ILMN_1700584	1	turquoise	IER2
ILMN_1700597	1	turquoise	FAM18B2
ILMN_1700606	1	turquoise	RNF43
ILMN_1700610	1	turquoise	CLEC7A
ILMN_1700611	1	turquoise	CDK10
ILMN_1700625	1	turquoise	ATP5S
ILMN_1700652	1	turquoise	CHAD
ILMN_1700681	1	turquoise	CD99L2
ILMN_1700695	1	turquoise	SLC44A1
ILMN_1700728	1	turquoise	KRTCAP3
ILMN_1700817	1	turquoise	KIAA0774
ILMN_1700822	1	turquoise	DPP3
ILMN_1700967	1	turquoise	C3orf59
ILMN_1700985	1	turquoise	PRDM5
ILMN_1701006	1	turquoise	HEXIM2
ILMN_1701007	1	turquoise	PON3
ILMN_1701052	1	turquoise	TUBG2
ILMN_1701094	1	turquoise	CLN8
ILMN_1701204	1	turquoise	VEGFC
ILMN_1701243	1	turquoise	C10orf2
ILMN_1701244	1	turquoise	ITFG2
ILMN_1701248	1	turquoise	TREM2
ILMN_1701269	1	turquoise	ATP5C1
ILMN_1701314	1	turquoise	LOC399900
ILMN_1701331	1	turquoise	UBE2M
ILMN_1701361	1	turquoise	C9orf150
ILMN_1701374	1	turquoise	NUP35
ILMN_1701393	1	turquoise	TBX3
ILMN_1701403	1	turquoise	HIP1
ILMN_1701424	1	turquoise	LAMC2
ILMN_1701457	1	turquoise	FAHD1
ILMN_1701461	1	turquoise	TIMP3
ILMN_1701464	1	turquoise	ZNF776
ILMN_1701466	1	turquoise	PEX16
ILMN_1701482	1	turquoise	POFUT2
ILMN_1701581	1	turquoise	LAD1
ILMN_1701655	1	turquoise	SLC24A6
ILMN_1701700	1	turquoise	KLHL4
ILMN_1701774	1	turquoise	AP3M1
ILMN_1701827	1	turquoise	CADM3
ILMN_1701837	1	turquoise	KLHL2
ILMN_1701881	1	turquoise	ZNF365
ILMN_1701906	1	turquoise	CD300C
ILMN_1701940	1	turquoise	FAM73B
ILMN_1701947	1	turquoise	GPR34
ILMN_1702020	1	turquoise	PLEKHG4B
ILMN_1702056	1	turquoise	C1orf2
ILMN_1702105	1	turquoise	EFS
ILMN_1702107	1	turquoise	BVES
ILMN_1702125	1	turquoise	HOXB7
ILMN_1702149	1	turquoise	CACNG4
ILMN_1702197	1	turquoise	C9orf140
ILMN_1702205	1	turquoise	PCDHA5
ILMN_1702218	1	turquoise	POLI
ILMN_1702226	1	turquoise	C21orf34
ILMN_1702231	1	turquoise	C1orf54
ILMN_1702241	1	turquoise	FLJ45445
ILMN_1702255	1	turquoise	KCNT1
ILMN_1702296	1	turquoise	CARTPT
ILMN_1702320	1	turquoise	JAKMIP2
ILMN_1702322	1	turquoise	ALS2CL
ILMN_1702361	1	turquoise	MMP16
ILMN_1702363	1	turquoise	SULF1
ILMN_1702383	1	turquoise	CNGB1
ILMN_1702447	1	turquoise	IGF2BP2
ILMN_1702517	1	turquoise	CDON
ILMN_1702566	1	turquoise	CALCA
ILMN_1702604	1	turquoise	KCNA3
ILMN_1702609	1	turquoise	B3GNT5
ILMN_1702633	1	turquoise	RETSAT
ILMN_1702681	1	turquoise	RBMS3
ILMN_1702684	1	turquoise	MTRR
ILMN_1702691	1	turquoise	TNFAIP3
ILMN_1702696	1	turquoise	AFAR3
ILMN_1702715	1	turquoise	MECP2
ILMN_1702740	1	turquoise	IGFN1
ILMN_1702821	1	turquoise	TTLL7
ILMN_1702822	1	turquoise	NTRK2
ILMN_1702824	1	turquoise	OR52W1
ILMN_1702858	1	turquoise	ADHFE1
ILMN_1702866	1	turquoise	FLJ22639
ILMN_1702928	1	turquoise	FBXO9
ILMN_1702972	1	turquoise	GJA5
ILMN_1702973	1	turquoise	TMEM166
ILMN_1703009	1	turquoise	FAM20C
ILMN_1703016	1	turquoise	CACNA1G
ILMN_1703041	1	turquoise	IDUA
ILMN_1703049	1	turquoise	AKAP7
ILMN_1703060	1	turquoise	SYT15
ILMN_1703108	1	turquoise	UBE2L6
ILMN_1703110	1	turquoise	KCNE4
ILMN_1703111	1	turquoise	BBS7
ILMN_1703140	1	turquoise	NEDD4
ILMN_1703153	1	turquoise	N-PAC
ILMN_1703226	1	turquoise	KTI12
ILMN_1703263	1	turquoise	SP140
ILMN_1703279	1	turquoise	CXorf57
ILMN_1703326	1	turquoise	GPR44
ILMN_1703327	1	turquoise	PSTPIP1
ILMN_1703335	1	turquoise	LACTB
ILMN_1703412	1	turquoise	LATS2
ILMN_1703430	1	turquoise	FLJ10374
ILMN_1703433	1	turquoise	PLSCR3
ILMN_1703441	1	turquoise	ZNF593
ILMN_1703507	1	turquoise	HISPPD2A
ILMN_1703538	1	turquoise	AIF1
ILMN_1703545	1	turquoise	CSHL1
ILMN_1703558	1	turquoise	FHL3
ILMN_1703572	1	turquoise	PCDH20
ILMN_1703593	1	turquoise	BAIAP2L1
ILMN_1703688	1	turquoise	RASA2
ILMN_1703695	1	turquoise	C19orf12
ILMN_1703754	1	turquoise	CEP192
ILMN_1703765	1	turquoise	GPR12
ILMN_1703839	1	turquoise	C20orf186
ILMN_1703852	1	turquoise	EFNB2
ILMN_1703916	1	turquoise	MKKS
ILMN_1703926	1	turquoise	PTGER2
ILMN_1703949	1	turquoise	KPNB1
ILMN_1704079	1	turquoise	RBM38
ILMN_1704101	1	turquoise	HSF4
ILMN_1704163	1	turquoise	SULT1E1
ILMN_1704196	1	turquoise	DSG2
ILMN_1704222	1	turquoise	C1orf27
ILMN_1704245	1	turquoise	MYO18B
ILMN_1704261	1	turquoise	RANGRF
ILMN_1704290	1	turquoise	SPTLC2
ILMN_1704362	1	turquoise	ZNF174
ILMN_1704383	1	turquoise	TRIM37
ILMN_1704418	1	turquoise	FOXD1
ILMN_1704424	1	turquoise	PLA2R1
ILMN_1704464	1	turquoise	GPR20
ILMN_1704472	1	turquoise	EID2
ILMN_1704529	1	turquoise	PPIA
ILMN_1704537	1	turquoise	PHGDH
ILMN_1704550	1	turquoise	AZIN1
ILMN_1704629	1	turquoise	SLC1A7
ILMN_1704637	1	turquoise	C4orf23
ILMN_1704675	1	turquoise	IGSF1
ILMN_1704702	1	turquoise	MCM7
ILMN_1704704	1	turquoise	LOC344405
ILMN_1704753	1	turquoise	EPAS1
ILMN_1704793	1	turquoise	LOC339344
ILMN_1704795	1	turquoise	MARK3
ILMN_1704861	1	turquoise	MYO1A
ILMN_1704973	1	turquoise	SARDH
ILMN_1704980	1	turquoise	PRNPIP
ILMN_1705032	1	turquoise	SEH1L
ILMN_1705035	1	turquoise	FBXL7
ILMN_1705047	1	turquoise	TLR8
ILMN_1705064	1	turquoise	NDEL1
ILMN_1705107	1	turquoise	SDCBP2
ILMN_1705111	1	turquoise	FNDC3A
ILMN_1705116	1	turquoise	C6orf85
ILMN_1705141	1	turquoise	CACYBP
ILMN_1705172	1	turquoise	SLC26A7
ILMN_1705213	1	turquoise	TMBIM1
ILMN_1705224	1	turquoise	TMEM110
ILMN_1705231	1	turquoise	SLCO2A1
ILMN_1705241	1	turquoise	TDRD7
ILMN_1705266	1	turquoise	RELA
ILMN_1705331	1	turquoise	ZNHIT3
ILMN_1705392	1	turquoise	SMAD1
ILMN_1705396	1	turquoise	PIK3CA
ILMN_1705403	1	turquoise	CYP2S1
ILMN_1705414	1	turquoise	C17orf81
ILMN_1705515	1	turquoise	UPF3A
ILMN_1705579	1	turquoise	MPP4
ILMN_1705637	1	turquoise	ACR
ILMN_1705663	1	turquoise	DMXL2
ILMN_1705676	1	turquoise	MRAP
ILMN_1705686	1	turquoise	NRGN
ILMN_1705745	1	turquoise	OR14I1
ILMN_1705746	1	turquoise	LSG1
ILMN_1705876	1	turquoise	NAP1L1
ILMN_1705907	1	turquoise	NUP153
ILMN_1705928	1	turquoise	ASCC3L1
ILMN_1706051	1	turquoise	PLD5
ILMN_1706057	1	turquoise	CS
ILMN_1706094	1	turquoise	HECTD1
ILMN_1706207	1	turquoise	KCNJ14
ILMN_1706217	1	turquoise	TLR4
ILMN_1706266	1	turquoise	RNF157
ILMN_1706301	1	turquoise	RET
ILMN_1706345	1	turquoise	TCTN2
ILMN_1706357	1	turquoise	RFX2
ILMN_1706376	1	turquoise	OSBP
ILMN_1706397	1	turquoise	CHMP6
ILMN_1706478	1	turquoise	HOXA7
ILMN_1706506	1	turquoise	ZNF454
ILMN_1706511	1	turquoise	TEF
ILMN_1706523	1	turquoise	FCGR2A
ILMN_1706539	1	turquoise	JMJD1B
ILMN_1706548	1	turquoise	SPTBN4
ILMN_1706558	1	turquoise	FLJ20628
ILMN_1706593	1	turquoise	PPHLN1
ILMN_1706635	1	turquoise	ELA2
ILMN_1706645	1	turquoise	C6orf150
ILMN_1706779	1	turquoise	LIG1
ILMN_1706817	1	turquoise	SERP1
ILMN_1706859	1	turquoise	C22orf32
ILMN_1706958	1	turquoise	PCNA
ILMN_1706963	1	turquoise	ADAR
ILMN_1706969	1	turquoise	C6orf65
ILMN_1707066	1	turquoise	MAGEE2
ILMN_1707124	1	turquoise	TFPI
ILMN_1707173	1	turquoise	HIST3H3
ILMN_1707257	1	turquoise	HIST1H3J
ILMN_1707304	1	turquoise	KLF1
ILMN_1707310	1	turquoise	MGLL
ILMN_1707326	1	turquoise	TASP1
ILMN_1707350	1	turquoise	TUSC1
ILMN_1707356	1	turquoise	CFL2
ILMN_1707506	1	turquoise	YTHDC1
ILMN_1707513	1	turquoise	PGPEP1
ILMN_1707553	1	turquoise	FAM59A
ILMN_1707634	1	turquoise	CMC1
ILMN_1707727	1	turquoise	ANGPTL4
ILMN_1707734	1	turquoise	NNAT
ILMN_1707741	1	turquoise	TBC1D26
ILMN_1707763	1	turquoise	ST7
ILMN_1707791	1	turquoise	TAZ
ILMN_1707945	1	turquoise	HELB
ILMN_1707968	1	turquoise	NBEAL1
ILMN_1708006	1	turquoise	MICB
ILMN_1708015	1	turquoise	LOC51149
ILMN_1708041	1	turquoise	PLEKHF1
ILMN_1708064	1	turquoise	MAP4
ILMN_1708093	1	turquoise	ARHGEF5
ILMN_1708105	1	turquoise	EZH2
ILMN_1708107	1	turquoise	DPT
ILMN_1708110	1	turquoise	TMEM144
ILMN_1708130	1	turquoise	EHF
ILMN_1708131	1	turquoise	BHLHB9
ILMN_1708147	1	turquoise	TBPL1
ILMN_1708164	1	turquoise	EIF3A
ILMN_1708249	1	turquoise	NR1D1
ILMN_1708323	1	turquoise	ALAS2
ILMN_1708340	1	turquoise	DAPK1
ILMN_1708348	1	turquoise	ADAM8
ILMN_1708363	1	turquoise	LOXL1
ILMN_1708382	1	turquoise	TMEM103
ILMN_1708427	1	turquoise	KPNA3
ILMN_1708432	1	turquoise	PLCB1
ILMN_1708451	1	turquoise	DSCR5
ILMN_1708482	1	turquoise	TMEM80
ILMN_1708486	1	turquoise	CNN2
ILMN_1708502	1	turquoise	AFF4
ILMN_1708534	1	turquoise	PAX8
ILMN_1708537	1	turquoise	RBPJ
ILMN_1708615	1	turquoise	TNXB
ILMN_1708619	1	turquoise	SEH1L
ILMN_1708743	1	turquoise	NT5DC2
ILMN_1708841	1	turquoise	GOLPH3
ILMN_1708881	1	turquoise	RAB20
ILMN_1708890	1	turquoise	RASSF4
ILMN_1708891	1	turquoise	SCFD2
ILMN_1708916	1	turquoise	PDZD4
ILMN_1708936	1	turquoise	EXOSC3
ILMN_1708941	1	turquoise	FLJ44112
ILMN_1708991	1	turquoise	CCNY
ILMN_1709032	1	turquoise	FYCO1
ILMN_1709039	1	turquoise	RPL13
ILMN_1709043	1	turquoise	C9orf46
ILMN_1709044	1	turquoise	TGIF2
ILMN_1709075	1	turquoise	OLA1
ILMN_1709094	1	turquoise	LIFR
ILMN_1709194	1	turquoise	GPR155
ILMN_1709233	1	turquoise	F5
ILMN_1709247	1	turquoise	PPP2R1B
ILMN_1709257	1	turquoise	DSCR6
ILMN_1709333	1	turquoise	OAS2
ILMN_1709334	1	turquoise	TM9SF1
ILMN_1709439	1	turquoise	CHMP1A
ILMN_1709451	1	turquoise	TFPT
ILMN_1709471	1	turquoise	CNTN4
ILMN_1709474	1	turquoise	ALMS1
ILMN_1709483	1	turquoise	MRE11A
ILMN_1709593	1	turquoise	EN1
ILMN_1709734	1	turquoise	BMP4
ILMN_1709740	1	turquoise	TXNDC16
ILMN_1709750	1	turquoise	SUSD1
ILMN_1709772	1	turquoise	SNX5
ILMN_1709814	1	turquoise	NMRAL1
ILMN_1709820	1	turquoise	AOAH
ILMN_1709824	1	turquoise	PCDHGB1
ILMN_1709851	1	turquoise	TCEA1
ILMN_1709894	1	turquoise	CLPX
ILMN_1709907	1	turquoise	B3GALT2
ILMN_1709975	1	turquoise	EDA
ILMN_1710052	1	turquoise	CPT1A
ILMN_1710124	1	turquoise	CMTM8
ILMN_1710209	1	turquoise	FLJ20160
ILMN_1710216	1	turquoise	AVEN
ILMN_1710303	1	turquoise	TTC25
ILMN_1710315	1	turquoise	NOS1AP
ILMN_1710479	1	turquoise	RGMB
ILMN_1710495	1	turquoise	PAPLN
ILMN_1710523	1	turquoise	ATP8B1
ILMN_1710544	1	turquoise	PCDH7
ILMN_1710619	1	turquoise	C17orf73
ILMN_1710684	1	turquoise	MIPOL1
ILMN_1710726	1	turquoise	APOBEC3F
ILMN_1710734	1	turquoise	GZMK
ILMN_1710735	1	turquoise	ZNF451
ILMN_1710740	1	turquoise	C2
ILMN_1710752	1	turquoise	NAPRT1
ILMN_1710758	1	turquoise	RNF20
ILMN_1710762	1	turquoise	MAPK8IP2
ILMN_1710863	1	turquoise	GATAD1
ILMN_1710903	1	turquoise	MAPT
ILMN_1710937	1	turquoise	IFI16
ILMN_1710962	1	turquoise	TMEM97
ILMN_1711023	1	turquoise	CDK5RAP1
ILMN_1711027	1	turquoise	NRAP
ILMN_1711048	1	turquoise	ZBTB17
ILMN_1711055	1	turquoise	DUX1
ILMN_1711062	1	turquoise	MMP19
ILMN_1711120	1	turquoise	ARC
ILMN_1711166	1	turquoise	WDR8
ILMN_1711189	1	turquoise	EXOSC10
ILMN_1711199	1	turquoise	ZNF331
ILMN_1711227	1	turquoise	GMDS
ILMN_1711247	1	turquoise	TRIM24
ILMN_1711272	1	turquoise	SERPING1
ILMN_1711283	1	turquoise	PCDHGA9
ILMN_1711311	1	turquoise	PODXL
ILMN_1711381	1	turquoise	RFC3
ILMN_1711383	1	turquoise	STK4
ILMN_1711408	1	turquoise	ANXA4
ILMN_1711451	1	turquoise	SLC7A2
ILMN_1711470	1	turquoise	UBE2T
ILMN_1711491	1	turquoise	SYNPO
ILMN_1711504	1	turquoise	NRXN1
ILMN_1711516	1	turquoise	ATP6V1A
ILMN_1711542	1	turquoise	CHMP4C
ILMN_1711585	1	turquoise	KCMF1
ILMN_1711617	1	turquoise	GMFG
ILMN_1711650	1	turquoise	KCNE1L
ILMN_1711702	1	turquoise	CLEC2D
ILMN_1711703	1	turquoise	C16orf70
ILMN_1711720	1	turquoise	C12orf42
ILMN_1711736	1	turquoise	ADCYAP1R1
ILMN_1711748	1	turquoise	PLTP
ILMN_1711765	1	turquoise	PSMD4
ILMN_1711786	1	turquoise	NFE2
ILMN_1711818	1	turquoise	PIWIL2
ILMN_1711878	1	turquoise	ENOPH1
ILMN_1711888	1	turquoise	COBL
ILMN_1711894	1	turquoise	MYB
ILMN_1711988	1	turquoise	KCNK12
ILMN_1712026	1	turquoise	NLRP3
ILMN_1712075	1	turquoise	SYNM
ILMN_1712128	1	turquoise	LRRC8B
ILMN_1712162	1	turquoise	TMPRSS11A
ILMN_1712184	1	turquoise	HIST1H3C
ILMN_1712197	1	turquoise	KCNMB3
ILMN_1712283	1	turquoise	WNT10B
ILMN_1712291	1	turquoise	MICALL2
ILMN_1712298	1	turquoise	ANKRD46
ILMN_1712320	1	turquoise	DDX50
ILMN_1712352	1	turquoise	DOCK3
ILMN_1712375	1	turquoise	NCAPH2
ILMN_1712400	1	turquoise	SERPINB6
ILMN_1712430	1	turquoise	ATP5G1
ILMN_1712455	1	turquoise	RBM4
ILMN_1712456	1	turquoise	DKFZp434I1020
ILMN_1712469	1	turquoise	GOLGA8A
ILMN_1712530	1	turquoise	AKAP1
ILMN_1712545	1	turquoise	S100A3
ILMN_1712556	1	turquoise	ZW10
ILMN_1712560	1	turquoise	SF1
ILMN_1712563	1	turquoise	PSAT1
ILMN_1712583	1	turquoise	METRN
ILMN_1712636	1	turquoise	NVL
ILMN_1712718	1	turquoise	BPNT1
ILMN_1712754	1	turquoise	NFKBIB
ILMN_1712887	1	turquoise	SLC10A3
ILMN_1712888	1	turquoise	HSPH1
ILMN_1712914	1	turquoise	SEMA6B
ILMN_1712916	1	turquoise	MGC45800
[truncated: 5,167 more rows]

## Sheet: Supp. Data 3
Supplementary Data 3: Pathway enrichment of the WGCNA turquoise gene module
Term	P-value	Adjusted P-value	Genes
Cell Cycle_Homo sapiens_R-HSA-1640170	3.86591e-08	5.82979e-05	CCNH;CDC20;PSMD8;PSMD9;PSMD6;PSMD7;PSMD4;PPP2R1B;KAT5;PPP2R1A;CHEK2;MYC;CHEK1;PSMD3;BTRC;GTSE1;CDK5RAP2;NUP214;CSNK2A1;NUP210;ESCO1;PRKCA;CSNK1D;ESCO2;CSNK1E;ZW10;NUP98;DNA2;KIF20A;TP53;SEH1L;CDCA5;NCAPG;BRCC3;ANAPC10;ANAPC11;BRIP1;HIST1H3A;PCBP4;SFN;CEP192;PSMF1;TP53BP1;ATRIP;CEP76;BARD1;PLK4;CDT1;NCAPH2;CDC7;ZWINT;TPX2;STAG2;RAD17;ATM;ATR;TOP2A;CDKN1A;AHCTF1;CDKN1B;BRCA2;HIST2H2AC;ACTR1A;TUBA1A…
Cell Cycle Checkpoints_Homo sapiens_R-HSA-69620	2.61536e-07	0.000197198	CDKN1A;CDKN1B;MCM7;MCM8;YWHAB;BUB1B;MCM10;CDC20;PSMD8;PSMD9;PSMD6;PSMD7;PSMD4;YWHAQ;KAT5;EXO1;CHEK2;CHEK1;PSMD3;UIMC1;WHSC1;GTSE1;YWHAG;YWHAH;RFC5;RFC3;ANAPC7;RFC2;RMI1;UBE2E1;CDC25C;YWHAZ;CCNA2;CCNA1;PSMA6;CCNE2;CCNE1;PSMA2;MCM3;MCM4;ANAPC5;HIST1H2BH;MCM6;DNA2;HIST1H2BB;TP53;HIST1H2BD;MCM2;HIST1H2BC;PSMD10;HIST1H2BM;PSMD12;HIST1H2BO;PSMD14;HIST1H2BJ;PSMD13;HIST1H2BL;HIST1H2BK;BRCC3;PKMYT1;ANAPC1…
Cell Cycle, Mitotic_Homo sapiens_R-HSA-69278	1.23941e-06	0.000553051	CCNH;CDC20;PSMD8;PSMD9;PSMD6;PSMD7;PSMD4;PPP2R1B;PPP2R1A;MYC;PSMD3;BTRC;GTSE1;CDK5RAP2;NUP214;CSNK2A1;NUP210;ESCO1;PRKCA;CSNK1D;ESCO2;CSNK1E;ZW10;NUP98;DNA2;KIF20A;TP53;SEH1L;CDCA5;NCAPG;ANAPC10;ANAPC11;HIST1H3A;CEP192;PSMF1;CEP76;PLK4;CDT1;NCAPH2;CDC7;ZWINT;TPX2;STAG2;TOP2A;CDKN1A;AHCTF1;CDKN1B;HIST2H2AC;ACTR1A;TUBA1A;NUF2;TK2;NDEL1;TUBB;KIF23;TUBG2;TUBG1;PSMA6;KIF2A;PSMA2;INCENP;KIF2C;CEP63;SFI…
Immune System_Homo sapiens_R-HSA-168256	1.46698e-06	0.000553051	CYFIP2;ATF2;NCKAP1;CNTFR;WIPF1;WIPF2;ARAF;C4BPB;PSMD8;PSMD9;PSMD6;PSMD7;TBK1;PSMD4;AKT2;AKT3;PSMD3;C3AR1;AKT1;AP1S1;PRKACB;NUP214;GBP5;MEF2C;NUP210;FRS2;PRKCA;RNF126;ADCY9;PRKAR1A;ORAI1;NUP98;SEH1L;CFH;SAR1B;MAPKAP1;CFI;PDGFB;PDGFA;IL20RB;MEFV;ANAPC10;ANAPC11;C2;C3;DYNC2LI1;C6;RNF213;PRKAR2A;PLCG2;PIP5K1A;NCKAP1L;PLCG1;PSMF1;HLA-DQA1;ATG5;NFATC3;FN1;NFATC1;GRIN2C;GRIN2D;TREML1;CYLD;TNFSF4;HLA-DRB…
RHO GTPase Effectors_Homo sapiens_R-HSA-195258	2.67807e-06	0.000673088	CYFIP2;NCKAP1;RTKN;NCF1;NCF2;WIPF1;ZWILCH;WIPF2;NCF4;CASC5;BUB1B;MYLK;CDC20;PPP2R1B;PPP2R1A;HIST1H2AD;MEN1;HIST1H2AJ;CDC25C;CLIP1;DAAM1;ZW10;BTK;HIST1H2BH;NUP98;HIST1H2BB;MYL9;HIST1H2BD;HIST1H2BC;SEH1L;IQGAP3;NUP160;NCKIPSD;KLC4;HIST1H3A;DVL1;ABL1;DVL2;DVL3;SFN;NCKAP1L;SRGAP2;MYH10;ZWINT;KIF18A;DIAPH2;DIAPH3;ARPC3;DLG4;GRB2;NF2;ITGB1;AHCTF1;CDKN1B;YWHAB;ARPC1B;KIF14;HIST2H2AC;SGOL2;SGOL1;YWHAQ;NU…
Signaling by Rho GTPases_Homo sapiens_R-HSA-194315	2.35636e-06	0.000673088	CYFIP2;NCKAP1;RTKN;NCF1;NCF2;WIPF1;ZWILCH;WIPF2;NCF4;ITSN1;CASC5;BUB1B;MYLK;CDC20;PPP2R1B;PPP2R1A;HIST1H2AD;MEN1;RALBP1;HIST1H2AJ;HMHA1;OCRL;CDC25C;TIAM2;CLIP1;DEPDC1B;DAAM1;ZW10;BTK;HIST1H2BH;NUP98;HIST1H2BB;MYL9;HIST1H2BD;HIST1H2BC;SEH1L;ARHGAP18;ARHGAP17;ARHGAP15;IQGAP3;NUP160;RHOBTB1;ARHGAP12;NCKIPSD;KLC4;RHOT1;HIST1H3A;DVL1;ABL1;DVL2;DVL3;SFN;NCKAP1L;SRGAP3;SRGAP2;SRGAP1;MYH10;STARD13;ARHGAP…
G2/M Checkpoints_Homo sapiens_R-HSA-69481	3.25845e-06	0.000701964	MCM7;MCM8;YWHAB;MCM10;PSMD8;PSMD9;PSMD6;PSMD7;PSMD4;YWHAQ;KAT5;EXO1;CHEK2;CHEK1;PSMD3;UIMC1;WHSC1;GTSE1;YWHAG;YWHAH;RFC5;RFC3;RFC2;RMI1;CDC25C;YWHAZ;PSMA6;PSMA2;MCM3;MCM4;HIST1H2BH;MCM6;DNA2;HIST1H2BB;TP53;HIST1H2BD;MCM2;HIST1H2BC;PSMD10;HIST1H2BM;PSMD12;HIST1H2BO;PSMD14;HIST1H2BJ;PSMD13;HIST1H2BL;HIST1H2BK;BRCC3;PKMYT1;CCNB2;BRIP1;UBC;RBBP8;SFN;PSMF1;TP53BP1;ATRIP;BARD1;RPA1;MRE11A;CDC7;PSMB8;PS…
Signaling by VEGF_Homo sapiens_R-HSA-194138	9.30268e-06	0.00155872	CYFIP2;NCKAP1;NCF1;NCF2;IRS1;NCF4;ARAF;IRS2;FGF2;PSMD8;PSMD9;CDH5;PSMD6;PSMD7;PSMD4;PPP2R1B;FGF9;PPP2R1A;AKT2;AKT3;PSMD3;AKT1;PRKACB;FRS2;PRKCA;MAPKAPK3;ELMO1;ELMO2;TLN1;VCL;PSMD10;SPTBN4;PSMD12;SHC3;PSMD14;SHC1;PSMD13;MAPKAP1;SH2D2A;PDGFB;PDGFA;ITPR2;PHB;RASAL2;PIK3R1;PRKCZ;CSF2RA;RASGRP4;RASGRP3;SPTA1;RAP1A;UBC;NCKAP1L;PLCG1;PSMF1;MARK3;JUP;FN1;GRIN2C;GRIN2D;FGF16;PTPRA;DLG4;GRB2;FGFR4;FGF10;RE…
Cellular Senescence_Homo sapiens_R-HSA-2559583	9.00762e-06	0.00155872	CDKN1A;CDKN1B;ETS2;HIST2H2AC;LMNB1;RPS6KA3;KAT5;RPS6KA2;SCMH1;HIST1H1E;HIST1H2AD;HIST1H1A;HIST1H1B;MAP2K3;ANAPC7;RING1;EED;MINK1;HIST1H2AJ;UBE2E1;CCNA2;IL1A;CCNA1;CCNE2;MAPKAPK3;CCNE1;TERF2IP;POT1;ANAPC5;HIST1H2BH;TNIK;HIST1H2BB;TP53;ASF1A;HIST1H2BD;HIST1H2BC;HIST1H2BM;HIST1H2BO;HIST1H2BJ;HIST1H2BL;HIST1H2BK;RNF2;ANAPC10;RELA;ANAPC11;MAPK9;MAPK7;HIST1H3A;RBBP4;UBC;E2F2;RBBP7;MAP2K7;MAP4K4;CDKN2D;…
G2/M DNA damage checkpoint_Homo sapiens_R-HSA-69473	1.16194e-05	0.0017522	HIST1H2BM;HIST1H2BO;HIST1H2BJ;YWHAB;HIST1H2BL;HIST1H2BK;BRCC3;BRIP1;YWHAQ;KAT5;EXO1;CHEK2;CHEK1;UIMC1;RBBP8;SFN;WHSC1;TP53BP1;ATRIP;YWHAG;YWHAH;BARD1;RFC5;RFC3;RFC2;RMI1;RPA1;MRE11A;CDC25C;YWHAZ;WEE1;BRE;HIST3H3;UBE2N;RAD17;ATM;HIST1H2BH;DNA2;HIST1H2BB;TP53;HIST1H2BD;ATR;HIST1H2BC
VEGFA-VEGFR2 Pathway_Homo sapiens_R-HSA-4420097	1.60227e-05	0.00219656	CYFIP2;NCKAP1;NCF1;NCF2;IRS1;NCF4;ARAF;IRS2;FGF2;PSMD8;PSMD9;CDH5;PSMD6;PSMD7;PSMD4;PPP2R1B;FGF9;PPP2R1A;AKT2;AKT3;PSMD3;AKT1;PRKACB;FRS2;PRKCA;MAPKAPK3;ELMO1;ELMO2;TLN1;VCL;PSMD10;SPTBN4;PSMD12;SHC3;PSMD14;SHC1;PSMD13;MAPKAP1;SH2D2A;PDGFB;PDGFA;ITPR2;PHB;RASAL2;PIK3R1;PRKCZ;CSF2RA;RASGRP4;RASGRP3;SPTA1;RAP1A;UBC;NCKAP1L;PLCG1;PSMF1;MARK3;JUP;FN1;GRIN2C;GRIN2D;FGF16;PTPRA;DLG4;GRB2;FGFR4;FGF10;RE…
Programmed Cell Death_Homo sapiens_R-HSA-5357801	3.47922e-05	0.00437222	YWHAB;HMGB2;LMNB1;CASP9;PSMD8;PSMD9;PSMD6;CASP7;CASP8;PSMD7;PSMD4;FNTA;YWHAQ;CASP6;AKT2;AKT3;PSMD3;AKT1;HIST1H1E;HIST1H1A;SPTAN1;YWHAG;HIST1H1B;YWHAH;DFFB;DFFA;DBNL;DAPK1;DAPK2;DAPK3;TICAM1;YWHAZ;PSMA6;PSMA2;GAS2;DSG2;MAPT;TLR4;TP53;TLR3;KPNB1;BIRC3;PSMD10;PSMD12;PSMD14;DIABLO;PSMD13;MAGED1;SATB1;ADD1;BCL2L11;LMNA;UBC;BMF;SFN;CD14;PSMF1;BAK1;BID;GSN;MLKL;TNFRSF10B;PSMB8;PSMB9;TJP1;H1F0;PSMC6;APC;…
Adaptive Immune System_Homo sapiens_R-HSA-1280218	3.95166e-05	0.00458392	KEAP1;UBE2L6;ICAM5;UBE2L3;CDC20;HERC5;PSMD8;PSMD9;HERC4;HERC3;PSMD6;PSMD7;PSMD4;PPP2R1B;PPP2R1A;AKT2;AKT3;PSMD3;FBXO4;FBXO3;AKT1;AP1S1;BTRC;PRKACB;ICOSLG;HERC6;DYNC2H1;HLA-H;FRS2;HLA-F;RNF126;BTK;ORAI1;KIF20A;SAR1B;MAPKAP1;PDGFB;PDGFA;PIK3R1;CD1D;CD1B;ANAPC10;ANAPC11;C3;DYNC2LI1;CD79A;RNF213;PLCG2;PIP5K1A;PLCG1;PSMF1;HLA-DQA1;YES1;INSR;SIAH1;SIGLEC10;TREML1;FBXL8;GRB2;HLA-DRB3;CD22;LGMN;ITK;ARF1;…
Apoptosis_Homo sapiens_R-HSA-109581	6.09166e-05	0.00656159	YWHAB;HMGB2;LMNB1;CASP9;PSMD8;PSMD9;PSMD6;CASP7;CASP8;PSMD7;PSMD4;FNTA;YWHAQ;CASP6;AKT2;AKT3;PSMD3;AKT1;HIST1H1E;HIST1H1A;SPTAN1;YWHAG;HIST1H1B;YWHAH;DFFB;DFFA;DBNL;DAPK1;DAPK2;DAPK3;TICAM1;YWHAZ;PSMA6;PSMA2;GAS2;DSG2;MAPT;TLR4;TP53;TLR3;KPNB1;PSMD10;PSMD12;PSMD14;DIABLO;PSMD13;MAGED1;SATB1;ADD1;BCL2L11;LMNA;UBC;BMF;SFN;CD14;PSMF1;BAK1;BID;GSN;TNFRSF10B;PSMB8;PSMB9;TJP1;H1F0;PSMC6;APC;PSMC4;PSMC1…
Hemostasis_Homo sapiens_R-HSA-109582	8.06686e-05	0.00760302	SPARC;SERPINE1;F11R;PPP2R1B;PPP2R1A;AKT2;AKT3;MYB;AKT1;KIF21A;PRKACB;SERPINF2;PRKCA;SEPP1;PRKAR1A;SERPING1;ORAI1;KIF20A;TLN1;ZFPM2;TP53;GRB7;PDE1A;PDGFB;PDGFA;PIK3R1;PRKCZ;GATA1;PIK3R5;GNG10;HIST1H3A;PRKAR2A;KCNMB2;PLCG2;KCNMB3;PLCG1;NFE2;YES1;PDE2A;FN1;IGF2;PPBP;L1CAM;GP9;EHD2;TF;CALU;MRVI1;GRB2;SERPINA3;ECM1;HBB;KIF12;CTSW;SLC7A11;KIF11;SLC7A10;KIF15;SERPINA5;GNGT2;KIF13B;OLR1;TIMP3;QSOX1;KIF1B…
DNA Damage/Telomere Stress Induced Senescence_Homo sapiens_R-HSA-2559586	8.04687e-05	0.00760302	HIST1H2BM;CDKN1A;CDKN1B;HIST1H2BO;HIST1H2BJ;HIST1H2BL;HIST1H2BK;HIST2H2AC;LMNB1;KAT5;HIST1H1E;HIST1H2AD;HIST1H1A;HIST1H1B;HIST1H2AJ;MRE11A;HMGA2;CCNA2;CCNA1;H1F0;CCNE2;CCNE1;CDK2;HIST3H3;TERF2IP;POT1;ATM;HIST1H2BH;HIST1H2BB;TP53;ASF1A;HIST1H2BD;HIST1H2BC
Axon guidance_Homo sapiens_R-HSA-422475	0.000118383	0.0105013	ITSN1;ARAF;PSMD8;PSMD9;RPS6KA3;RPS6KA6;PSMD6;PSMD7;PSMD4;PPP2R1B;PPP2R1A;RPS6KA2;PSMD3;DPYSL3;EPHB2;EPHB1;EPHB4;SCN1B;EPHA4;EPHA7;EPHA6;CSNK2A1;UNC5C;ANK2;FRS2;ANK3;KCNQ2;TLN1;MYL9;EPHA3;EPHA2;SPTBN4;SDC2;AGAP2;PDGFB;PDGFA;APH1B;ST8SIA4;PLCG1;PSMF1;SCN3B;YES1;ST8SIA2;SIAH1;FN1;L1CAM;GRIN2C;GRIN2D;COL9A1;GRB2;RET;ROBO2;ROBO3;NRP2;ARPC1B;AP2A1;AP2A2;ROBO1;JAK3;SPTAN1;HRAS;JAK1;VAV3;DUSP4;DUSP5;RGMB…
Developmental Biology_Homo sapiens_R-HSA-1266738	0.000146374	0.0111933	ITSN1;ARAF;CCNC;RBPJ;SOX2;PSMD8;PSMD9;RPS6KA3;RPS6KA6;PSMD6;PSMD7;PSMD4;PPP2R1B;PPP2R1A;AKT2;RPS6KA2;AKT3;PSMD3;DPYSL3;AKT1;HOXA2;EPHB2;EPHB1;EPHB4;SCN1B;CDON;EPHA4;EPHA7;MEF2C;EPHA6;CSNK2A1;MED8;MED9;UNC5C;ANK2;FRS2;ANK3;KCNQ2;HOXB4;TLN1;MYL9;EPHA3;EPHA2;SPTBN4;PAXIP1;EPAS1;SDC2;AGAP2;PDGFB;PDGFA;APH1B;HIST1H3A;ST8SIA4;PLCG1;PSMF1;PCK1;SCN3B;WNT10B;EGR2;YES1;ST8SIA2;SIAH1;FN1;GDF1;NR2F2;L1CAM;GR…
Glutamate Binding, Activation of AMPA Receptors and Synaptic Plasticity_Homo sapiens_R-HSA-399721	0.000148452	0.0111933	NSF;CAMK2B;GRIA1;GRIA2;CAMK2D;AP2A1;PRKCA;AP2B1;AP2A2;CACNG8;EPB41L1;DLG4;MYO6;TSPAN7;AP2S1;MDM2;CAMK2G;GRIA3;CACNG4;GRIA4
Trafficking of AMPA receptors_Homo sapiens_R-HSA-399719	0.000148452	0.0111933	NSF;CAMK2B;GRIA1;GRIA2;CAMK2D;AP2A1;PRKCA;AP2B1;AP2A2;CACNG8;EPB41L1;DLG4;MYO6;TSPAN7;AP2S1;MDM2;CAMK2G;GRIA3;CACNG4;GRIA4
MHC class II antigen presentation_Homo sapiens_R-HSA-2132295	0.000419474	0.029031	ARF1;AP2A1;KIF11;AP2A2;CTSS;KIF15;CTSO;ACTR1A;ACTR1B;AP1G1;AP1S1;CTSH;CTSE;HLA-DOA;CTSC;DYNC2H1;KIF23;DNM2;KIF2A;CANX;KIF2C;KIF20A;DCTN6;DYNC1I2;DCTN1;SAR1B;DCTN3;DYNC2LI1;KLC4;HLA-DMA;HLA-DMB;KIF3B;AP2S1;KIF3C;DYNC1I1;HLA-DQA1;AP1M1;DYNC1H1;CD74;SEC24B;AP2B1;CENPE;KIF18A;KIF4A;HLA-DPB1;SEC24D;OSBPL1A;HLA-DRB3;LGMN
PI3K events in ERBB2 signaling_Homo sapiens_R-HSA-1963642	0.000423529	0.029031	PIK3CA;ERBB3;NRG3;ERBB4;NRG4;ERBB2;NRG1;GRB2;PIK3R1;NRG2;EGFR;HBEGF
RHO GTPases Activate Formins_Homo sapiens_R-HSA-5663220	0.000504683	0.0317109	ITGB1;AHCTF1;ZWILCH;CASC5;BUB1B;CDC20;SGOL2;SGOL1;PPP2R1B;PPP2R1A;NUF2;NDEL1;PPP2R5D;PPP2R5C;RHOB;CLIP1;DAAM1;KIF2A;INCENP;ZW10;BIRC5;KIF2C;NUP98;ITGB3BP;SEH1L;SRF;CENPA;NUP160;AURKB;CDC42;PPP2CB;DVL1;DVL2;DVL3;SRGAP2;BUB1;CLASP2;RANBP2;ZWINT;CENPE;FMNL1;CENPF;KIF18A;DIAPH2;APITD1;DIAPH3;CENPI;CENPK;CENPM;CENPN;CENPO;CENPP;SPC24
Deactivation of the beta-catenin transactivating complex_Homo sapiens_R-HSA-3769402	0.00048411	0.0317109	TLE4;TLE3;TCF7L1;TLE2;CTBP1;LEF1;CTNNBIP1;TCF7;SOX13;CBY1;YWHAZ;SOX2;PYGO2;SOX3;SOX17;APC;AKT2;UBC;AKT1;CTNNB1;SOX9;BTRC;SOX4;MEN1
Separation of Sister Chromatids_Homo sapiens_R-HSA-2467813	0.000559013	0.0337196	AHCTF1;ZWILCH;CASC5;BUB1B;CDC20;PSMD8;PSMD9;SGOL2;PSMD6;PSMD7;SGOL1;PSMD4;PPP2R1B;PTTG1;PPP2R1A;NUF2;PSMD3;NDEL1;ANAPC7;UBE2E1;PPP2R5D;PPP2R5C;PSMA6;CLIP1;KIF2A;ESPL1;PSMA2;INCENP;ZW10;BIRC5;KIF2C;ANAPC5;NUP98;ITGB3BP;PSMD10;PSMD12;SEH1L;PSMD14;PSMD13;CDCA5;PDS5A;CENPA;NUP160;ANAPC10;AURKB;ANAPC11;PPP2CB;UBC;PSMF1;BUB1;CLASP2;RANBP2;UBE2C;ZWINT;PSMB8;PSMB9;CENPE;CENPF;KIF18A;PSMC6;APITD1;STAG2;PS…
Mitotic G1-G1/S phases_Homo sapiens_R-HSA-453279	0.000647386	0.0375484	TOP2A;CDKN1A;CDKN1B;MCM7;MCM8;CCNH;MCM10;PSMD8;PSMD9;CCND3;PSMD6;PSMD7;PSMD4;PPP2R1B;PPP2R1A;MYC;PSMD3;TK2;DYRK1A;CCNA2;RBL2;CCNA1;PSMA6;CCNE2;CCNE1;PSMA2;MCM3;MCM4;MCM6;MCM2;PSMD10;PRIM2;PSMD12;PCNA;PSMD14;PSMD13;CUL1;TYMS;PKMYT1;PPP2CB;RBBP4;UBC;E2F2;PSMF1;E2F5;CDKN2D;CDT1;CDKN2B;CDKN2C;RRM2;CDKN2A;RPA1;CDC7;PSMB8;PSMB9;WEE1;PSMC6;PSMC4;PSMC1;CDK2;MNAT1
TP53 Regulates Transcription of Cell Cycle Genes_Homo sapiens_R-HSA-6791312	0.000870502	0.0486191	CDKN1A;BTG2;PCNA;CDKN1B;AURKA;PCBP4;PLAGL1;SFN;E2F7;PLK3;NPM1;CNOT6L;PRMT1;PLK2;CDC25C;CCNA2;RBL2;CCNA1;CNOT7;CCNE2;CCNE1;CNOT2;CDK2;RQCD1;BAX;TP53
Mitotic Anaphase_Homo sapiens_R-HSA-68882	0.00100734	0.0515539	AHCTF1;ZWILCH;CASC5;BUB1B;LMNB1;CDC20;PSMD8;PSMD9;SGOL2;PSMD6;PSMD7;SGOL1;PSMD4;PPP2R1B;PTTG1;PPP2R1A;NUF2;PSMD3;NDEL1;ANAPC7;UBE2E1;VRK1;PPP2R5D;PPP2R5C;PSMA6;CLIP1;KIF2A;ESPL1;PSMA2;INCENP;ZW10;BIRC5;KIF2C;ANAPC5;NUP98;ITGB3BP;PSMD10;PSMD12;SEH1L;PSMD14;PSMD13;CDCA5;PDS5A;CENPA;NUP160;ANAPC10;AURKB;ANAPC11;PPP2CB;LMNA;UBC;PSMF1;BUB1;CLASP2;RANBP2;UBE2C;ZWINT;PSMB8;PSMB9;CENPE;CENPF;KIF18A;PSMC6…
Activation of BAD and translocation to mitochondria_Homo sapiens_R-HSA-111447	0.00102561	0.0515539	YWHAQ;YWHAB;AKT2;AKT3;BCL2;AKT1;SFN;BID;YWHAZ;YWHAG;YWHAH
TP53 Regulates Transcription of Genes Involved in G1 Cell Cycle Arrest_Homo sapiens_R-HSA-6804116	0.000968472	0.0515539	CCNA2;CCNA1;CDKN1A;CDKN1B;CCNE2;CCNE1;PCBP4;CDK2;TP53;E2F7
NCAM signaling for neurite out-growth_Homo sapiens_R-HSA-375165	0.00132745	0.0572061	IRS1;ARAF;IRS2;FGF2;PSMD8;PSMD9;PSMD6;PSMD7;PSMD4;PPP2R1B;FGF9;PPP2R1A;PSMD3;FRS2;CACNB1;CACNB2;CACNB4;COL4A4;COL4A3;TLN1;VCL;PSMD10;SPTBN4;PSMD12;SHC3;PSMD14;SHC1;PSMD13;PDGFB;PDGFA;PHB;RASAL2;CSF2RA;RASGRP4;CACNA1H;CACNA1G;RASGRP3;SPTA1;RAP1A;UBC;ST8SIA4;PSMF1;MARK3;PRNP;ST8SIA2;FN1;GRIN2C;GRIN2D;FGF16;PTPRA;DLG4;COL9A1;CNTN2;GRB2;FGFR4;FGF10;RET;YWHAB;ITGB3;ARRB2;DUSP16;SPRED3;DUSP10;JAK3;SPTA…
Cytokine Signaling in Immune system_Homo sapiens_R-HSA-1280215	0.00121835	0.0572061	CNTFR;TNFRSF6B;ARAF;UBE2L6;IFIT3;HERC5;PSMD8;PSMD9;PSMD6;PSMD7;PSMD4;PPP2R1B;TRIM29;PPP2R1A;PSMD3;TRIM25;TNFSF11;LGALS9;BTRC;TRIM22;NUP214;GBP5;HLA-H;NUP210;RSAD2;IL1R1;IL1R2;FRS2;HLA-F;IFI27;TRIM14;NUP98;TLN1;TRIM10;SPTBN4;SEH1L;PDGFB;PDGFA;IL20RB;PIK3R1;PLCG1;PSMF1;HLA-DQA1;YES1;TNFSF13;FN1;GRIN2C;GRIN2D;BST2;TNFSF4;GRB2;HLA-DRB3;RET;CD40;TRIM8;IKBKB;TRIM3;ARIH1;JAK3;SPTAN1;HRAS;JAK1;HAVCR2;DUS…
Mitotic Metaphase and Anaphase_Homo sapiens_R-HSA-2555396	0.00122089	0.0572061	AHCTF1;ZWILCH;CASC5;BUB1B;LMNB1;CDC20;PSMD8;PSMD9;SGOL2;PSMD6;PSMD7;SGOL1;PSMD4;PPP2R1B;PTTG1;PPP2R1A;NUF2;PSMD3;NDEL1;ANAPC7;UBE2E1;VRK1;PPP2R5D;PPP2R5C;PSMA6;CLIP1;KIF2A;ESPL1;PSMA2;INCENP;ZW10;BIRC5;KIF2C;ANAPC5;NUP98;ITGB3BP;PSMD10;PSMD12;SEH1L;PSMD14;PSMD13;CDCA5;PDS5A;CENPA;NUP160;ANAPC10;AURKB;ANAPC11;PPP2CB;LMNA;UBC;PSMF1;BUB1;CLASP2;RANBP2;UBE2C;ZWINT;PSMB8;PSMB9;CENPE;CENPF;KIF18A;PSMC6…
DNA Double-Strand Break Repair_Homo sapiens_R-HSA-5693532	0.00144153	0.0572061	BRCA2;EME1;KAT5;EXO1;CHEK2;CHEK1;UIMC1;WHSC1;POLH;RFC5;GEN1;RFC3;PARP1;RFC2;RMI1;LIG3;CCNA2;CCNA1;HIST1H2BH;DNA2;HIST1H2BB;TP53;HIST1H2BD;HIST1H2BC;HIST1H2BM;PCNA;PAXIP1;HIST1H2BO;HIST1H2BJ;HIST1H2BL;HIST1H2BK;BRCC3;RAD51AP1;BRIP1;UBC;ABL1;RBBP8;TP53BP1;ATRIP;BARD1;POLQ;UBE2I;EYA1;XRCC4;XRCC5;EYA2;EYA3;XRCC2;EYA4;RPA1;XRCC1;MRE11A;PALB2;RAD51;BRE;ERCC1;TDP1;CDK2;HIST3H3;UBE2N;RAD17;ATM;ATR
Homology Directed Repair_Homo sapiens_R-HSA-5693538	0.001359	0.0572061	BRCA2;EME1;KAT5;EXO1;CHEK1;UIMC1;WHSC1;POLH;RFC5;GEN1;RFC3;PARP1;RFC2;RMI1;LIG3;CCNA2;CCNA1;HIST1H2BH;DNA2;HIST1H2BB;HIST1H2BD;HIST1H2BC;HIST1H2BM;PCNA;HIST1H2BO;HIST1H2BJ;HIST1H2BL;HIST1H2BK;BRCC3;RAD51AP1;BRIP1;UBC;ABL1;RBBP8;TP53BP1;ATRIP;BARD1;POLQ;UBE2I;XRCC2;RPA1;XRCC1;MRE11A;PALB2;RAD51;BRE;ERCC1;CDK2;HIST3H3;UBE2N;RAD17;ATM;ATR
Regulation of TP53 Activity through Phosphorylation_Homo sapiens_R-HSA-6804756	0.00127817	0.0572061	DYRK2;TAF9;PRKAG1;PRKAG2;PRKAG3;AURKB;AURKA;NUAK1;BRIP1;KAT5;EXO1;CHEK2;UBC;CHEK1;TP53INP1;RBBP8;TAF9B;ATRIP;BARD1;RFC5;PLK3;RFC3;CSNK2A1;RFC2;RMI1;RPA1;MRE11A;SSRP1;HIPK1;MAPK14;CCNA2;TPX2;CCNA1;CDK2;MDM2;RAD17;TAF6;ATM;DNA2;TP53;TAF2;ATR
Platelet degranulation_Homo sapiens_R-HSA-114608	0.00141855	0.0572061	LGALS3BP;CD63;SERPINA3;ECM1;ITIH3;SPARC;ITGB3;PROS1;SERPINE1;PDGFB;PDGFA;F13A1;CTSW;THBS1;CLU;TTN;LAMP2;PHACTR2;TIMP3;QSOX1;FAM3C;LEFTY2;SRGN;ABCC4;VWF;PCDH7;APLP2;SERPINF2;FN1;IGF2;VEGFB;VEGFC;PPBP;SEPP1;F5;VEGFA;SELP;F8;TF;MMRN1;CALU;PECAM1;SERPING1;CD9;TLN1;GAS6;PPIA;VCL
Non-integrin membrane-ECM interactions_Homo sapiens_R-HSA-3000171	0.00140124	0.0572061	ITGB1;DDR1;LAMB3;SDC4;LAMA2;ITGB5;ITGB4;LAMA1;ITGB3;SDC2;NRXN1;LAMA3;TNC;NTN4;PDGFB;PDGFA;LAMC2;PRKCA;THBS1;FGF2;DMD;AGRN;DDR2
Signaling by Wnt_Homo sapiens_R-HSA-195721	0.00148745	0.0575148	SOX2;PSMD8;PSMD9;SOX3;PSMD6;FRAT1;PSMD7;SOX17;PSMD4;PPP2R1B;KAT5;PPP2R1A;AKT2;MYC;RUVBL1;PSMD3;AKT1;HIST1H2AD;SOX9;BTRC;MAP3K7;SOX4;MEN1;TLE4;TLE3;RNF43;TLE2;CSNK2A1;CTNNBIP1;HIST1H2AJ;SOX13;PRKCA;CSNK1E;PYGO2;SFRP1;DAAM1;HIST1H2BH;HIST1H2BB;HIST1H2BD;HIST1H2BC;PSMD10;PSMD12;PSMD14;CTBP2;CTBP1;PSMD13;TCF7;CUL1;ITPR2;GNG10;PORCN;HIST1H3A;DVL1;UBC;DVL2;DVL3;PSMF1;WNT2;WNT3;WNT10B;WNT10A;FZD5;SMURF2…
Platelet activation, signaling and aggregation_Homo sapiens_R-HSA-76002	0.0015534	0.0585633	SPARC;DGKA;PROS1;SERPINE1;MPL;F13A1;CLU;AKT2;AKT3;LAMP2;AKT1;FAM3C;APLP2;SERPINF2;PRKCA;SEPP1;SERPING1;TLN1;PPIA;DGKI;VCL;DGKH;SHC1;PDGFB;PDGFA;ITPR2;PIK3R1;RASGRP2;PRKCZ;CSF2RA;PIK3R5;GNG10;RAP1A;THPO;PLCG2;FN1;IGF2;PPBP;SELP;GP9;TF;GNAQ;GNB4;CALU;GNB3;GRB2;GNB5;LGALS3BP;SERPINA3;ECM1;ITGB3;PIK3CD;CTSW;PIK3CB;ARRB2;PIK3CG;GNGT2;PHACTR2;TIMP3;QSOX1;JAK3;JAK1;VAV3;SRGN;ABCC4;TRPC3;VWF;PLA2G4A;YWHA…
PRC2 methylates histones and DNA_Homo sapiens_R-HSA-212300	0.00164166	0.0603811	HIST1H2BM;DNMT1;HIST1H2BO;HIST1H2BJ;EED;HIST1H2BL;PHF1;DNMT3A;HIST1H2BK;HIST1H2AJ;HIST2H2AC;HIST1H3A;RBBP4;DNMT3B;HIST1H2AD;HIST1H2BH;RBBP7;HIST1H2BB;HIST1H2BD;PHF19;EZH2;HIST1H2BC
M Phase_Homo sapiens_R-HSA-68886	0.00178206	0.0619041	ZWILCH;CASC5;BUB1B;CDC20;PSMD8;PSMD9;PSMD6;PSMD7;PSMD4;PPP2R1B;PTTG1;PPP2R1A;PSMD3;HIST1H2AD;NUP214;RAB2A;CSNK2A1;ANAPC7;NUP210;HIST1H2AJ;UBE2E1;PRKCA;VRK1;CLIP1;ZW10;ANAPC5;HIST1H2BH;NUP98;KIF20A;HIST1H2BB;HIST1H2BD;HIST1H2BC;PSMD10;PSMD12;SEH1L;PSMD14;PSMD13;CDCA5;NCAPG;PDS5A;NUP160;ANAPC10;ANAPC11;CCNB2;HIST1H3A;UBC;PSMF1;UBE2C;NEK6;NCAPH2;NUP153;ZWINT;KIF18A;STAG2;AHCTF1;HIST2H2AC;LMNB1;SGOL2…
Signaling by ERBB2_Homo sapiens_R-HSA-1227986	0.00180622	0.0619041	GRB7;HSP90AA1;YES1;SHC1;NRG1;MEMO1;PIK3R1;NRG2;EGFR;PIK3CA;ERBB3;NRG3;ERBB4;NRG4;AKT2;AKT3;UBC;ERBB2;AKT1;FYN;GRB2;PLCG1;HRAS;HBEGF
Insulin-like Growth Factor-2 mRNA Binding Proteins (IGF2BPs/IMPs/VICKZs) bind RNA_Homo sapiens_R-HSA-428359	0.00173716	0.0619041	H19;MYC;IGF2;IGF2BP1;IGF2BP3;IGF2BP2;CD44
NGF signalling via TRKA from the plasma membrane_Homo sapiens_R-HSA-187037	0.00190355	0.0629874	CD86;IRS1;ARAF;IRS2;FGF2;PSMD8;PSMD9;RPS6KA3;PSMD6;PSMD7;PSMD4;PPP2R1B;FGF9;PPP2R1A;AKT2;RPS6KA2;AKT3;PSMD3;AKT1;PRKACB;MEF2C;FRS2;PRKCA;ADCY9;MAPKAPK3;PRKAR1A;TLN1;VCL;PSMD10;SPTBN4;ADCYAP1R1;PSMD12;SHC3;PSMD14;PDE1C;SHC1;PSMD13;PDE1A;MAPKAP1;PDGFB;PDGFA;ITPR2;PHB;RASAL2;PIK3R1;CSF2RA;RASGRP4;RASGRP3;SPTA1;RAP1A;PRKAR2A;UBC;PIP5K1A;PLCG1;PSMF1;MARK3;MAP2K5;INSR;FN1;GRIN2C;GRIN2D;NR4A1;FGF16;PTPR…
Signalling by NGF_Homo sapiens_R-HSA-166520	0.0020875	0.0629874	CD86;IRS1;ITSN1;ARAF;IRS2;FGF2;PSMD8;PSMD9;RPS6KA3;PSMD6;PSMD7;PSMD4;PPP2R1B;FGF9;PPP2R1A;AKT2;RPS6KA2;AKT3;PSMD3;AKT1;PRKACB;MEF2C;FRS2;PRKCA;TIAM2;MAG;ADCY9;MAPKAPK3;PRKAR1A;TLN1;VCL;PSMD10;SPTBN4;ADCYAP1R1;PSMD12;SHC3;PSMD14;PDE1C;SHC1;PSMD13;MAGED1;PDE1A;MAPKAP1;PDGFB;PDGFA;ITPR2;PHB;RASAL2;PIK3R1;CSF2RA;RASGRP4;RTN4;RASGRP3;SPTA1;BCL2L11;RAP1A;APH1B;PRKAR2A;UBC;PIP5K1A;PLCG1;PSMF1;MARK3;MAP2…
G1/S Transition_Homo sapiens_R-HSA-69206	0.0021401	0.0629874	CDKN1A;CDKN1B;MCM7;MCM8;CCNH;MCM10;PSMD8;PSMD9;PSMD6;PSMD7;PSMD4;PPP2R1B;PPP2R1A;MYC;PSMD3;TK2;CCNA2;CCNA1;PSMA6;CCNE2;CCNE1;PSMA2;MCM3;MCM4;MCM6;MCM2;PSMD10;PRIM2;PSMD12;PCNA;PSMD14;PSMD13;CUL1;TYMS;PKMYT1;PPP2CB;UBC;PSMF1;CDT1;RRM2;RPA1;CDC7;PSMB8;PSMB9;WEE1;PSMC6;PSMC4;PSMC1;CDK2;MNAT1
G1/S DNA Damage Checkpoints_Homo sapiens_R-HSA-69615	0.001987	0.0629874	PSMD10;CDKN1A;PSMD12;CDKN1B;PSMD14;PSMD13;PSMD8;PSMD9;PSMD6;PSMD7;PSMD4;PCBP4;CHEK2;UBC;CHEK1;PSMD3;PSMF1;PSMB8;PSMB9;CCNA2;CCNA1;PSMA6;PSMC6;CCNE2;PSMC4;CCNE1;PSMA2;PSMC1;CDK2;MDM2;ATM;TP53
Oxidative Stress Induced Senescence_Homo sapiens_R-HSA-2559580	0.00218153	0.0629874	HIST1H2BM;HIST1H2BO;HIST1H2BJ;HIST1H2BL;HIST1H2BK;RNF2;HIST2H2AC;MAPK9;HIST1H3A;RBBP4;SCMH1;UBC;E2F2;HIST1H2AD;RBBP7;MAP2K7;MAP4K4;MAP2K3;CDKN2D;CDKN2B;PHC2;CDKN2C;PHC1;RING1;CDKN2A;EED;CBX2;MINK1;HIST1H2AJ;MAPK14;MAPK10;TNRC6C;MAPKAPK3;MDM2;HIST1H2BH;TNIK;HIST1H2BB;TP53;HIST1H2BD;EZH2;HIST1H2BC;TNRC6B
Resolution of Sister Chromatid Cohesion_Homo sapiens_R-HSA-2500257	0.00225777	0.0629874	AHCTF1;SEH1L;ZWILCH;CDCA5;CASC5;BUB1B;PDS5A;CENPA;NUP160;AURKB;CDC20;PPP2CB;CCNB2;SGOL2;SGOL1;PPP2R1B;PPP2R1A;NUF2;BUB1;CLASP2;NDEL1;RANBP2;PPP2R5D;PPP2R5C;ZWINT;CENPE;CENPF;KIF18A;CLIP1;APITD1;STAG2;KIF2A;CENPI;INCENP;ZW10;CENPK;BIRC5;CENPM;KIF2C;CENPN;NUP98;CENPO;CENPP;ITGB3BP;SPC24
p53-Dependent G1 DNA Damage Response_Homo sapiens_R-HSA-69563	0.00234251	0.0629874	PSMD10;CDKN1A;PSMD12;CDKN1B;PSMD14;PSMD13;PSMD8;PSMD9;PSMD6;PSMD7;PSMD4;PCBP4;CHEK2;UBC;PSMD3;PSMF1;PSMB8;PSMB9;CCNA2;CCNA1;PSMA6;PSMC6;CCNE2;PSMC4;CCNE1;PSMA2;PSMC1;CDK2;MDM2;ATM;TP53
p53-Dependent G1/S DNA damage checkpoint_Homo sapiens_R-HSA-69580	0.00234251	0.0629874	PSMD10;CDKN1A;PSMD12;CDKN1B;PSMD14;PSMD13;PSMD8;PSMD9;PSMD6;PSMD7;PSMD4;PCBP4;CHEK2;UBC;PSMD3;PSMF1;PSMB8;PSMB9;CCNA2;CCNA1;PSMA6;PSMC6;CCNE2;PSMC4;CCNE1;PSMA2;PSMC1;CDK2;MDM2;ATM;TP53
Processing of DNA double-strand break ends_Homo sapiens_R-HSA-5693607	0.00242259	0.0629874	HIST1H2BM;HIST1H2BO;HIST1H2BJ;HIST1H2BL;HIST1H2BK;BRCC3;BRIP1;KAT5;EXO1;UBC;CHEK1;UIMC1;RBBP8;WHSC1;TP53BP1;ATRIP;BARD1;RFC5;RFC3;UBE2I;RFC2;RMI1;RPA1;MRE11A;CCNA2;CCNA1;BRE;CDK2;HIST3H3;UBE2N;RAD17;ATM;HIST1H2BH;DNA2;HIST1H2BB;HIST1H2BD;ATR;HIST1H2BC
Recruitment and ATM-mediated phosphorylation of repair and signaling proteins at DNA double strand breaks_Homo sapiens_R-HSA-5693565	0.00235573	0.0629874	HIST1H2BM;HIST1H2BO;HIST1H2BJ;HIST1H2BL;HIST1H2BK;BRCC3;KAT5;CHEK2;UBC;UIMC1;ABL1;WHSC1;TP53BP1;BARD1;UBE2I;EYA1;EYA2;EYA3;EYA4;MRE11A;BRE;HIST3H3;UBE2N;ATM;HIST1H2BH;HIST1H2BB;TP53;HIST1H2BD;HIST1H2BC
Synthesis of PC_Homo sapiens_R-HSA-1483191	0.00202243	0.0629874	BCHE;SLC44A3;PCYT1B;CHKB;SLC44A4;SLC44A1;ABHD3;SLC44A2;PHOSPHO1;PEMT;CHPT1;LPIN1;LPIN3
SHC1 events in ERBB2 signaling_Homo sapiens_R-HSA-1250196	0.00220264	0.0629874	ERBB3;NRG3;ERBB4;SHC1;NRG4;ERBB2;NRG1;GRB2;NRG2;HRAS;EGFR;HBEGF
Chk1/Chk2(Cds1) mediated inactivation of Cyclin B:Cdk1 complex_Homo sapiens_R-HSA-75035	0.00240598	0.0629874	WEE1;YWHAQ;YWHAB;CHEK1;SFN;CDC25C;YWHAZ;YWHAG;YWHAH
Caspase-mediated cleavage of cytoskeletal proteins_Homo sapiens_R-HSA-264870	0.00240598	0.0629874	CASP7;DBNL;GSN;CASP8;CASP6;GAS2;MAPT;SPTAN1;ADD1
Response to elevated platelet cytosolic Ca2+_Homo sapiens_R-HSA-76005	0.00248909	0.0636196	LGALS3BP;SERPINA3;ECM1;SPARC;ITGB3;PROS1;SERPINE1;F13A1;CTSW;CLU;LAMP2;PHACTR2;TIMP3;QSOX1;FAM3C;SRGN;ABCC4;VWF;APLP2;SERPINF2;PRKCA;SEPP1;F5;F8;MMRN1;PECAM1;SERPING1;TLN1;GAS6;PPIA;VCL;CD63;ITIH3;PDGFB;PDGFA;THBS1;TTN;LEFTY2;PCDH7;FN1;IGF2;VEGFB;VEGFC;PPBP;VEGFA;SELP;TF;CALU;CD9
Apoptotic execution phase_Homo sapiens_R-HSA-75153	0.0027517	0.0691594	SATB1;HMGB2;ADD1;LMNB1;CASP7;CASP8;FNTA;CASP6;LMNA;HIST1H1E;HIST1H1A;SPTAN1;HIST1H1B;DFFB;DFFA;DBNL;GSN;TJP1;H1F0;APC;GAS2;CTNNB1;DSG2;MAPT;KPNB1;TJP2
Basigin interactions_Homo sapiens_R-HSA-210991	0.00291262	0.0720038	ITGB1;PPIL2;MMP1;ATP1B3;SLC3A2;SLC7A11;ATP1B1;SLC7A10;L1CAM;SPN;MAG;SLC7A7;SLC7A8;PPIA;SLC16A3
GRB7 events in ERBB2 signaling_Homo sapiens_R-HSA-1306955	0.00304184	0.0739853	GRB7;ERBB3;ERBB2;NRG1;NRG2
Degradation of beta-catenin by the destruction complex_Homo sapiens_R-HSA-195253	0.00316606	0.0757845	PSMD10;PSMD12;PSMD14;CTBP2;CTBP1;PSMD13;LEF1;TCF7;CUL1;PSMD8;PSMD9;PPP2CB;PSMD6;FRAT1;PSMD7;PSMD4;PPP2R1B;PPP2R1A;UBC;PSMD3;PSMF1;BTRC;TLE4;TLE3;TCF7L1;TLE2;CSNK1A1;PPP2R5D;PPP2R5C;PSMB8;PSMB9;PSMA6;PSMC6;APC;PSMC4;PSMA2;PSMC1;CTNNB1
TCF dependent signaling in response to WNT_Homo sapiens_R-HSA-201681	0.0032793	0.0760798	CBY1;HIST2H2AC;SOX2;PSMD8;PSMD9;SOX3;PSMD6;FRAT1;PSMD7;SOX17;PSMD4;PPP2R1B;KAT5;PPP2R1A;AKT2;MYC;RUVBL1;PSMD3;AKT1;HIST1H2AD;SOX9;BTRC;SOX4;DACT1;MEN1;TLE4;TLE3;RNF43;TLE2;CSNK2A1;CTNNBIP1;HIST1H2AJ;SOX13;PPP2R5D;PPP2R5C;CSNK1E;YWHAZ;PYGO2;PSMA6;SFRP1;PSMA2;HIST1H2BH;HIST1H2BB;HIST1H2BD;HIST1H2BC;PSMD10;HIST1H2BM;PSMD12;HIST1H2BO;PSMD14;HIST1H2BJ;CTBP1;PSMD13;HIST1H2BL;LEF1;TCF7;HIST1H2BK;WNT8B;P…
DNA Double Strand Break Response_Homo sapiens_R-HSA-5693606	0.00325972	0.0760798	HIST1H2BM;HIST1H2BO;HIST1H2BJ;HIST1H2BL;HIST1H2BK;BRCC3;KAT5;CHEK2;UBC;UIMC1;ABL1;WHSC1;TP53BP1;BARD1;UBE2I;EYA1;EYA2;EYA3;EYA4;MRE11A;BRE;HIST3H3;UBE2N;ATM;HIST1H2BH;HIST1H2BB;TP53;HIST1H2BD;HIST1H2BC
Signalling to ERKs_Homo sapiens_R-HSA-187687	0.00352558	0.0788963	IRS1;ARAF;IRS2;FGF2;PSMD8;PSMD9;PSMD6;PSMD7;PSMD4;PPP2R1B;FGF9;PPP2R1A;PSMD3;FRS2;MAPKAPK3;TLN1;VCL;PSMD10;SPTBN4;PSMD12;SHC3;PSMD14;SHC1;PSMD13;PDGFB;PDGFA;PHB;RASAL2;CSF2RA;RASGRP4;RASGRP3;SPTA1;RAP1A;UBC;PLCG1;PSMF1;MARK3;FN1;GRIN2C;GRIN2D;FGF16;PTPRA;DLG4;GRB2;FGFR4;FGF10;RET;YWHAB;ITGB3;ARRB2;DUSP16;SPRED3;DUSP10;JAK3;SPTAN1;HRAS;JAK1;DUSP4;DUSP5;VWF;NRG1;PPP2R5D;PPP2R5C;NRG2;SPTB;DUSP6;APBB…
Diseases of signal transduction_Homo sapiens_R-HSA-5663202	0.00392389	0.0788963	CD86;MAML2;IRS1;MAML1;HDAC11;CCNC;IRS2;RBPJ;FGF2;PSMD8;PSMD9;PSMD6;PSMD7;PSMD4;PPP2R1B;FGF9;PPP2R1A;AKT2;MYC;AKT3;PSMD3;TRIM24;AKT1;RNF43;FBXW7;ADAM10;FRS2;GTF2F2;TBL1XR1;MAML3;PSMD10;PSMD12;PSMD14;CTBP2;SHC1;CTBP1;PSMD13;DHH;MAPKAP1;SEL1L;CUL1;PDGFB;PDGFA;PIK3R1;BAG4;PORCN;APH1B;UBC;PLCG1;PSMF1;JAG2;SMAD2;SMAD4;JAG1;FZD5;ERLIN2;NR4A1;CDK8;FGF16;MDM2;GRB2;FGFR4;FGF10;PRR5;CDKN1A;CDKN1B;PIK3CD;PIK…
Meiosis_Homo sapiens_R-HSA-1500620	0.00349922	0.0788963	DIDO1;HIST1H2BM;HIST1H2BO;HIST1H2BJ;HIST1H2BL;HIST1H2BK;BRCA2;SYNE2;HIST2H2AC;LMNB1;PSMC3IP;SYCE1;HIST1H3A;LMNA;RBBP8;HIST1H2AD;UBE2I;HIST1H2AJ;RPA1;TEX12;MRE11A;MND1;TEX15;HSPA2;REC8;RAD51;STAG2;MSH4;CDK2;MSH5;HIST3H3;TERF2IP;POT1;ATM;HIST1H2BH;HIST1H2BB;HIST1H2BD;ATR;HIST1H2BC
HDR through Homologous Recombination (HR) or Single Strand Annealing (SSA)_Homo sapiens_R-HSA-5693567	0.00387652	0.0788963	BRCA2;EME1;KAT5;EXO1;CHEK1;UIMC1;WHSC1;POLH;RFC5;GEN1;RFC3;RFC2;RMI1;CCNA2;CCNA1;HIST1H2BH;DNA2;HIST1H2BB;HIST1H2BD;HIST1H2BC;HIST1H2BM;PCNA;HIST1H2BO;HIST1H2BJ;HIST1H2BL;HIST1H2BK;BRCC3;RAD51AP1;BRIP1;UBC;ABL1;RBBP8;TP53BP1;ATRIP;BARD1;UBE2I;XRCC2;RPA1;MRE11A;PALB2;RAD51;BRE;ERCC1;CDK2;HIST3H3;UBE2N;RAD17;ATM;ATR
Signaling by PTK6_Homo sapiens_R-HSA-8848021	0.00364567	0.0788963	KHDRBS2;CDKN1B;EPAS1;LRRK2;RASAL2;NR3C1;EGFR;SPRED3;SOCS3;GPNMB;ERBB3;ERBB4;UBC;ERBB2;AKT1;HRAS;PELP1;PTPN1;NRG1;NRG2;SFPQ;RASA3;NRG3;CCNE1;NRG4;RASA2;CDK2;ELMO1;ELMO2;DOCK1;CRK;HBEGF
Deposition of new CENPA-containing nucleosomes at the centromere_Homo sapiens_R-HSA-606279	0.00387906	0.0788963	HIST1H2BM;HIST1H2BO;HIST1H2BJ;HIST1H2BL;HIST1H2BK;CASC5;CENPA;HIST2H2AC;RBBP4;RUVBL1;HIST1H2AD;RBBP7;NPM1;HIST1H2AJ;APITD1;CENPI;CENPK;CENPM;CENPN;HIST1H2BH;CENPO;CENPP;HIST1H2BB;ITGB3BP;HIST1H2BD;HIST1H2BC
Nucleosome assembly_Homo sapiens_R-HSA-774815	0.00387906	0.0788963	HIST1H2BM;HIST1H2BO;HIST1H2BJ;HIST1H2BL;HIST1H2BK;CASC5;CENPA;HIST2H2AC;RBBP4;RUVBL1;HIST1H2AD;RBBP7;NPM1;HIST1H2AJ;APITD1;CENPI;CENPK;CENPM;CENPN;HIST1H2BH;CENPO;CENPP;HIST1H2BB;ITGB3BP;HIST1H2BD;HIST1H2BC
Homologous DNA Pairing and Strand Exchange_Homo sapiens_R-HSA-5693579	0.00371196	0.0788963	BARD1;RFC5;RFC3;RFC2;RMI1;XRCC2;RPA1;MRE11A;BRCA2;PALB2;RAD51AP1;BRIP1;RAD51;KAT5;EXO1;CHEK1;RBBP8;RAD17;ATM;DNA2;ATRIP;ATR
Nucleotide-binding domain, leucine rich repeat containing receptor (NLR) signaling pathways_Homo sapiens_R-HSA-168643	0.00384094	0.0788963	RIPK2;TNFAIP3;NOD2;NLRC4;MEFV;MAPK14;MAPK12;CASP9;PYCARD;IKBKB;PANX1;CYLD;PSTPIP1;CASP8;TRAF6;BCL2;CASP1;UBE2N;NLRP3;UBE2V1;NLRP1;MAP3K7;BCL2L1;BIRC3
Intrinsic Pathway for Apoptosis_Homo sapiens_R-HSA-109606	0.00371196	0.0788963	YWHAB;DIABLO;YWHAZ;CASP9;CASP7;CASP8;BCL2L11;YWHAQ;AKT2;AKT3;BCL2;AKT1;CYCS;BAX;BMF;SFN;BAK1;BID;TP53;YWHAG;BCL2L1;YWHAH
Mitotic Prometaphase_Homo sapiens_R-HSA-68877	0.00420085	0.0833537	AHCTF1;SEH1L;ZWILCH;CDCA5;CASC5;BUB1B;NCAPG;PDS5A;CENPA;NUP160;AURKB;CDC20;PPP2CB;CCNB2;SGOL2;SGOL1;PPP2R1B;PPP2R1A;NUF2;BUB1;CLASP2;NDEL1;RANBP2;CSNK2A1;PPP2R5D;PPP2R5C;ZWINT;CENPE;CENPF;KIF18A;CLIP1;APITD1;STAG2;KIF2A;CENPI;INCENP;ZW10;CENPK;BIRC5;CENPM;KIF2C;CENPN;NUP98;CENPO;CENPP;ITGB3BP;SPC24
Signaling by EGFR_Homo sapiens_R-HSA-177929	0.0043067	0.0843441	CD86;IRS1;ARAF;IRS2;FGF2;PSMD8;PSMD9;PSMD6;PSMD7;PSMD4;PPP2R1B;FGF9;PPP2R1A;AKT2;AKT3;PSMD3;AKT1;PRKACB;ADAM10;FRS2;PRKCA;ADCY9;PRKAR1A;ADAM12;TLN1;STAM2;VCL;PSMD10;SPTBN4;PSMD12;SHC3;PSMD14;PDE1C;SHC1;PSMD13;PDE1A;MAPKAP1;PDGFB;PDGFA;ITPR2;PHB;RASAL2;PIK3R1;CSF2RA;RASGRP4;RASGRP3;SPTA1;RAP1A;PRKAR2A;UBC;PIP5K1A;PLCG1;PSMF1;MARK3;INSR;FN1;STAM;GRIN2C;GRIN2D;NR4A1;FGF16;PTPRA;DLG4;MDM2;GRB2;FGFR4;…
Signaling by PDGF_Homo sapiens_R-HSA-186797	0.00445769	0.0847562	CD86;IRS1;ARAF;IRS2;FGF2;PSMD8;PSMD9;PSMD6;PSMD7;PSMD4;PPP2R1B;FGF9;PPP2R1A;AKT2;AKT3;PSMD3;AKT1;PRKACB;FRS2;PRKCA;ADCY9;PRKAR1A;COL4A4;COL4A3;TLN1;VCL;PSMD10;GRB7;SPTBN4;PSMD12;SHC3;PSMD14;PDE1C;SHC1;PSMD13;PDE1A;MAPKAP1;PDGFB;PDGFA;ITPR2;PHB;RASAL2;PIK3R1;CSF2RA;RASGRP4;RASGRP3;SPTA1;RAP1A;PRKAR2A;UBC;PIP5K1A;PLCG1;PSMF1;MARK3;INSR;FN1;GRIN2C;GRIN2D;NR4A1;FGF16;PTPRA;DLG4;COL9A1;MDM2;GRB2;FGFR4…
Gastrin-CREB signalling pathway via PKC and MAPK_Homo sapiens_R-HSA-881907	0.00494599	0.0847562	OXTR;IRS1;GPR68;DGKA;PMCH;ARAF;IRS2;GRPR;FGF2;PSMD8;PSMD9;RPS6KA3;RGS2;CYSLTR1;PSMD6;RGS3;PSMD7;EDNRB;PSMD4;PPP2R1B;FGF9;PPP2R1A;RPS6KA2;PSMD3;PROK1;CASR;FRS2;PRKCA;LTB4R2;AGTR1;TLN1;DGKI;VCL;DGKH;PSMD10;PTGFR;SPTBN4;PSMD12;SHC3;PSMD14;SHC1;PSMD13;LPAR1;PDGFB;PDGFA;ITPR2;PHB;RASAL2;PIK3R1;FPR2;RASGRP2;CSF2RA;RASGRP4;RASGRP3;SPTA1;GNG10;HRH1;RAP1A;GRK5;UBC;PSMF1;TAC1;MARK3;NTSR1;NMB;XCR1;FN1;NMBR;…
Cellular responses to stress_Homo sapiens_R-HSA-2262752	0.00450707	0.0847562	UBE2D2;ETS2;TXN2;RPS6KA3;KAT5;RPS6KA2;SCMH1;HIST1H2AD;MAP2K3;NUP214;ATG3;GABARAPL1;ANAPC7;NUP210;HIST1H2AJ;UBE2E1;CCNE2;MAPKAPK3;CCNE1;RRAGB;CHMP4C;COL4A6;ANAPC5;HIST1H2BH;CHMP4A;NUP98;TNIK;FKBP4;HIST1H2BB;TP53;ASF1A;HIST1H2BD;HIST1H2BC;MTMR3;SEH1L;EPAS1;HSPA4L;NUP160;ANAPC10;GABARAP;ANAPC11;PRDX3;BAG4;HSPH1;HIST1H3A;UBC;MAP2K7;ATG5;UVRAG;HSPA8;PHC2;PHC1;UBE2C;ST13;CBX2;HMGA2;NUP153;HSPA2;HSPA12B…
G2/M Transition_Homo sapiens_R-HSA-69275	0.00445079	0.0847562	CDKN1A;CCNH;FOXM1;PSMD8;PSMD9;PSMD6;ACTR1A;PSMD7;TUBA1A;PSMD4;PPP2R1B;PPP2R1A;PSMD3;CEP250;NEK2;BTRC;GTSE1;YWHAG;CDK5RAP2;HSP90AA1;FKBPL;FBXW11;TUBB;CSNK1D;TUBG2;CSNK1E;TUBG1;CDC25C;CCNA2;CCNA1;PSMA6;PSMA2;CEP63;PPP1R12B;SFI1;TP53;SDCCAG8;PSMD10;DYNC1I2;PSMD12;PSMD14;DCTN1;PSMD13;DCTN3;CUL1;HMMR;PKMYT1;AURKA;PPP2CB;CCNB2;RBBP4;UBC;CEP192;PSMF1;CEP76;PLK4;DYNC1H1;ODF2;CEP152;PSMB8;PSMB9;TPX2;CENPF…
Neuronal System_Homo sapiens_R-HSA-112316	0.00475035	0.0847562	KCNG1;KCNG3;COMT;RPS6KA3;RPS6KA6;RPS6KA2;PPFIA1;PPFIA4;GLUL;PRKACB;KCNH2;NSF;KCNH5;KCNH6;KCNH7;KCNH8;CACNA2D2;SLC6A11;PRKCA;KCNK17;GABRG2;CACNB1;CACNB2;CACNB4;ADCY9;KCNQ2;NAAA;GRIA1;GRIA2;RTN3;CHRNA3;CHRNA5;STXBP1;SLC1A7;GNG10;EPB41L1;MYO6;KCNMB2;TSPAN7;KCNMB3;KCNN2;KCNN3;SLC38A2;GRIA3;GRIA4;HSPA8;GRIN2C;GRIN2D;LRFN2;GNAL;DLG4;GNB4;MDM2;GNB3;GNB5;SNAP25;GABRB2;PTPRS;KCNC3;KCNC4;AP2A1;GRIK1;SLC6A1…
Toll-Like Receptors Cascades_Homo sapiens_R-HSA-168898	0.00457583	0.0847562	ATF2;UBE2D2;CTSS;IKBKB;RPS6KA3;CASP8;TBK1;PPP2R1B;PPP2R1A;RPS6KA2;BTRC;MAP3K7;MAP2K3;DUSP4;MEF2C;RIPK2;FBXW11;PPP2R5D;CNPY3;IRAK4;TICAM1;TIRAP;DUSP6;DNM2;CREB1;MAPKAPK3;TRAF6;TLR9;BTK;TLR8;TLR7;PIK3C3;UBE2V1;TLR6;TLR4;TLR3;TLR2;BIRC3;UNC93B1;PELI2;CUL1;NOD2;TANK;RELA;PPP2CB;MAPK9;MAPK7;SOCS1;DHX36;UBC;PLCG2;CD14;MAP2K7;MAPK14;MAPK10;SAA1;UBE2N;NFKBIB;LGMN
Membrane Trafficking_Homo sapiens_R-HSA-199991	0.00479568	0.0847562	KDELR1;RAB43;GOLGA4;GJA1;TFG;GJA5;AKT2;GOLGA1;GJA4;AKT1;AP1S1;KIF21A;DYNC2H1;NSF;COG5;COG1;ANK2;OCRL;CSNK1D;ANK3;RINT1;RAB30;KIF16B;ZW10;CHMP4C;CHMP4A;KDELR3;KIF20A;STAM2;GRIA1;SPTBN4;RAB5C;TMED10;SAR1B;ARL1;TGFA;DYNC2LI1;SPTA1;KLC4;KIF3B;MAN2A2;MYO6;UBC;CLTCL1;SFN;KIF3C;SNX5;AP1M1;TBC1D8B;TRAPPC2;HSPA8;RAB4A;SNAPIN;TRAPPC1;VTA1;MYO5A;STAM;SNF8;IGF2R;KIF18A;DAB2;KIF18B;GJB3;ALPP;KIF4A;CHMP2B;GJB7…
S Phase_Homo sapiens_R-HSA-69242	0.00493798	0.0847562	CDKN1A;CDKN1B;MCM7;MCM8;CCNH;PSMD8;PSMD9;PSMD6;PSMD7;PSMD4;MYC;PSMD3;RFC5;RFC3;LIG1;ESCO1;RFC2;ESCO2;CCNA2;CCNA1;PSMA6;CCNE2;CCNE1;PSMA2;MCM3;MCM4;MCM6;DNA2;MCM2;PSMD10;PRIM2;PSMD12;PCNA;PSMD14;PSMD13;CDCA5;CUL1;PDS5A;UBC;PSMF1;GINS2;CDT1;GINS4;RPA1;PSMB8;PSMB9;WEE1;PSMC6;STAG2;PSMC4;PSMC1;CDK2;MNAT1
Cyclin E associated events during G1/S transition_Homo sapiens_R-HSA-69202	0.0048418	0.0847562	PSMD10;CDKN1A;PSMD12;CDKN1B;PSMD14;PSMD13;CCNH;CUL1;PKMYT1;PSMD8;PSMD9;PSMD6;PSMD7;PSMD4;MYC;UBC;PSMD3;PSMF1;PSMB8;PSMB9;CCNA2;CCNA1;PSMA6;WEE1;PSMC6;CCNE2;PSMC4;CCNE1;PSMA2;PSMC1;CDK2;MNAT1
Trafficking of GluR2-containing AMPA receptors_Homo sapiens_R-HSA-416993	0.00477486	0.0847562	NSF;GRIA1;GRIA2;TSPAN7;AP2S1;AP2A1;PRKCA;AP2B1;AP2A2;GRIA3;GRIA4
Unblocking of NMDA receptor, glutamate binding and activation_Homo sapiens_R-HSA-438066	0.00477486	0.0847562	CAMK2B;GRIA1;GRIA2;CAMK2D;DLG4;GRIN2C;CAMK2G;GRIA3;GRIN1;GRIN2D;GRIA4
MyD88:Mal cascade initiated on plasma membrane_Homo sapiens_R-HSA-166058	0.00530288	0.0850718	ATF2;PELI2;CUL1;NOD2;RELA;IKBKB;PPP2CB;RPS6KA3;MAPK9;MAPK7;SOCS1;PPP2R1B;PPP2R1A;RPS6KA2;UBC;CD14;MAP2K7;BTRC;MAP3K7;MAP2K3;DUSP4;MEF2C;RIPK2;FBXW11;PPP2R5D;IRAK4;MAPK14;TIRAP;DUSP6;MAPK10;CREB1;MAPKAPK3;TRAF6;SAA1;BTK;UBE2N;UBE2V1;TLR6;TLR4;TLR2;NFKBIB
Toll Like Receptor 2 (TLR2) Cascade_Homo sapiens_R-HSA-181438	0.00530288	0.0850718	ATF2;PELI2;CUL1;NOD2;RELA;IKBKB;PPP2CB;RPS6KA3;MAPK9;MAPK7;SOCS1;PPP2R1B;PPP2R1A;RPS6KA2;UBC;CD14;MAP2K7;BTRC;MAP3K7;MAP2K3;DUSP4;MEF2C;RIPK2;FBXW11;PPP2R5D;IRAK4;MAPK14;TIRAP;DUSP6;MAPK10;CREB1;MAPKAPK3;TRAF6;SAA1;BTK;UBE2N;UBE2V1;TLR6;TLR4;TLR2;NFKBIB
Toll Like Receptor TLR1:TLR2 Cascade_Homo sapiens_R-HSA-168179	0.00530288	0.0850718	ATF2;PELI2;CUL1;NOD2;RELA;IKBKB;PPP2CB;RPS6KA3;MAPK9;MAPK7;SOCS1;PPP2R1B;PPP2R1A;RPS6KA2;UBC;CD14;MAP2K7;BTRC;MAP3K7;MAP2K3;DUSP4;MEF2C;RIPK2;FBXW11;PPP2R5D;IRAK4;MAPK14;TIRAP;DUSP6;MAPK10;CREB1;MAPKAPK3;TRAF6;SAA1;BTK;UBE2N;UBE2V1;TLR6;TLR4;TLR2;NFKBIB
Toll Like Receptor TLR6:TLR2 Cascade_Homo sapiens_R-HSA-168188	0.00530288	0.0850718	ATF2;PELI2;CUL1;NOD2;RELA;IKBKB;PPP2CB;RPS6KA3;MAPK9;MAPK7;SOCS1;PPP2R1B;PPP2R1A;RPS6KA2;UBC;CD14;MAP2K7;BTRC;MAP3K7;MAP2K3;DUSP4;MEF2C;RIPK2;FBXW11;PPP2R5D;IRAK4;MAPK14;TIRAP;DUSP6;MAPK10;CREB1;MAPKAPK3;TRAF6;SAA1;BTK;UBE2N;UBE2V1;TLR6;TLR4;TLR2;NFKBIB
ERBB2 Regulates Cell Motility_Homo sapiens_R-HSA-6785631	0.00524958	0.0850718	ERBB3;NRG3;ERBB4;NRG4;ERBB2;NRG1;MEMO1;NRG2;EGFR;HBEGF
N-Glycan antennae elongation_Homo sapiens_R-HSA-975577	0.00524958	0.0850718	B4GALT2;MGAT4C;B4GALT3;ST6GAL1;MGAT5;ST8SIA2;MGAT4B;ST8SIA6;B4GALT4;B4GALT5
Prolonged ERK activation events_Homo sapiens_R-HSA-169893	0.00547696	0.0868364	RET;IRS1;YWHAB;ITGB3;ARAF;IRS2;ARRB2;FGF2;DUSP16;PSMD8;SPRED3;PSMD9;PSMD6;DUSP10;PSMD7;PSMD4;PPP2R1B;FGF9;PPP2R1A;PSMD3;JAK3;SPTAN1;HRAS;JAK1;DUSP4;DUSP5;VWF;NRG1;FRS2;PPP2R5D;PPP2R5C;NRG2;SPTB;DUSP6;APBB1IP;PSMA6;RASA3;NRG3;NRG4;PSMA2;RASA2;RAPGEF1;TLN1;CRK;VCL;HBEGF;PSMD10;CAMK2B;SPTBN4;CAMK2D;PSMD12;SHC3;PSMD14;SHC1;PSMD13;PDGFB;PDGFA;PHB;RASAL2;CSF2RA;RASGRP4;EGFR;RASGRP3;SPTA1;PPP2CB;RAP1A;E…
VEGFR2 mediated cell proliferation_Homo sapiens_R-HSA-5218921	0.0057008	0.0868364	IRS1;ARAF;IRS2;FGF2;PSMD8;PSMD9;PSMD6;PSMD7;PSMD4;PPP2R1B;FGF9;PPP2R1A;PSMD3;FRS2;PRKCA;TLN1;VCL;PSMD10;SPTBN4;PSMD12;SHC3;PSMD14;SHC1;PSMD13;PDGFB;PDGFA;ITPR2;PHB;RASAL2;PRKCZ;CSF2RA;RASGRP4;RASGRP3;SPTA1;RAP1A;UBC;PLCG1;PSMF1;MARK3;FN1;GRIN2C;GRIN2D;FGF16;PTPRA;DLG4;GRB2;FGFR4;FGF10;RET;YWHAB;ITGB3;ARRB2;DUSP16;SPRED3;DUSP10;JAK3;SPTAN1;HRAS;JAK1;DUSP4;DUSP5;VWF;SPHK1;NRG1;PPP2R5D;PPP2R5C;NRG2;…
DNA Repair_Homo sapiens_R-HSA-73894	0.00553796	0.0868364	CCNH;UBE2L6;YY1;EME1;KAT5;CHEK2;RUVBL1;CHEK1;TRIM25;NFRKB;GEN1;AQR;LIG1;LIG3;FANCD2;MSH3;HIST1H2BH;DNA2;NEIL1;HIST1H2BB;TP53;HIST1H2BD;HIST1H2BC;INO80B;PAXIP1;XPC;BRCC3;RAD51AP1;BRIP1;UBC;ABL1;TP53BP1;ATRIP;BARD1;UBE2I;XRCC4;XRCC5;XRCC2;FANCA;XRCC1;FANCE;PALB2;COPS5;UBE2T;COPS2;TDP1;CDK2;UBE2N;RAD17;ATM;COPS8;MNAT1;ATR;ISY1;UFD1L;ELL;BRCA2;EXO1;UIMC1;POLI;WHSC1;POLH;RFC5;RFC3;PARP1;RFC2;RMI1;ACTL…
Transmission across Chemical Synapses_Homo sapiens_R-HSA-112315	0.00564371	0.0868364	SNAP25;GABRB2;AP2A1;GRIK1;SLC6A1;COMT;AP2A2;RPS6KA3;RPS6KA6;GNGT2;RPS6KA2;PPFIA1;NPTN;PPFIA4;GLUL;PRKACB;HRAS;SLC18A2;NSF;CACNA2D2;SLC6A11;PRKCA;SYN3;GABRG2;CACNB1;CACNB2;ARHGEF9;PLCB3;CACNB4;CREB1;ALDH5A1;ADCY9;DNAJC5;NAAA;PLCB1;CAMK2B;GRIA1;GRIA2;CAMK2D;CHRNA3;CHRNA5;GLS2;STXBP1;GNAI3;ADCY4;ADCY1;SLC1A7;GNAI1;CAMKK1;NCALD;GNG10;CACNG8;GNG3;EPB41L1;MYO6;TSPAN7;AP2S1;GNG8;SLC17A7;CAMK2G;SLC38A2;G…
ERBB2 Activates PTK6 Signaling_Homo sapiens_R-HSA-8847993	0.00564038	0.0868364	ERBB3;NRG3;ERBB4;NRG4;ERBB2;NRG1;NRG2;EGFR;HBEGF
TRAF6 mediated IRF7 activation in TLR7/8 or 9 signaling_Homo sapiens_R-HSA-975110	0.00584348	0.0881197	TRAF6;DHX36;TLR9;UBE2N;TLR8;TLR7;UBE2V1;IRAK4
Frs2-mediated activation_Homo sapiens_R-HSA-170968	0.00614027	0.0897312	RET;IRS1;YWHAB;ITGB3;ARAF;IRS2;ARRB2;FGF2;DUSP16;PSMD8;SPRED3;PSMD9;PSMD6;DUSP10;PSMD7;PSMD4;PPP2R1B;FGF9;PPP2R1A;PSMD3;JAK3;SPTAN1;HRAS;JAK1;DUSP4;DUSP5;VWF;NRG1;FRS2;PPP2R5D;PPP2R5C;NRG2;SPTB;DUSP6;APBB1IP;PSMA6;RASA3;NRG3;NRG4;PSMA2;RASA2;RAPGEF1;TLN1;VCL;HBEGF;PSMD10;CAMK2B;SPTBN4;CAMK2D;PSMD12;SHC3;PSMD14;SHC1;PSMD13;PDGFB;PDGFA;PHB;RASAL2;CSF2RA;RASGRP4;EGFR;RASGRP3;SPTA1;PPP2CB;RAP1A;ERBB3…
Signalling to RAS_Homo sapiens_R-HSA-167044	0.00638282	0.0897312	RET;IRS1;YWHAB;ITGB3;ARAF;IRS2;ARRB2;FGF2;DUSP16;PSMD8;SPRED3;PSMD9;PSMD6;DUSP10;PSMD7;PSMD4;PPP2R1B;FGF9;PPP2R1A;PSMD3;JAK3;SPTAN1;HRAS;JAK1;DUSP4;DUSP5;VWF;NRG1;FRS2;PPP2R5D;PPP2R5C;NRG2;SPTB;DUSP6;APBB1IP;PSMA6;RASA3;MAPKAPK3;NRG3;NRG4;PSMA2;RASA2;TLN1;VCL;HBEGF;PSMD10;CAMK2B;SPTBN4;CAMK2D;PSMD12;RALA;SHC3;PSMD14;SHC1;PSMD13;PDGFB;PDGFA;PHB;RASAL2;CSF2RA;RASGRP4;EGFR;RASGRP3;SPTA1;PPP2CB;RAP1A…
Interleukin-2 signaling_Homo sapiens_R-HSA-451927	0.00662119	0.0897312	IRS1;ARAF;IRS2;FGF2;PSMD8;PSMD9;PSMD6;PSMD7;PSMD4;PPP2R1B;FGF9;PPP2R1A;PSMD3;LGALS9;FRS2;TLN1;VCL;PSMD10;SPTBN4;PSMD12;SHC3;PSMD14;SHC1;PSMD13;PDGFB;PDGFA;PHB;RASAL2;PIK3R1;CSF2RA;RASGRP4;RASGRP3;SPTA1;RAP1A;UBC;PSMF1;MARK3;FN1;GRIN2C;GRIN2D;FGF16;PTPRA;DLG4;GRB2;FGFR4;FGF10;RET;YWHAB;ITGB3;PIK3CD;PIK3CB;ARRB2;DUSP16;SPRED3;DUSP10;JAK3;SPTAN1;HRAS;JAK1;HAVCR2;DUSP4;DUSP5;VWF;NRG1;PPP2R5D;PPP2R5C;…
Mitotic G2-G2/M phases_Homo sapiens_R-HSA-453274	0.00615872	0.0897312	CDKN1A;CCNH;FOXM1;PSMD8;PSMD9;PSMD6;ACTR1A;PSMD7;TUBA1A;PSMD4;PPP2R1B;PPP2R1A;PSMD3;CEP250;NEK2;BTRC;GTSE1;YWHAG;CDK5RAP2;HSP90AA1;FKBPL;FBXW11;TUBB;CSNK1D;TUBG2;CSNK1E;TUBG1;CDC25C;CCNA2;CCNA1;PSMA6;PSMA2;CEP63;PPP1R12B;SFI1;TP53;SDCCAG8;PSMD10;DYNC1I2;PSMD12;PSMD14;DCTN1;PSMD13;DCTN3;CUL1;HMMR;PKMYT1;AURKA;PPP2CB;CCNB2;RBBP4;UBC;CEP192;PSMF1;CEP76;PLK4;DYNC1H1;ODF2;CEP152;PSMB8;PSMB9;TPX2;CENPF…
Neurotransmitter Receptor Binding And Downstream Transmission In The Postsynaptic Cell_Homo sapiens_R-HSA-112314	0.00657333	0.0897312	GABRB2;AP2A1;GRIK1;AP2A2;RPS6KA3;RPS6KA6;GNGT2;RPS6KA2;NPTN;PRKACB;HRAS;NSF;PRKCA;GABRG2;ARHGEF9;PLCB3;CREB1;ADCY9;PLCB1;CAMK2B;GRIA1;GRIA2;CAMK2D;CHRNA3;CHRNA5;GNAI3;ADCY4;ADCY1;GNAI1;CAMKK1;NCALD;GNG10;CACNG8;GNG3;EPB41L1;MYO6;TSPAN7;AP2S1;GNG8;CAMK2G;GRIA3;CACNG4;KCNJ2;GRIA4;KCNJ4;GABBR1;KCNJ10;KCNJ16;AP2B1;GRIN2C;GRIN1;GRIN2D;GNAL;DLG4;CAMK4;GNB4;MDM2;GNB3;GNB5
Cell surface interactions at the vascular wall_Homo sapiens_R-HSA-202733	0.00656108	0.0897312	ITGB1;GRB7;CD84;SHC1;ITGB3;PROS1;SIRPG;SLC3A2;SLC7A11;PIK3CB;PIK3R1;F11R;SLC7A10;SPN;ITGAX;SIRPA;OLR1;FYN;PLCG1;SLC16A3;HRAS;CD74;YES1;PPIL2;ANGPT1;MMP1;FN1;ATP1B3;ATP1B1;L1CAM;SELP;PROCR;CEACAM1;MAG;SLC7A7;PIK3CA;SLC7A8;PECAM1;ESAM;GRB2;TEK;GAS6;PPIA;CD44
SUMOylation_Homo sapiens_R-HSA-2990846	0.00656108	0.0897312	TOP2A;TOP2B;SP100;PCNA;SEH1L;XPC;SMC5;RNF2;NUP160;AURKB;AURKA;SENP5;NDNL2;SCMH1;NUP62;TP53BP1;RAE1;NUP214;RANBP2;PHC2;PHC1;UBE2I;PARP1;NUP210;XRCC4;RING1;CDKN2A;PCGF2;CBX2;RPA1;MITF;NUP153;PML;STAG2;EID3;INCENP;MDM2;NUP35;BIRC5;NUP98;TOP1;HNRNPC;SAE1;TP53
MyD88 dependent cascade initiated on endosome_Homo sapiens_R-HSA-975155	0.00666439	0.0897312	ATF2;PELI2;CUL1;NOD2;RELA;IKBKB;PPP2CB;RPS6KA3;MAPK9;MAPK7;PPP2R1B;PPP2R1A;RPS6KA2;DHX36;UBC;MAP2K7;BTRC;MAP3K7;MAP2K3;DUSP4;MEF2C;RIPK2;FBXW11;PPP2R5D;IRAK4;MAPK14;DUSP6;MAPK10;CREB1;MAPKAPK3;TRAF6;TLR9;SAA1;UBE2N;TLR8;TLR7;UBE2V1;NFKBIB
Toll Like Receptor 7/8 (TLR7/8) Cascade_Homo sapiens_R-HSA-168181	0.00666439	0.0897312	ATF2;PELI2;CUL1;NOD2;RELA;IKBKB;PPP2CB;RPS6KA3;MAPK9;MAPK7;PPP2R1B;PPP2R1A;RPS6KA2;DHX36;UBC;MAP2K7;BTRC;MAP3K7;MAP2K3;DUSP4;MEF2C;RIPK2;FBXW11;PPP2R5D;IRAK4;MAPK14;DUSP6;MAPK10;CREB1;MAPKAPK3;TRAF6;TLR9;SAA1;UBE2N;TLR8;TLR7;UBE2V1;NFKBIB
Senescence-Associated Secretory Phenotype (SASP)_Homo sapiens_R-HSA-2559582	0.00657399	0.0897312	HIST1H2BM;CDKN1A;CDKN1B;HIST1H2BO;HIST1H2BJ;HIST1H2BL;HIST1H2BK;ANAPC10;RELA;HIST2H2AC;ANAPC11;RPS6KA3;MAPK7;HIST1H3A;RPS6KA2;UBC;HIST1H2AD;CDKN2D;CDKN2B;CDKN2C;ANAPC7;UBE2C;CDKN2A;HIST1H2AJ;UBE2E1;CCNA2;IL1A;CCNA1;IL6;CDK2;ANAPC5;HIST1H2BH;HIST1H2BB;HIST1H2BD;HIST1H2BC
Regulation of TP53 Expression and Degradation_Homo sapiens_R-HSA-6806003	0.00613067	0.0897312	PRR5;CDKN2A;MAPKAP1;PRDM1;PPP2R5C;CCNA2;CCNA1;PPP2CB;PPP2R1B;PPP2R1A;CHEK2;AKT2;AKT3;UBC;CDK2;MDM2;AKT1;ATM;TP53
Cyclin A/B1 associated events during G2/M transition_Homo sapiens_R-HSA-69273	0.00662024	0.0897312	CCNH;FOXM1;PKMYT1;CDC25C;CCNA2;CCNA1;PPP2CB;CCNB2;WEE1;PPP2R1B;PPP2R1A;CDK2;MNAT1
Activated TLR4 signalling_Homo sapiens_R-HSA-166054	0.00679197	0.0906397	ATF2;UBE2D2;PELI2;CUL1;NOD2;TANK;RELA;IKBKB;PPP2CB;RPS6KA3;MAPK9;CASP8;TBK1;MAPK7;SOCS1;PPP2R1B;PPP2R1A;RPS6KA2;UBC;CD14;MAP2K7;BTRC;MAP3K7;MAP2K3;DUSP4;MEF2C;RIPK2;FBXW11;PPP2R5D;IRAK4;MAPK14;TICAM1;TIRAP;DUSP6;MAPK10;CREB1;MAPKAPK3;TRAF6;SAA1;BTK;UBE2N;UBE2V1;TLR6;TLR4;TLR3;TLR2;NFKBIB;BIRC3
MAPK1/MAPK3 signaling_Homo sapiens_R-HSA-5684996	0.00701127	0.0919391	RET;IRS1;YWHAB;ITGB3;ARAF;IRS2;ARRB2;FGF2;DUSP16;PSMD8;SPRED3;PSMD9;PSMD6;DUSP10;PSMD7;PSMD4;PPP2R1B;FGF9;PPP2R1A;PSMD3;JAK3;SPTAN1;HRAS;IL6R;JAK1;DUSP4;DUSP5;VWF;NRG1;FRS2;PPP2R5D;PPP2R5C;NRG2;SPTB;DUSP6;APBB1IP;PSMA6;RASA3;NRG3;NRG4;PSMA2;RASA2;TLN1;IL6ST;VCL;HBEGF;PSMD10;CAMK2B;SPTBN4;CAMK2D;PSMD12;SHC3;PSMD14;SHC1;PSMD13;PDGFB;PDGFA;PHB;RASAL2;CSF2RA;RASGRP4;EGFR;RASGRP3;SPTA1;PPP2CB;RAP1A;ER…
Post-translational protein modification_Homo sapiens_R-HSA-597592	0.00695695	0.0919391	GALNT12;DPAGT1;SEMA5B;GALNT14;GALNT13;CMAS;KDELR1;TUSC3;PROS1;MPI;SMC5;MANEA;GALNT10;POFUT2;TFG;FPGT;SCMH1;NUDT14;NUP214;DYNC2H1;NSF;ARSA;ALG8;ST6GAL1;ST6GAL2;NUP210;COG5;ALG14;COG1;ANK2;MITF;CSNK1D;ANK3;DPM1;EID3;NUP98;KDELR3;TP53;GNE;GRIA1;SPTBN4;TMED10;SEH1L;SAR1B;SEL1L;TGFA;UAP1;DNAJC24;XPC;CFP;ADAMTS12;NUP160;ADAMTS10;DYNC2LI1;SPTA1;NEU4;ADAMTS14;MAN2A2;DPH1;ARSJ;DPH2;ARSK;DPH3;ST8SIA4;DPH5;…
SUMO E3 ligases SUMOylate target proteins_Homo sapiens_R-HSA-3108232	0.0071288	0.0926744	TOP2A;TOP2B;SP100;PCNA;SEH1L;XPC;SMC5;RNF2;NUP160;AURKB;AURKA;NDNL2;SCMH1;NUP62;TP53BP1;RAE1;NUP214;RANBP2;PHC2;PHC1;UBE2I;PARP1;NUP210;XRCC4;RING1;CDKN2A;PCGF2;CBX2;RPA1;MITF;NUP153;PML;STAG2;EID3;INCENP;MDM2;NUP35;BIRC5;NUP98;TOP1;HNRNPC;TP53
Toll Like Receptor 9 (TLR9) Cascade_Homo sapiens_R-HSA-168138	0.00719855	0.0927813	ATF2;PELI2;CUL1;NOD2;RELA;IKBKB;PPP2CB;RPS6KA3;MAPK9;MAPK7;PPP2R1B;PPP2R1A;RPS6KA2;DHX36;UBC;MAP2K7;BTRC;MAP3K7;MAP2K3;DUSP4;MEF2C;RIPK2;FBXW11;PPP2R5D;IRAK4;MAPK14;DUSP6;MAPK10;CREB1;MAPKAPK3;TRAF6;TLR9;SAA1;UBE2N;TLR8;TLR7;PIK3C3;UBE2V1;NFKBIB
Meiotic recombination_Homo sapiens_R-HSA-912446	0.00730747	0.093387	HIST1H2BM;HIST1H2BO;HIST1H2BJ;HIST1H2BL;HIST1H2BK;BRCA2;HIST2H2AC;PSMC3IP;HIST1H3A;RBBP8;HIST1H2AD;HIST1H2AJ;RPA1;MRE11A;MND1;TEX15;RAD51;MSH4;CDK2;MSH5;HIST3H3;ATM;HIST1H2BH;HIST1H2BB;HIST1H2BD;HIST1H2BC
Presynaptic phase of homologous DNA pairing and strand exchange_Homo sapiens_R-HSA-5693616	0.00754001	0.0947528	BARD1;RFC5;RFC3;RFC2;RMI1;XRCC2;RPA1;MRE11A;BRCA2;BRIP1;RAD51;KAT5;EXO1;CHEK1;RBBP8;RAD17;ATM;DNA2;ATRIP;ATR
Activation of NMDA receptor upon glutamate binding and postsynaptic events_Homo sapiens_R-HSA-442755	0.00754001	0.0947528	CAMK2B;GRIA1;GRIA2;CAMK2D;ADCY1;GRIN2C;CAMKK1;GRIN1;GRIN2D;RPS6KA3;RPS6KA6;CREB1;DLG4;RPS6KA2;CAMK4;PRKACB;CAMK2G;HRAS;GRIA3;GRIA4
ARMS-mediated activation_Homo sapiens_R-HSA-170984	0.00784494	0.0961802	RET;IRS1;YWHAB;ITGB3;ARAF;IRS2;ARRB2;FGF2;DUSP16;PSMD8;SPRED3;PSMD9;PSMD6;DUSP10;PSMD7;PSMD4;PPP2R1B;FGF9;PPP2R1A;PSMD3;JAK3;SPTAN1;HRAS;JAK1;DUSP4;DUSP5;VWF;NRG1;FRS2;PPP2R5D;PPP2R5C;NRG2;SPTB;DUSP6;APBB1IP;PSMA6;RASA3;NRG3;NRG4;PSMA2;RASA2;TLN1;CRK;VCL;HBEGF;PSMD10;CAMK2B;SPTBN4;CAMK2D;PSMD12;SHC3;PSMD14;SHC1;PSMD13;PDGFB;PDGFA;PHB;RASAL2;CSF2RA;RASGRP4;EGFR;RASGRP3;SPTA1;PPP2CB;RAP1A;ERBB3;ERB…
Signalling to p38 via RIT and RIN_Homo sapiens_R-HSA-187706	0.00784494	0.0961802	RET;IRS1;YWHAB;ITGB3;ARAF;IRS2;ARRB2;FGF2;DUSP16;PSMD8;SPRED3;PSMD9;PSMD6;DUSP10;PSMD7;PSMD4;PPP2R1B;FGF9;PPP2R1A;PSMD3;JAK3;SPTAN1;HRAS;JAK1;DUSP4;DUSP5;VWF;NRG1;FRS2;PPP2R5D;PPP2R5C;NRG2;SPTB;DUSP6;APBB1IP;PSMA6;RASA3;NRG3;NRG4;PSMA2;RASA2;TLN1;VCL;HBEGF;PSMD10;CAMK2B;SPTBN4;CAMK2D;PSMD12;SHC3;PSMD14;SHC1;PSMD13;PDGFB;PDGFA;PHB;RASAL2;CSF2RA;RASGRP4;EGFR;RASGRP3;SPTA1;PPP2CB;RAP1A;ERBB3;ERBB4;U…
TRAF6 mediated induction of NFkB and MAP kinases upon TLR7/8 or 9 activation_Homo sapiens_R-HSA-975138	0.00777633	0.0961802	ATF2;PELI2;CUL1;NOD2;RELA;IKBKB;PPP2CB;RPS6KA3;MAPK9;MAPK7;PPP2R1B;PPP2R1A;RPS6KA2;UBC;MAP2K7;BTRC;MAP3K7;MAP2K3;DUSP4;MEF2C;RIPK2;FBXW11;PPP2R5D;IRAK4;MAPK14;DUSP6;MAPK10;CREB1;MAPKAPK3;TRAF6;TLR9;SAA1;UBE2N;TLR8;TLR7;UBE2V1;NFKBIB
Interleukin receptor SHC signaling_Homo sapiens_R-HSA-912526	0.00812507	0.0988113	RET;IRS1;YWHAB;ITGB3;ARAF;PIK3CD;IRS2;PIK3CB;ARRB2;FGF2;DUSP16;PSMD8;SPRED3;PSMD9;PSMD6;DUSP10;PSMD7;PSMD4;PPP2R1B;FGF9;PPP2R1A;PSMD3;JAK3;SPTAN1;HRAS;JAK1;DUSP4;DUSP5;VWF;NRG1;FRS2;PPP2R5D;PPP2R5C;NRG2;SPTB;DUSP6;APBB1IP;PSMA6;PIK3CA;RASA3;NRG3;NRG4;PSMA2;RASA2;TLN1;VCL;HBEGF;PSMD10;CAMK2B;SPTBN4;CAMK2D;PSMD12;SHC3;PSMD14;SHC1;PSMD13;PDGFB;PDGFA;PHB;RASAL2;PIK3R1;CSF2RA;RASGRP4;EGFR;RASGRP3;SPTA…
Downstream signaling of activated FGFR1_Homo sapiens_R-HSA-5654687	0.00841031	0.100657	CD86;IRS1;ARAF;IRS2;FGF2;PSMD8;PSMD9;PSMD6;PSMD7;PSMD4;PPP2R1B;FGF9;PPP2R1A;AKT2;AKT3;PSMD3;AKT1;PRKACB;FRS2;PRKCA;ADCY9;PRKAR1A;TLN1;VCL;PSMD10;SPTBN4;PSMD12;SHC3;PSMD14;PDE1C;SHC1;PSMD13;PDE1A;MAPKAP1;PDGFB;PDGFA;ITPR2;PHB;RASAL2;PIK3R1;CSF2RA;RASGRP4;RASGRP3;SPTA1;RAP1A;FLRT3;PRKAR2A;UBC;FLRT1;PIP5K1A;PLCG1;PSMF1;MARK3;INSR;FN1;GRIN2C;GRIN2D;NR4A1;FGF16;PTPRA;DLG4;MDM2;GRB2;FGFR4;FGF10;RET;PRR…
PI3K/AKT Signaling in Cancer_Homo sapiens_R-HSA-2219528	0.00838514	0.100657	PRR5;CD86;CDKN1A;CDKN1B;IRS1;MAPKAP1;PDGFB;PIK3CD;PDGFA;IRS2;PIK3CB;PIK3R1;FGF2;EGFR;CASP9;ERBB3;FGF9;ERBB4;AKT2;AKT3;ERBB2;AKT1;FYN;NRG1;FRS2;NRG2;NR4A1;FGF16;KITLG;CREB1;PIK3CA;NRG3;NRG4;MDM2;GRB2;FGFR4;FGF10;HBEGF
Downstream signal transduction_Homo sapiens_R-HSA-186763	0.00864887	0.101894	CD86;IRS1;ARAF;IRS2;FGF2;PSMD8;PSMD9;PSMD6;PSMD7;PSMD4;PPP2R1B;FGF9;PPP2R1A;AKT2;AKT3;PSMD3;AKT1;PRKACB;FRS2;PRKCA;ADCY9;PRKAR1A;TLN1;VCL;PSMD10;GRB7;SPTBN4;PSMD12;SHC3;PSMD14;PDE1C;SHC1;PSMD13;PDE1A;MAPKAP1;PDGFB;PDGFA;ITPR2;PHB;RASAL2;PIK3R1;CSF2RA;RASGRP4;RASGRP3;SPTA1;RAP1A;PRKAR2A;UBC;PIP5K1A;PLCG1;PSMF1;MARK3;INSR;FN1;GRIN2C;GRIN2D;NR4A1;FGF16;PTPRA;DLG4;MDM2;GRB2;FGFR4;FGF10;RET;PRR5;CDKN1…
DNA methylation_Homo sapiens_R-HSA-5334118	0.0085922	0.101894	HIST1H2BM;DNMT1;HIST1H2BO;HIST1H2BJ;UHRF1;HIST1H2BL;DNMT3A;HIST1H2BK;HIST1H2AJ;HIST2H2AC;HIST1H3A;DNMT3B;HIST1H2AD;HIST1H2BH;HIST1H2BB;HIST1H2BD;HIST1H2BC
DAP12 signaling_Homo sapiens_R-HSA-2424491	0.00872613	0.102008	CD86;IRS1;ARAF;IRS2;FGF2;PSMD8;PSMD9;PSMD6;PSMD7;PSMD4;PPP2R1B;FGF9;PPP2R1A;AKT2;AKT3;PSMD3;AKT1;PRKACB;FRS2;PRKCA;ADCY9;PRKAR1A;BTK;TLN1;VCL;PSMD10;SPTBN4;PSMD12;SHC3;PSMD14;PDE1C;SHC1;PSMD13;PDE1A;MAPKAP1;PDGFB;PDGFA;ITPR2;PHB;RASAL2;PIK3R1;CSF2RA;RASGRP4;RASGRP3;SPTA1;RAP1A;PRKAR2A;UBC;PLCG2;PIP5K1A;PLCG1;PSMF1;MARK3;INSR;FN1;GRIN2C;GRIN2D;NR4A1;FGF16;PTPRA;DLG4;MDM2;KLRD1;GRB2;FGFR4;FGF10;RET…
HDR through Single Strand Annealing (SSA)_Homo sapiens_R-HSA-5685938	0.00894193	0.103726	BARD1;RFC5;RFC3;RFC2;RMI1;RPA1;MRE11A;BRIP1;RAD51;KAT5;EXO1;ERCC1;ABL1;RBBP8;RAD17;ATM;DNA2;ATRIP;ATR
Signaling by FGFR1_Homo sapiens_R-HSA-5654736	0.00944843	0.107888	CD86;IRS1;ARAF;IRS2;FGF2;PSMD8;PSMD9;PSMD6;PSMD7;PSMD4;PPP2R1B;FGF9;PPP2R1A;AKT2;AKT3;PSMD3;AKT1;PRKACB;FRS2;PRKCA;ADCY9;PRKAR1A;TLN1;VCL;PSMD10;SPTBN4;PSMD12;SHC3;PSMD14;PDE1C;SHC1;PSMD13;PDE1A;MAPKAP1;PDGFB;PDGFA;ITPR2;PHB;RASAL2;PIK3R1;CSF2RA;RASGRP4;RASGRP3;SPTA1;RAP1A;FLRT3;PRKAR2A;UBC;FLRT1;PIP5K1A;PLCG1;PSMF1;MARK3;INSR;FN1;GRIN2C;GRIN2D;NR4A1;FGF16;PTPRA;DLG4;MDM2;GRB2;FGFR4;FGF10;RET;PRR…
MAPK family signaling cascades_Homo sapiens_R-HSA-5683057	0.009791	0.107888	IRS1;ARAF;IRS2;FGF2;CDC14A;CDC14B;PSMD8;PSMD9;CCND3;PSMD6;PSMD7;PSMD4;PPP2R1B;FGF9;PPP2R1A;MYC;PSMD3;PRKACB;IL6R;FRS2;TLN1;IL6ST;VCL;PSMD10;SPTBN4;PSMD12;SHC3;PSMD14;SHC1;PSMD13;PDGFB;PDGFA;PHB;RASAL2;CSF2RA;RASGRP4;RASGRP3;SPTA1;RAP1A;UBC;PSMF1;MARK3;FN1;GRIN2C;GRIN2D;FGF16;IL6;PTPRA;DLG4;GRB2;FGFR4;FGF10;RET;YWHAB;ITGB3;HSPB1;ARRB2;DUSP16;SPRED3;DUSP10;JAK3;SPTAN1;HRAS;JAK1;DUSP4;DUSP5;VWF;MMP2…
GRB2 events in EGFR signaling_Homo sapiens_R-HSA-179812	0.00980145	0.107888	RET;IRS1;YWHAB;ITGB3;ARAF;IRS2;ARRB2;FGF2;DUSP16;PSMD8;SPRED3;PSMD9;PSMD6;DUSP10;PSMD7;PSMD4;PPP2R1B;FGF9;PPP2R1A;PSMD3;JAK3;SPTAN1;HRAS;JAK1;DUSP4;DUSP5;VWF;NRG1;FRS2;PPP2R5D;PPP2R5C;NRG2;SPTB;DUSP6;APBB1IP;PSMA6;RASA3;NRG3;NRG4;PSMA2;RASA2;TLN1;VCL;HBEGF;PSMD10;CAMK2B;SPTBN4;CAMK2D;PSMD12;SHC3;PSMD14;SHC1;PSMD13;PDGFB;PDGFA;PHB;RASAL2;CSF2RA;RASGRP4;EGFR;RASGRP3;SPTA1;PPP2CB;RAP1A;ERBB3;ERBB4;U…
RAF/MAP kinase cascade_Homo sapiens_R-HSA-5673001	0.00980145	0.107888	RET;IRS1;YWHAB;ITGB3;ARAF;IRS2;ARRB2;FGF2;DUSP16;PSMD8;SPRED3;PSMD9;PSMD6;DUSP10;PSMD7;PSMD4;PPP2R1B;FGF9;PPP2R1A;PSMD3;JAK3;SPTAN1;HRAS;JAK1;DUSP4;DUSP5;VWF;NRG1;FRS2;PPP2R5D;PPP2R5C;NRG2;SPTB;DUSP6;APBB1IP;PSMA6;RASA3;NRG3;NRG4;PSMA2;RASA2;TLN1;VCL;HBEGF;PSMD10;CAMK2B;SPTBN4;CAMK2D;PSMD12;SHC3;PSMD14;SHC1;PSMD13;PDGFB;PDGFA;PHB;RASAL2;CSF2RA;RASGRP4;EGFR;RASGRP3;SPTA1;PPP2CB;RAP1A;ERBB3;ERBB4;U…
SHC1 events in EGFR signaling_Homo sapiens_R-HSA-180336	0.00980145	0.107888	RET;IRS1;YWHAB;ITGB3;ARAF;IRS2;ARRB2;FGF2;DUSP16;PSMD8;SPRED3;PSMD9;PSMD6;DUSP10;PSMD7;PSMD4;PPP2R1B;FGF9;PPP2R1A;PSMD3;JAK3;SPTAN1;HRAS;JAK1;DUSP4;DUSP5;VWF;NRG1;FRS2;PPP2R5D;PPP2R5C;NRG2;SPTB;DUSP6;APBB1IP;PSMA6;RASA3;NRG3;NRG4;PSMA2;RASA2;TLN1;VCL;HBEGF;PSMD10;CAMK2B;SPTBN4;CAMK2D;PSMD12;SHC3;PSMD14;SHC1;PSMD13;PDGFB;PDGFA;PHB;RASAL2;CSF2RA;RASGRP4;EGFR;RASGRP3;SPTA1;PPP2CB;RAP1A;ERBB3;ERBB4;U…
SHC1 events in ERBB4 signaling_Homo sapiens_R-HSA-1250347	0.00980145	0.107888	RET;IRS1;YWHAB;ITGB3;ARAF;IRS2;ARRB2;FGF2;DUSP16;PSMD8;SPRED3;PSMD9;PSMD6;DUSP10;PSMD7;PSMD4;PPP2R1B;FGF9;PPP2R1A;PSMD3;JAK3;SPTAN1;HRAS;JAK1;DUSP4;DUSP5;VWF;NRG1;FRS2;PPP2R5D;PPP2R5C;NRG2;SPTB;DUSP6;APBB1IP;PSMA6;RASA3;NRG3;NRG4;PSMA2;RASA2;TLN1;VCL;HBEGF;PSMD10;CAMK2B;SPTBN4;CAMK2D;PSMD12;SHC3;PSMD14;SHC1;PSMD13;PDGFB;PDGFA;PHB;RASAL2;CSF2RA;RASGRP4;EGFR;RASGRP3;SPTA1;PPP2CB;RAP1A;ERBB3;ERBB4;U…
SOS-mediated signalling_Homo sapiens_R-HSA-112412	0.00980145	0.107888	RET;IRS1;YWHAB;ITGB3;ARAF;IRS2;ARRB2;FGF2;DUSP16;PSMD8;SPRED3;PSMD9;PSMD6;DUSP10;PSMD7;PSMD4;PPP2R1B;FGF9;PPP2R1A;PSMD3;JAK3;SPTAN1;HRAS;JAK1;DUSP4;DUSP5;VWF;NRG1;FRS2;PPP2R5D;PPP2R5C;NRG2;SPTB;DUSP6;APBB1IP;PSMA6;RASA3;NRG3;NRG4;PSMA2;RASA2;TLN1;VCL;HBEGF;PSMD10;CAMK2B;SPTBN4;CAMK2D;PSMD12;SHC3;PSMD14;SHC1;PSMD13;PDGFB;PDGFA;PHB;RASAL2;CSF2RA;RASGRP4;EGFR;RASGRP3;SPTA1;PPP2CB;RAP1A;ERBB3;ERBB4;U…
Interleukin-3, 5 and GM-CSF signaling_Homo sapiens_R-HSA-512988	0.0099335	0.108549	IRS1;ARAF;IRS2;FGF2;PSMD8;PSMD9;PSMD6;PSMD7;PSMD4;PPP2R1B;FGF9;PPP2R1A;PSMD3;FRS2;TLN1;VCL;PSMD10;SPTBN4;PSMD12;SHC3;PSMD14;SHC1;PSMD13;PDGFB;PDGFA;PHB;RASAL2;PIK3R1;CSF2RA;RASGRP4;RASGRP3;SPTA1;RAP1A;UBC;PSMF1;MARK3;YES1;FN1;GRIN2C;GRIN2D;FGF16;PTPRA;DLG4;GRB2;FGFR4;FGF10;RET;YWHAB;ITGB3;PIK3CD;PIK3CB;ARRB2;DUSP16;SPRED3;DUSP10;BLNK;JAK3;SPTAN1;HRAS;JAK1;DUSP4;DUSP5;VWF;NRG1;PPP2R5D;PPP2R5C;NRG2…
Signaling by SCF-KIT_Homo sapiens_R-HSA-1433557	0.0101411	0.109234	CD86;IRS1;ARAF;IRS2;FGF2;PSMD8;PSMD9;PSMD6;PSMD7;PSMD4;PPP2R1B;FGF9;PPP2R1A;AKT2;AKT3;CHEK1;PSMD3;GRB10;AKT1;FRS2;PRKCA;TLN1;VCL;PSMD10;GRB7;SPTBN4;PSMD12;SHC3;PSMD14;SHC1;PSMD13;MAPKAP1;PDGFB;PDGFA;PHB;RASAL2;PIK3R1;CSF2RA;RASGRP4;RASGRP3;SPTA1;RAP1A;SOCS1;UBC;PIP5K1A;PSMF1;SOCS6;MARK3;YES1;INSR;FN1;GRIN2C;GRIN2D;NR4A1;FGF16;FER;FES;PTPRA;DLG4;MDM2;GRB2;FGFR4;FGF10;RET;PRR5;CDKN1A;CDKN1B;YWHAB;I…
GRB2 events in ERBB2 signaling_Homo sapiens_R-HSA-1963640	0.0100819	0.109234	NRG3;ERBB4;NRG4;ERBB2;NRG1;GRB2;NRG2;HRAS;EGFR;HBEGF
Signaling by FGFR_Homo sapiens_R-HSA-190236	0.0102179	0.10928	CD86;IRS1;ARAF;IRS2;FGF2;PSMD8;TIAL1;PSMD9;PSMD6;PSMD7;PSMD4;PPP2R1B;FGF9;PPP2R1A;AKT2;AKT3;PSMD3;AKT1;PRKACB;FRS2;PRKCA;GTF2F2;ADCY9;PRKAR1A;TLN1;VCL;PSMD10;SPTBN4;PSMD12;SHC3;PSMD14;PDE1C;SHC1;PSMD13;PDE1A;MAPKAP1;PDGFB;PDGFA;ITPR2;PHB;RASAL2;PIK3R1;CSF2RA;RASGRP4;RASGRP3;SPTA1;RAP1A;FLRT3;PRKAR2A;UBC;FLRT1;PIP5K1A;PLCG1;PSMF1;MARK3;INSR;FN1;GRIN2C;GRIN2D;NR4A1;FGF16;PTPRA;DLG4;MDM2;GRB2;FGFR4;…
Circadian Clock_Homo sapiens_R-HSA-400253	0.0103102	0.109491	ATF2;SMARCD3;CRTC1;SERPINE1;CUL1;RORA;NR3C1;NPAS2;ARNTL;DBP;UBC;NRIP1;TBL1X;BTRC;NCOA1;NCOA2;SREBF1;CPT1A;MEF2C;CSNK1D;NR1D1;CSNK1E;SIRT1;PER2;PER1;CREB1;TBL1XR1;AVP;PPARA
Regulation of TP53 Degradation_Homo sapiens_R-HSA-6804757	0.0106141	0.111931	PRR5;CDKN2A;MAPKAP1;PPP2R5C;CCNA2;CCNA1;PPP2CB;PPP2R1B;PPP2R1A;CHEK2;AKT2;AKT3;UBC;CDK2;MDM2;AKT1;ATM;TP53
Signaling by FGFR2_Homo sapiens_R-HSA-5654738	0.0111399	0.11296	CD86;IRS1;ARAF;IRS2;FGF2;PSMD8;TIAL1;PSMD9;PSMD6;PSMD7;PSMD4;PPP2R1B;FGF9;PPP2R1A;AKT2;AKT3;PSMD3;AKT1;PRKACB;FRS2;PRKCA;GTF2F2;ADCY9;PRKAR1A;TLN1;VCL;PSMD10;SPTBN4;PSMD12;SHC3;PSMD14;PDE1C;SHC1;PSMD13;PDE1A;MAPKAP1;PDGFB;PDGFA;ITPR2;PHB;RASAL2;PIK3R1;CSF2RA;RASGRP4;RASGRP3;SPTA1;RAP1A;PRKAR2A;UBC;PIP5K1A;PLCG1;PSMF1;MARK3;INSR;FN1;GRIN2C;GRIN2D;NR4A1;FGF16;PTPRA;DLG4;MDM2;GRB2;FGFR4;FGF10;RET;PR…
Downstream signaling of activated FGFR2_Homo sapiens_R-HSA-5654696	0.0113685	0.11296	CD86;IRS1;ARAF;IRS2;FGF2;PSMD8;PSMD9;PSMD6;PSMD7;PSMD4;PPP2R1B;FGF9;PPP2R1A;AKT2;AKT3;PSMD3;AKT1;PRKACB;FRS2;PRKCA;ADCY9;PRKAR1A;TLN1;VCL;PSMD10;SPTBN4;PSMD12;SHC3;PSMD14;PDE1C;SHC1;PSMD13;PDE1A;MAPKAP1;PDGFB;PDGFA;ITPR2;PHB;RASAL2;PIK3R1;CSF2RA;RASGRP4;RASGRP3;SPTA1;RAP1A;PRKAR2A;UBC;PIP5K1A;PLCG1;PSMF1;MARK3;INSR;FN1;GRIN2C;GRIN2D;NR4A1;FGF16;PTPRA;DLG4;MDM2;GRB2;FGFR4;FGF10;RET;PRR5;CDKN1A;CDK…
Downstream signaling of activated FGFR3_Homo sapiens_R-HSA-5654708	0.0113685	0.11296	CD86;IRS1;ARAF;IRS2;FGF2;PSMD8;PSMD9;PSMD6;PSMD7;PSMD4;PPP2R1B;FGF9;PPP2R1A;AKT2;AKT3;PSMD3;AKT1;PRKACB;FRS2;PRKCA;ADCY9;PRKAR1A;TLN1;VCL;PSMD10;SPTBN4;PSMD12;SHC3;PSMD14;PDE1C;SHC1;PSMD13;PDE1A;MAPKAP1;PDGFB;PDGFA;ITPR2;PHB;RASAL2;PIK3R1;CSF2RA;RASGRP4;RASGRP3;SPTA1;RAP1A;PRKAR2A;UBC;PIP5K1A;PLCG1;PSMF1;MARK3;INSR;FN1;GRIN2C;GRIN2D;NR4A1;FGF16;PTPRA;DLG4;MDM2;GRB2;FGFR4;FGF10;RET;PRR5;CDKN1A;CDK…
FRS-mediated FGFR1 signaling_Homo sapiens_R-HSA-5654693	0.0111186	0.11296	RET;IRS1;YWHAB;ITGB3;ARAF;IRS2;ARRB2;FGF2;DUSP16;PSMD8;SPRED3;PSMD9;PSMD6;DUSP10;PSMD7;PSMD4;PPP2R1B;FGF9;PPP2R1A;PSMD3;JAK3;SPTAN1;HRAS;JAK1;DUSP4;DUSP5;VWF;NRG1;FRS2;PPP2R5D;PPP2R5C;NRG2;SPTB;DUSP6;APBB1IP;PSMA6;RASA3;NRG3;NRG4;PSMA2;RASA2;TLN1;VCL;HBEGF;PSMD10;CAMK2B;SPTBN4;CAMK2D;PSMD12;SHC3;PSMD14;SHC1;PSMD13;PDGFB;PDGFA;PHB;RASAL2;CSF2RA;RASGRP4;EGFR;RASGRP3;SPTA1;PPP2CB;RAP1A;ERBB3;ERBB4;U…
FRS-mediated FGFR2 signaling_Homo sapiens_R-HSA-5654700	0.0111186	0.11296	RET;IRS1;YWHAB;ITGB3;ARAF;IRS2;ARRB2;FGF2;DUSP16;PSMD8;SPRED3;PSMD9;PSMD6;DUSP10;PSMD7;PSMD4;PPP2R1B;FGF9;PPP2R1A;PSMD3;JAK3;SPTAN1;HRAS;JAK1;DUSP4;DUSP5;VWF;NRG1;FRS2;PPP2R5D;PPP2R5C;NRG2;SPTB;DUSP6;APBB1IP;PSMA6;RASA3;NRG3;NRG4;PSMA2;RASA2;TLN1;VCL;HBEGF;PSMD10;CAMK2B;SPTBN4;CAMK2D;PSMD12;SHC3;PSMD14;SHC1;PSMD13;PDGFB;PDGFA;PHB;RASAL2;CSF2RA;RASGRP4;EGFR;RASGRP3;SPTA1;PPP2CB;RAP1A;ERBB3;ERBB4;U…
Downstream signaling of activated FGFR4_Homo sapiens_R-HSA-5654716	0.0113685	0.11296	CD86;IRS1;ARAF;IRS2;FGF2;PSMD8;PSMD9;PSMD6;PSMD7;PSMD4;PPP2R1B;FGF9;PPP2R1A;AKT2;AKT3;PSMD3;AKT1;PRKACB;FRS2;PRKCA;ADCY9;PRKAR1A;TLN1;VCL;PSMD10;SPTBN4;PSMD12;SHC3;PSMD14;PDE1C;SHC1;PSMD13;PDE1A;MAPKAP1;PDGFB;PDGFA;ITPR2;PHB;RASAL2;PIK3R1;CSF2RA;RASGRP4;RASGRP3;SPTA1;RAP1A;PRKAR2A;UBC;PIP5K1A;PLCG1;PSMF1;MARK3;INSR;FN1;GRIN2C;GRIN2D;NR4A1;FGF16;PTPRA;DLG4;MDM2;GRB2;FGFR4;FGF10;RET;PRR5;CDKN1A;CDK…
Signaling by FGFR4_Homo sapiens_R-HSA-5654743	0.0114608	0.11296	CD86;IRS1;ARAF;IRS2;FGF2;PSMD8;PSMD9;PSMD6;PSMD7;PSMD4;PPP2R1B;FGF9;PPP2R1A;AKT2;AKT3;PSMD3;AKT1;PRKACB;FRS2;PRKCA;ADCY9;PRKAR1A;TLN1;VCL;PSMD10;SPTBN4;PSMD12;SHC3;PSMD14;PDE1C;SHC1;PSMD13;PDE1A;MAPKAP1;PDGFB;PDGFA;ITPR2;PHB;RASAL2;PIK3R1;CSF2RA;RASGRP4;RASGRP3;SPTA1;RAP1A;PRKAR2A;UBC;PIP5K1A;PLCG1;PSMF1;MARK3;INSR;FN1;GRIN2C;GRIN2D;NR4A1;FGF16;PTPRA;DLG4;MDM2;GRB2;FGFR4;FGF10;RET;PRR5;CDKN1A;CDK…
FRS-mediated FGFR3 signaling_Homo sapiens_R-HSA-5654706	0.0111186	0.11296	RET;IRS1;YWHAB;ITGB3;ARAF;IRS2;ARRB2;FGF2;DUSP16;PSMD8;SPRED3;PSMD9;PSMD6;DUSP10;PSMD7;PSMD4;PPP2R1B;FGF9;PPP2R1A;PSMD3;JAK3;SPTAN1;HRAS;JAK1;DUSP4;DUSP5;VWF;NRG1;FRS2;PPP2R5D;PPP2R5C;NRG2;SPTB;DUSP6;APBB1IP;PSMA6;RASA3;NRG3;NRG4;PSMA2;RASA2;TLN1;VCL;HBEGF;PSMD10;CAMK2B;SPTBN4;CAMK2D;PSMD12;SHC3;PSMD14;SHC1;PSMD13;PDGFB;PDGFA;PHB;RASAL2;CSF2RA;RASGRP4;EGFR;RASGRP3;SPTA1;PPP2CB;RAP1A;ERBB3;ERBB4;U…
FRS-mediated FGFR4 signaling_Homo sapiens_R-HSA-5654712	0.0111186	0.11296	RET;IRS1;YWHAB;ITGB3;ARAF;IRS2;ARRB2;FGF2;DUSP16;PSMD8;SPRED3;PSMD9;PSMD6;DUSP10;PSMD7;PSMD4;PPP2R1B;FGF9;PPP2R1A;PSMD3;JAK3;SPTAN1;HRAS;JAK1;DUSP4;DUSP5;VWF;NRG1;FRS2;PPP2R5D;PPP2R5C;NRG2;SPTB;DUSP6;APBB1IP;PSMA6;RASA3;NRG3;NRG4;PSMA2;RASA2;TLN1;VCL;HBEGF;PSMD10;CAMK2B;SPTBN4;CAMK2D;PSMD12;SHC3;PSMD14;SHC1;PSMD13;PDGFB;PDGFA;PHB;RASAL2;CSF2RA;RASGRP4;EGFR;RASGRP3;SPTA1;PPP2CB;RAP1A;ERBB3;ERBB4;U…
Repression of WNT target genes_Homo sapiens_R-HSA-4641265	0.0114126	0.11296	TLE4;TLE3;TCF7L1;TLE2;CTBP2;CTBP1;LEF1;TCF7;CTNNB1
Regulation of TP53 Activity_Homo sapiens_R-HSA-5633007	0.0116423	0.114004	PRR5;DYRK2;PRKAG1;PRKAG2;PRDM1;PRKAG3;ING5;PPP2R1B;KAT5;EXO1;PPP1R13L;PPP2R1A;CHEK2;AKT2;AKT3;CHEK1;AKT1;RFC5;RFC3;CSNK2A1;RFC2;RMI1;PPP2R5C;CCNA2;CCNA1;DNA2;TP53;MAPKAP1;TAF9;AURKB;AURKA;PPP2CB;NUAK1;BRIP1;RBBP4;UBC;TP53INP1;SMYD2;RBBP8;RBBP7;TAF9B;ATRIP;BARD1;PLK3;CDKN2A;RPA1;MRE11A;SSRP1;HIPK1;MAPK14;POU4F1;GATAD2B;PML;TPX2;CDK2;MDM2;RAD17;TAF6;ATM;TAF2;ATR
APC/C-mediated degradation of cell cycle proteins_Homo sapiens_R-HSA-174143	0.0121562	0.116761	PSMD10;PSMD12;PSMD14;PSMD13;CUL1;BUB1B;CDC14A;ANAPC10;AURKB;AURKA;ANAPC11;CDC20;PSMD8;PSMD9;PSMD6;PSMD7;PSMD4;PTTG1;UBC;PSMD3;NEK2;PSMF1;BTRC;ANAPC7;UBE2C;UBE2E1;PSMB8;PSMB9;CCNA2;CCNA1;PSMA6;PSMC6;PSMC4;PSMA2;PSMC1;CDK2;ANAPC5
Regulation of mitotic cell cycle_Homo sapiens_R-HSA-453276	0.0121562	0.116761	PSMD10;PSMD12;PSMD14;PSMD13;CUL1;BUB1B;CDC14A;ANAPC10;AURKB;AURKA;ANAPC11;CDC20;PSMD8;PSMD9;PSMD6;PSMD7;PSMD4;PTTG1;UBC;PSMD3;NEK2;PSMF1;BTRC;ANAPC7;UBE2C;UBE2E1;PSMB8;PSMB9;CCNA2;CCNA1;PSMA6;PSMC6;PSMC4;PSMA2;PSMC1;CDK2;ANAPC5
EPH-ephrin mediated repulsion of cells_Homo sapiens_R-HSA-3928665	0.012082	0.116761	VAV3;EPHA4;EPHA7;YES1;EPHA6;MMP2;ADAM10;AP2A1;AP2B1;EFNA4;AP2A2;EFNA1;EFNB2;APH1B;EFNB3;CLTCL1;AP2S1;FYN;EPHB2;EPHB1;EPHB4;EPHA3;EPHA2
Cyclin A:Cdk2-associated events at S phase entry_Homo sapiens_R-HSA-69656	0.0123573	0.117942	PSMD10;CDKN1A;PSMD12;CDKN1B;PSMD14;PSMD13;CCNH;CUL1;PSMD8;PSMD9;PSMD6;PSMD7;PSMD4;MYC;UBC;PSMD3;PSMF1;PSMB8;PSMB9;CCNA2;CCNA1;PSMA6;WEE1;PSMC6;CCNE2;PSMC4;CCNE1;PSMA2;PSMC1;CDK2;MNAT1
Signaling by FGFR3_Homo sapiens_R-HSA-5654741	0.0127045	0.119872	CD86;IRS1;ARAF;IRS2;FGF2;PSMD8;PSMD9;PSMD6;PSMD7;PSMD4;PPP2R1B;FGF9;PPP2R1A;AKT2;AKT3;PSMD3;AKT1;PRKACB;FRS2;PRKCA;ADCY9;PRKAR1A;TLN1;VCL;PSMD10;SPTBN4;PSMD12;SHC3;PSMD14;PDE1C;SHC1;PSMD13;PDE1A;MAPKAP1;PDGFB;PDGFA;ITPR2;PHB;RASAL2;PIK3R1;CSF2RA;RASGRP4;RASGRP3;SPTA1;RAP1A;PRKAR2A;UBC;PIP5K1A;PLCG1;PSMF1;MARK3;INSR;FN1;GRIN2C;GRIN2D;NR4A1;FGF16;PTPRA;DLG4;MDM2;GRB2;FGFR4;FGF10;RET;PRR5;CDKN1A;CDK…
Unwinding of DNA_Homo sapiens_R-HSA-176974	0.0127185	0.119872	GINS2;MCM7;MCM8;GINS4;MCM3;MCM4;MCM6;MCM2
Signaling by Leptin_Homo sapiens_R-HSA-2586552	0.0129401	0.120966	RET;IRS1;YWHAB;ITGB3;ARAF;IRS2;ARRB2;FGF2;DUSP16;PSMD8;SPRED3;PSMD9;PSMD6;DUSP10;PSMD7;PSMD4;PPP2R1B;FGF9;PPP2R1A;PSMD3;JAK3;SPTAN1;HRAS;JAK1;DUSP4;DUSP5;VWF;NRG1;FRS2;PPP2R5D;PPP2R5C;NRG2;SPTB;DUSP6;APBB1IP;PSMA6;RASA3;NRG3;NRG4;PSMA2;RASA2;TLN1;VCL;HBEGF;PSMD10;CAMK2B;SPTBN4;CAMK2D;PSMD12;SHC3;PSMD14;SHC1;PSMD13;PDGFB;PDGFA;PHB;RASAL2;CSF2RA;RASGRP4;EGFR;RASGRP3;SPTA1;SOCS3;PPP2CB;RAP1A;ERBB3;E…
Signaling by Interleukins_Homo sapiens_R-HSA-449147	0.012995	0.120966	CNTFR;CSF3R;IRS1;ARAF;IRS2;FGF2;PSMD8;PSMD9;PSMD6;PSMD7;PSMD4;PPP2R1B;FGF9;PPP2R1A;PSMD3;LGALS9;IL13RA2;BTRC;MAP3K7;IL6R;IL1R1;FBXW11;IL1R2;LIFR;FRS2;UBE2V1;TLN1;IL6ST;VCL;PSMD10;CSF1R;SPTBN4;PSMD12;SHC3;PSMD14;SHC1;PSMD13;CUL1;PDGFB;PDGFA;IL20RB;PHB;RASAL2;PIK3R1;CSF2RA;RASGRP4;RASGRP3;SPTA1;SOCS3;RAP1A;UBC;PSMF1;MARK3;YES1;FN1;GRIN2C;GRIN2D;FGF16;IL6;PTPRA;DLG4;UBE2N;GRB2;FGFR4;IL7R;FGF10;RET;Y…
Removal of licensing factors from origins_Homo sapiens_R-HSA-69300	0.0133803	0.123789	PSMD10;CDKN1A;PSMD12;CDKN1B;PSMD14;MCM7;MCM8;PSMD13;MCM10;PSMD8;PSMD9;PSMD6;PSMD7;PSMD4;UBC;PSMD3;PSMF1;CDT1;PSMB8;PSMB9;CCNA2;CCNA1;PSMA6;PSMC6;PSMC4;PSMA2;PSMC1;CDK2;MCM3;MCM4;MCM6;MCM2
Insulin receptor signalling cascade_Homo sapiens_R-HSA-74751	0.0137094	0.12606	IRS1;ARAF;IRS2;FGF2;PSMD8;PSMD9;PSMD6;PSMD7;PSMD4;PPP2R1B;FGF9;PPP2R1A;AKT2;PSMD3;GRB10;AKT1;FRS2;RRAGB;TLN1;VCL;PSMD10;SPTBN4;PSMD12;SHC3;PSMD14;SHC1;PSMD13;PDGFB;PDGFA;PHB;RASAL2;PIK3R1;CSF2RA;RASGRP4;RASGRP3;SPTA1;RAP1A;UBC;PSMF1;MARK3;INSR;FN1;GRIN2C;GRIN2D;FGF16;PTPRA;DLG4;GRB2;FGFR4;FGF10;RET;YWHAB;CAB39L;ITGB3;PRKAG1;PRKAG2;PIK3CB;ARRB2;DUSP16;PRKAG3;SPRED3;DUSP10;JAK3;SPTAN1;HRAS;JAK1;DUS…
Acetylcholine regulates insulin secretion_Homo sapiens_R-HSA-399997	0.0138136	0.126248	GNA14;GNA15;MARCKS;PLCB3;GNAQ;PRKCA;PLCB1
Downstream signaling events of B Cell Receptor (BCR)_Homo sapiens_R-HSA-1168372	0.0141442	0.128477	PRR5;CD86;CDKN1A;CDKN1B;IRS1;PIK3CD;IRS2;PIK3CB;FGF2;CASP9;PSMD8;IKBKB;PSMD9;PSMD6;PSMD7;PSMD4;PPP2R1B;FGF9;PPP2R1A;AKT2;AKT3;PSMD3;AKT1;BTRC;MAP3K7;HRAS;FBXW11;NRG1;FRS2;PPP2R5D;PPP2R5C;NRG2;PSMA6;CREB1;PIK3CA;NRG3;NRG4;PSMA2;HBEGF;PSMD10;PSMD12;PSMD14;PSMD13;MAPKAP1;CUL1;PDGFB;PDGFA;PIK3R1;EGFR;RELA;RASGRP3;PPP2CB;ERBB3;ERBB4;UBC;ERBB2;PIP5K1A;FYN;PSMF1;INSR;PSMB8;PSMB9;TNRC6C;NR4A1;FGF16;KITLG…
Regulation of DNA replication_Homo sapiens_R-HSA-69304	0.0143983	0.128477	PSMD10;CDKN1A;PSMD12;CDKN1B;PSMD14;MCM7;MCM8;PSMD13;MCM10;PSMD8;PSMD9;PSMD6;PSMD7;PSMD4;UBC;PSMD3;E2F2;PSMF1;CDT1;PSMB8;PSMB9;CCNA2;CCNA1;PSMA6;PSMC6;PSMC4;PSMA2;PSMC1;CDK2;MCM3;MCM4;MCM6;MCM2
SCF(Skp2)-mediated degradation of p27/p21_Homo sapiens_R-HSA-187577	0.0142564	0.128477	PSMD10;CDKN1A;PSMD12;CDKN1B;PSMD14;PSMD13;CUL1;PSMD8;PSMD9;PSMD6;PSMD7;PSMD4;UBC;PSMD3;PSMF1;PSMB8;PSMB9;CCNA2;CCNA1;PSMA6;PSMC6;CCNE2;PSMC4;CCNE1;PSMA2;PSMC1;CDK2
Resolution of D-loop Structures through Synthesis-Dependent Strand Annealing (SDSA)_Homo sapiens_R-HSA-5693554	0.014335	0.128477	BARD1;RMI1;XRCC2;MRE11A;BRCA2;PALB2;RAD51AP1;BRIP1;RAD51;KAT5;EXO1;RBBP8;ATM;DNA2
IGF1R signaling cascade_Homo sapiens_R-HSA-2428924	0.0152767	0.1287	IRS1;ARAF;IRS2;FGF2;IGF1R;PSMD8;PSMD9;PSMD6;PSMD7;PSMD4;PPP2R1B;FGF9;PPP2R1A;AKT2;PSMD3;AKT1;FRS2;RRAGB;TLN1;VCL;PSMD10;SPTBN4;PSMD12;SHC3;PSMD14;SHC1;PSMD13;PDGFB;PDGFA;PHB;RASAL2;PIK3R1;CSF2RA;RASGRP4;RASGRP3;SPTA1;RAP1A;UBC;PSMF1;MARK3;FN1;IGF2;GRIN2C;GRIN2D;FGF16;PTPRA;DLG4;GRB2;FGFR4;FGF10;RET;YWHAB;CAB39L;ITGB3;PRKAG1;PRKAG2;PIK3CB;ARRB2;DUSP16;PRKAG3;SPRED3;DUSP10;JAK3;SPTAN1;HRAS;JAK1;DUS…
IRS-related events triggered by IGF1R_Homo sapiens_R-HSA-2428928	0.0152767	0.1287	IRS1;ARAF;IRS2;FGF2;IGF1R;PSMD8;PSMD9;PSMD6;PSMD7;PSMD4;PPP2R1B;FGF9;PPP2R1A;AKT2;PSMD3;AKT1;FRS2;RRAGB;TLN1;VCL;PSMD10;SPTBN4;PSMD12;SHC3;PSMD14;SHC1;PSMD13;PDGFB;PDGFA;PHB;RASAL2;PIK3R1;CSF2RA;RASGRP4;RASGRP3;SPTA1;RAP1A;UBC;PSMF1;MARK3;FN1;IGF2;GRIN2C;GRIN2D;FGF16;PTPRA;DLG4;GRB2;FGFR4;FGF10;RET;YWHAB;CAB39L;ITGB3;PRKAG1;PRKAG2;PIK3CB;ARRB2;DUSP16;PRKAG3;SPRED3;DUSP10;JAK3;SPTAN1;HRAS;JAK1;DUS…
Signaling by Type 1 Insulin-like Growth Factor 1 Receptor (IGF1R)_Homo sapiens_R-HSA-2404192	0.0152767	0.1287	IRS1;ARAF;IRS2;FGF2;IGF1R;PSMD8;PSMD9;PSMD6;PSMD7;PSMD4;PPP2R1B;FGF9;PPP2R1A;AKT2;PSMD3;AKT1;FRS2;RRAGB;TLN1;VCL;PSMD10;SPTBN4;PSMD12;SHC3;PSMD14;SHC1;PSMD13;PDGFB;PDGFA;PHB;RASAL2;PIK3R1;CSF2RA;RASGRP4;RASGRP3;SPTA1;RAP1A;UBC;PSMF1;MARK3;FN1;IGF2;GRIN2C;GRIN2D;FGF16;PTPRA;DLG4;GRB2;FGFR4;FGF10;RET;YWHAB;CAB39L;ITGB3;PRKAG1;PRKAG2;PIK3CB;ARRB2;DUSP16;PRKAG3;SPRED3;DUSP10;JAK3;SPTAN1;HRAS;JAK1;DUS…
DNA Replication_Homo sapiens_R-HSA-69306	0.0145462	0.1287	PSMD10;PRIM2;CDKN1A;PSMD12;PCNA;CDKN1B;PSMD14;MCM7;MCM8;PSMD13;MCM10;PSMD8;PSMD9;PSMD6;PSMD7;PSMD4;UBC;PSMD3;E2F2;PSMF1;RFC5;GINS2;CDT1;RFC3;LIG1;RFC2;GINS4;RPA1;CDC7;PSMB8;PSMB9;CCNA2;CCNA1;PSMA6;PSMC6;PSMC4;PSMA2;PSMC1;CDK2;MCM3;MCM4;MCM6;DNA2;MCM2
Synthesis of DNA_Homo sapiens_R-HSA-69239	0.0152397	0.1287	PSMD10;PRIM2;CDKN1A;PSMD12;PCNA;CDKN1B;PSMD14;MCM7;MCM8;PSMD13;PSMD8;PSMD9;PSMD6;PSMD7;PSMD4;UBC;PSMD3;PSMF1;RFC5;GINS2;CDT1;RFC3;LIG1;RFC2;GINS4;RPA1;PSMB8;PSMB9;CCNA2;CCNA1;PSMA6;PSMC6;PSMC4;PSMA2;PSMC1;CDK2;MCM3;MCM4;MCM6;DNA2;MCM2
MyD88-independent TLR3/TLR4 cascade_Homo sapiens_R-HSA-166166	0.0152397	0.1287	ATF2;UBE2D2;CUL1;NOD2;TANK;RELA;IKBKB;PPP2CB;RPS6KA3;MAPK9;CASP8;TBK1;MAPK7;PPP2R1B;PPP2R1A;RPS6KA2;UBC;CD14;MAP2K7;BTRC;MAP3K7;MAP2K3;DUSP4;MEF2C;RIPK2;FBXW11;PPP2R5D;MAPK14;TICAM1;DUSP6;MAPK10;CREB1;MAPKAPK3;TRAF6;SAA1;UBE2N;UBE2V1;TLR4;TLR3;NFKBIB;BIRC3
Toll Like Receptor 3 (TLR3) Cascade_Homo sapiens_R-HSA-168164	0.0152397	0.1287	ATF2;UBE2D2;CUL1;NOD2;TANK;RELA;IKBKB;PPP2CB;RPS6KA3;MAPK9;CASP8;TBK1;MAPK7;PPP2R1B;PPP2R1A;RPS6KA2;UBC;CD14;MAP2K7;BTRC;MAP3K7;MAP2K3;DUSP4;MEF2C;RIPK2;FBXW11;PPP2R5D;MAPK14;TICAM1;DUSP6;MAPK10;CREB1;MAPKAPK3;TRAF6;SAA1;UBE2N;UBE2V1;TLR4;TLR3;NFKBIB;BIRC3
TRIF-mediated TLR3/TLR4 signaling_Homo sapiens_R-HSA-937061	0.0152397	0.1287	ATF2;UBE2D2;CUL1;NOD2;TANK;RELA;IKBKB;PPP2CB;RPS6KA3;MAPK9;CASP8;TBK1;MAPK7;PPP2R1B;PPP2R1A;RPS6KA2;UBC;CD14;MAP2K7;BTRC;MAP3K7;MAP2K3;DUSP4;MEF2C;RIPK2;FBXW11;PPP2R5D;MAPK14;TICAM1;DUSP6;MAPK10;CREB1;MAPKAPK3;TRAF6;SAA1;UBE2N;UBE2V1;TLR4;TLR3;NFKBIB;BIRC3
Chromosome Maintenance_Homo sapiens_R-HSA-73886	0.0150037	0.1287	PRIM2;HIST1H2BM;PCNA;HIST1H2BO;HIST1H2BJ;HIST1H2BL;HIST1H2BK;CASC5;CENPA;HIST2H2AC;RBBP4;RUVBL1;HIST1H2AD;RBBP7;RFC5;RFC3;NPM1;LIG1;RFC2;HIST1H2AJ;RPA1;APITD1;CENPI;CENPK;HIST3H3;TERF2IP;CENPM;POT1;CENPN;HIST1H2BH;DNA2;CENPO;CENPP;HIST1H2BB;ITGB3BP;HIST1H2BD;HIST1H2BC
RHO GTPases Activate WASPs and WAVEs_Homo sapiens_R-HSA-5663213	0.0150976	0.1287	CYFIP2;NCKAP1;WIPF1;ARPC1B;WIPF2;WAS;BAIAP2;CDC42;NCKIPSD;ARPC3;ABI1;ABL1;BTK;GRB2;NCKAP1L;WASF1;WASF2;WASF3
Toll Like Receptor 4 (TLR4) Cascade_Homo sapiens_R-HSA-166016	0.0155376	0.129549	ATF2;UBE2D2;IKBKB;RPS6KA3;CASP8;TBK1;PPP2R1B;PPP2R1A;RPS6KA2;BTRC;MAP3K7;MAP2K3;DUSP4;MEF2C;RIPK2;FBXW11;PPP2R5D;IRAK4;TICAM1;TIRAP;DUSP6;DNM2;CREB1;MAPKAPK3;TRAF6;BTK;UBE2V1;TLR6;TLR4;TLR3;TLR2;BIRC3;PELI2;CUL1;NOD2;TANK;RELA;PPP2CB;MAPK9;MAPK7;SOCS1;UBC;PLCG2;CD14;MAP2K7;MAPK14;MAPK10;SAA1;UBE2N;NFKBIB
Orc1 removal from chromatin_Homo sapiens_R-HSA-68949	0.0156352	0.129549	PSMD10;CDKN1A;PSMD12;CDKN1B;PSMD14;MCM7;MCM8;PSMD13;PSMD8;PSMD9;PSMD6;PSMD7;PSMD4;UBC;PSMD3;PSMF1;CDT1;PSMB8;PSMB9;CCNA2;CCNA1;PSMA6;PSMC6;PSMC4;PSMA2;PSMC1;CDK2;MCM3;MCM4;MCM6;MCM2
Switching of origins to a post-replicative state_Homo sapiens_R-HSA-69052	0.0156352	0.129549	PSMD10;CDKN1A;PSMD12;CDKN1B;PSMD14;MCM7;MCM8;PSMD13;PSMD8;PSMD9;PSMD6;PSMD7;PSMD4;UBC;PSMD3;PSMF1;CDT1;PSMB8;PSMB9;CCNA2;CCNA1;PSMA6;PSMC6;PSMC4;PSMA2;PSMC1;CDK2;MCM3;MCM4;MCM6;MCM2
DAP12 interactions_Homo sapiens_R-HSA-2172127	0.0162467	0.13388	CD86;IRS1;ARAF;IRS2;FGF2;PSMD8;PSMD9;PSMD6;PSMD7;PSMD4;PPP2R1B;FGF9;PPP2R1A;AKT2;AKT3;CLEC5A;PSMD3;AKT1;PRKACB;FRS2;PRKCA;ADCY9;PRKAR1A;BTK;TLN1;VCL;PSMD10;SPTBN4;PSMD12;SHC3;PSMD14;PDE1C;SHC1;PSMD13;PDE1A;MAPKAP1;PDGFB;PDGFA;ITPR2;PHB;RASAL2;PIK3R1;CSF2RA;RASGRP4;RASGRP3;SPTA1;RAP1A;PRKAR2A;UBC;CD300LB;PLCG2;PIP5K1A;PLCG1;PSMF1;MARK3;SIGLEC16;INSR;FN1;GRIN2C;GRIN2D;NR4A1;FGF16;PTPRA;DLG4;MDM2;KL…
Opioid Signalling_Homo sapiens_R-HSA-111885	0.0164075	0.13447	PDE1C;PDE1A;GNAI3;ADCY4;ITPR2;ADCY1;GNAI1;PPP3CA;PPP2CB;GNG10;GNG3;GNGT2;PPP2R1B;PPP2R1A;PRKAR2A;PDE4B;GNG8;PDE4A;PRKACB;PDE4D;PLA2G4A;PRKCA;PPP2R5D;PLCB3;CREB1;PLCB4;ADCY9;GNAL;PRKAR1A;CAMK4;PPP1R1B;GNB4;GNB3;GNB5;PLCB1
Extracellular matrix organization_Homo sapiens_R-HSA-1474244	0.016707	0.135965	SPARC;SERPINE1;TNC;LOXL3;ICAM5;F11R;FGF2;LOXL1;COMP;EFEMP2;TNN;CAPNS2;CAST;COL27A1;MUSK;COL23A1;ADAM10;PRKCA;COL4A4;COL4A3;COL8A2;COL4A6;COL8A1;ADAM8;CD151;SDC4;SDC2;HTRA1;PDGFB;PDGFA;FBLN1;FBLN2;KLK7;ADAMTS14;CRTAP;COL24A1;FN1;BMP7;BMP4;BMP1;P4HA1;P4HA2;ITGA11;COL9A1;COL20A1;ITGB1;DDR1;BMP10;PTPRS;ITGB5;ITGB4;ITGB3;LAMC2;CTSS;ADAMTS4;MMP25;MMP24;ADAMTS1;TIMP2;ITGAX;ITGB8;MADCAM1;CTSG;ITGB7;ITGB6…
Meiotic synapsis_Homo sapiens_R-HSA-1221632	0.0167702	0.135965	DIDO1;HIST1H2BM;HIST1H2BO;HIST1H2BJ;HIST1H2BL;HIST1H2BK;SYNE2;HIST2H2AC;LMNB1;SYCE1;LMNA;HIST1H2AD;UBE2I;HIST1H2AJ;TEX12;HSPA2;REC8;STAG2;HIST3H3;TERF2IP;POT1;HIST1H2BH;HIST1H2BB;HIST1H2BD;ATR;HIST1H2BC
Pyrimidine metabolism_Homo sapiens_R-HSA-73848	0.0170306	0.137338	CDA;DUT;TYMS;DHODH;DCTD;NT5C;NT5E;UCK1;DPYD;UPP2;TK2;UPP1;TK1
Inflammasomes_Homo sapiens_R-HSA-622312	0.0176634	0.141683	PYCARD;PANX1;PSTPIP1;BCL2;CASP1;NLRP3;NLRC4;NLRP1;MEFV;BCL2L1
Nonhomologous End-Joining (NHEJ)_Homo sapiens_R-HSA-5693571	0.0179382	0.143126	BARD1;HIST1H2BM;PAXIP1;HIST1H2BO;XRCC4;HIST1H2BJ;XRCC5;HIST1H2BL;HIST1H2BK;MRE11A;BRCC3;BRE;KAT5;TDP1;UIMC1;HIST3H3;UBE2N;ATM;HIST1H2BH;WHSC1;TP53BP1;HIST1H2BB;HIST1H2BD;HIST1H2BC
Innate Immune System_Homo sapiens_R-HSA-168249	0.0181357	0.143941	CYFIP2;ATF2;NCKAP1;WIPF1;WIPF2;ARAF;UBE2L6;C4BPB;HERC5;PSMD8;PSMD9;RPS6KA3;LGALS3;C4A;PSMD6;PSMD7;TBK1;PSMD4;PPP2R1B;PPP2R1A;AKT2;RPS6KA2;AKT3;PSMD3;DHX58;C3AR1;AKT1;TRIM25;BTRC;PRKACB;MEF2C;FRS2;PRKCA;ADCY9;PRKAR1A;BTK;TLN1;SPTBN4;CFH;PDE1C;PDE1A;MAPKAP1;CFI;PDGFB;PDGFA;PIK3R1;MEFV;C2;C3;C6;PRKAR2A;DHX36;PLCG2;PIP5K1A;NCKAP1L;CD14;PLCG1;PSMF1;ATG5;SIGLEC16;YES1;XRCC5;INSR;NFATC3;FN1;MYO5A;NFATC1…
MAP kinase activation in TLR cascade_Homo sapiens_R-HSA-450294	0.018316	0.14461	ATF2;CUL1;NOD2;IKBKB;PPP2CB;RPS6KA3;MAPK9;MAPK7;PPP2R1B;PPP2R1A;RPS6KA2;UBC;MAP2K7;BTRC;MAP3K7;MAP2K3;DUSP4;MEF2C;RIPK2;FBXW11;PPP2R5D;MAPK14;DUSP6;MAPK10;CREB1;MAPKAPK3;TRAF6
IRS-mediated signalling_Homo sapiens_R-HSA-112399	0.0185713	0.145862	IRS1;ARAF;IRS2;FGF2;PSMD8;PSMD9;PSMD6;PSMD7;PSMD4;PPP2R1B;FGF9;PPP2R1A;AKT2;PSMD3;AKT1;FRS2;RRAGB;TLN1;VCL;PSMD10;SPTBN4;PSMD12;SHC3;PSMD14;SHC1;PSMD13;PDGFB;PDGFA;PHB;RASAL2;PIK3R1;CSF2RA;RASGRP4;RASGRP3;SPTA1;RAP1A;UBC;PSMF1;MARK3;FN1;GRIN2C;GRIN2D;FGF16;PTPRA;DLG4;GRB2;FGFR4;FGF10;RET;YWHAB;CAB39L;ITGB3;PRKAG1;PRKAG2;PIK3CB;ARRB2;DUSP16;PRKAG3;SPRED3;DUSP10;JAK3;SPTAN1;HRAS;JAK1;DUSP4;DUSP5;VW…
Signaling by Insulin receptor_Homo sapiens_R-HSA-74752	0.0197717	0.154486	IRS1;ARAF;IRS2;FGF2;PSMD8;PSMD9;PSMD6;PSMD7;PSMD4;PPP2R1B;FGF9;PPP2R1A;AKT2;PSMD3;GRB10;AKT1;ATP6V1E2;FRS2;RRAGB;TLN1;VCL;PSMD10;ATP6V1A;SPTBN4;PSMD12;SHC3;PSMD14;SHC1;PSMD13;PDGFB;PDGFA;PHB;RASAL2;PIK3R1;CSF2RA;RASGRP4;RASGRP3;SPTA1;RAP1A;UBC;ATP6V1H;PSMF1;MARK3;ATP6V1C1;INSR;FN1;GRIN2C;GRIN2D;FGF16;PTPRA;DLG4;GRB2;FGFR4;FGF10;RET;YWHAB;CAB39L;ITGB3;PRKAG1;PRKAG2;PIK3CB;ARRB2;DUSP16;PRKAG3;SPRED…
CTLA4 inhibitory signaling_Homo sapiens_R-HSA-389513	0.0202518	0.157422	CD86;PPP2CB;YES1;PPP2R1B;PPP2R1A;AKT2;AKT3;AKT1;CTLA4;FYN;PPP2R5D;PPP2R5C
Eicosanoid ligand-binding receptors_Homo sapiens_R-HSA-391903	0.0206571	0.159748	PTGER4;PTGFR;PTGIR;CYSLTR1;LTB4R2;PTGER1;PTGER2;PTGER3;LTB4R
Activation of ATR in response to replication stress_Homo sapiens_R-HSA-176187	0.0209293	0.16021	RFC5;RFC3;MCM7;MCM8;RFC2;RPA1;MCM10;CDC7;CDC25C;CHEK1;CDK2;MCM3;RAD17;MCM4;MCM6;ATRIP;MCM2;ATR
Apoptotic cleavage of cellular proteins_Homo sapiens_R-HSA-111465	0.0209293	0.16021	DBNL;GSN;SATB1;ADD1;LMNB1;TJP1;CASP7;CASP8;FNTA;APC;CASP6;LMNA;GAS2;CTNNB1;DSG2;MAPT;SPTAN1;TJP2
Golgi-to-ER retrograde transport_Homo sapiens_R-HSA-8856688	0.0215964	0.160431	DCTN6;DYNC1I2;ARF4;ARF1;TMED10;DCTN1;KDELR1;RAB1B;DCTN3;STX18;KIF12;KIF11;BICD1;BICD2;KIF15;DYNC2LI1;KLC4;KIF3B;TMED3;KIF13B;BNIP1;KIF1B;KIF21A;KIF3C;DYNC1I1;DYNC2H1;NSF;DYNC1H1;GALNT2;KIF25;PLA2G4A;KIF23;CENPE;RINT1;KIF18A;KIF18B;KIF2A;KIF16B;ZW10;KIF4A;RAB18;KIF2C;KDELR3;KIF20A;RAB3GAP1
Formation of the beta-catenin:TCF transactivating complex_Homo sapiens_R-HSA-201722	0.0214997	0.160431	HIST1H2BM;HIST1H2BO;HIST1H2BJ;HIST1H2BL;LEF1;TCF7;HIST1H2BK;HIST2H2AC;HIST1H3A;KAT5;MYC;RUVBL1;HIST1H2AD;MEN1;TLE4;TLE3;TCF7L1;TLE2;HIST1H2AJ;PYGO2;HIST3H3;CTNNB1;HIST1H2BH;HIST1H2BB;HIST1H2BD;HIST1H2BC
SMAD2/SMAD3:SMAD4 heterotrimer regulates transcription_Homo sapiens_R-HSA-2173796	0.0214114	0.160431	SMAD2;WWTR1;CDKN2B;CCNK;SMAD4;CCNT2;TGIF2;SERPINE1;CCNC;CDK8;SP1;MYC;UBC;E2F5;JUNB;MEN1
Resolution of D-loop Structures through Holliday Junction Intermediates_Homo sapiens_R-HSA-5693568	0.0214114	0.160431	BARD1;GEN1;RMI1;XRCC2;MRE11A;BRCA2;PALB2;RAD51AP1;BRIP1;RAD51;EME1;KAT5;EXO1;RBBP8;ATM;DNA2
DNA strand elongation_Homo sapiens_R-HSA-69190	0.0214114	0.160431	RFC5;GINS2;PRIM2;RFC3;PCNA;LIG1;MCM7;MCM8;RFC2;GINS4;RPA1;MCM3;MCM4;MCM6;DNA2;MCM2
RORA activates gene expression_Homo sapiens_R-HSA-1368082	0.0213089	0.160431	NCOA1;NCOA2;SREBF1;CPT1A;SMARCD3;RORA;NR1D1;SIRT1;NPAS2;ARNTL;TBL1XR1;NRIP1;TBL1X;PPARA
Beta-catenin independent WNT signaling_Homo sapiens_R-HSA-3858494	0.0223114	0.164929	AP2A1;ARRB2;AP2A2;PSMD8;PPP3CA;PSMD9;PSMD6;PSMD7;GNGT2;PSMD4;PSMD3;PRKG2;RAC3;MAP3K7;PRKCA;PSMA6;PLCB3;DAAM1;PSMA2;PLCB1;PSMD10;PSMD12;PSMD14;PSMD13;LEF1;TCF7;ITPR2;GNG10;GNG3;PARD6A;DVL1;UBC;AP2S1;DVL2;GNG8;DVL3;PSMF1;PDE6A;TCF7L1;FZD5;SMURF2;SMURF1;RYK;PDE6G;NFATC1;AP2B1;PSMB8;PSMB9;TNRC6C;PSMC6;PSMC4;PSMC1;GNB4;GNB3;CTNNB1;GNB5;TNRC6B
Signaling by ERBB4_Homo sapiens_R-HSA-1236394	0.0224762	0.165337	CD86;IRS1;ARAF;IRS2;FGF2;PSMD8;PSMD9;PSMD6;PSMD7;PSMD4;PPP2R1B;FGF9;PPP2R1A;AKT2;AKT3;PSMD3;AKT1;BTRC;FRS2;PRLR;PGR;TLN1;VCL;PSMD10;SPTBN4;PSMD12;SHC3;PSMD14;SHC1;PSMD13;MAPKAP1;CSH1;CUL1;PDGFB;PDGFA;PHB;RASAL2;PIK3R1;CSF2RA;RASGRP4;RASGRP3;SPTA1;RAP1A;APH1B;UBC;PIP5K1A;PSMF1;MARK3;INSR;FN1;GRIN2C;ESR1;GRIN2D;NR4A1;FGF16;PTPRA;DLG4;MDM2;GRB2;FGFR4;FGF10;RET;PRR5;CDKN1A;CDKN1B;YWHAB;ITGB3;PIK3CD;P…
Constitutive Signaling by Aberrant PI3K in Cancer_Homo sapiens_R-HSA-2219530	0.0232344	0.170085	CD86;IRS1;PDGFB;PIK3CD;PDGFA;IRS2;PIK3CB;PIK3R1;FGF2;EGFR;ERBB3;FGF9;ERBB4;ERBB2;FYN;NRG1;FRS2;NRG2;FGF16;KITLG;PIK3CA;NRG3;NRG4;GRB2;FGFR4;FGF10;HBEGF
Muscle contraction_Homo sapiens_R-HSA-397014	0.0236364	0.170664	KCNK5;ITGB5;ATP2A3;ATP2A2;ACTG2;MYLK;NPPC;SLN;SCN9A;NPPA;CLIC2;SCN1B;KCNH2;MYBPC2;TPM4;ANXA2;TPM3;TMOD4;TPM2;TMOD3;KCNK12;ITGA1;CACNA2D2;ATP1B3;KCNK17;ATP1B1;CACNB1;MYL4;CACNB2;CACNB4;TNNT1;TNNT2;MYL2;ORAI1;SCN4A;TLN1;MYL9;SCN4B;MYH6;VCL;CAMK2B;CAMK2D;KCNE4;NPR2;ITPR2;ATP1A2;SRI;TTN;CACNG8;DMD;SCN3B;CAMK2G;CACNG4;KCNJ2;KCNJ4;WWTR1;CAV3;KCNIP1;KCNIP2;KCNIP4;KCNJ14;ATP2B4;NEB;SORBS1;HIPK1;SORBS3;FG…
Interferon Signaling_Homo sapiens_R-HSA-913531	0.0236364	0.170664	EIF4E3;UBE2L6;ADAR;IFIT3;OASL;TRIM8;HERC5;TRIM29;NUP62;TRIM3;TRIM25;ARIH1;KPNA3;TRIM22;JAK1;IFNAR2;NUP214;GBP5;HLA-H;NUP210;RSAD2;UBE2E1;HLA-F;MID1;PPM1B;IFNG;IFI27;OAS1;OAS2;OAS3;IRF2;TRIM14;IRF5;NUP98;TRIM10;CD44;KPNB1;CAMK2B;SP100;RNASEL;CAMK2D;SEH1L;IFI6;SAMHD1;NUP160;SOCS3;SOCS1;UBC;PLCG1;GBP2;RAE1;EIF4E;GBP1;CAMK2G;FCGR1B;HLA-DQA1;GBP3;RANBP2;PTPN1;STAT1;STAT2;MX2;NUP153;PML;PSMB8;ISG20;BST…
Signaling by Hippo_Homo sapiens_R-HSA-2028269	0.0241058	0.170664	TJP1;WWTR1;LATS2;YWHAB;WWC1;DVL2;AMOTL2;STK4;AMOT;SAV1;TJP2
Downregulation of ERBB2:ERBB3 signaling_Homo sapiens_R-HSA-1358803	0.0240435	0.170664	ERBB3;AKT2;AKT3;UBC;ERBB2;AKT1;NRG1;NRG2
Trafficking and processing of endosomal TLR_Homo sapiens_R-HSA-1679131	0.0240435	0.170664	UNC93B1;TLR9;TLR8;TLR7;CNPY3;CTSS;TLR3;LGMN
Activation of DNA fragmentation factor_Homo sapiens_R-HSA-211227	0.0240435	0.170664	DFFB;DFFA;H1F0;HMGB2;HIST1H1E;HIST1H1A;KPNB1;HIST1H1B
Apoptosis induced DNA fragmentation_Homo sapiens_R-HSA-140342	0.0240435	0.170664	DFFB;DFFA;H1F0;HMGB2;HIST1H1E;HIST1H1A;KPNB1;HIST1H1B
PI5P, PP2A and IER3 Regulate PI3K/AKT Signaling_Homo sapiens_R-HSA-6811558	0.0245569	0.173045	CD86;IRS1;PDGFB;PIK3CD;PDGFA;IRS2;PIK3CB;PIK3R1;FGF2;EGFR;PPP2CB;PPP2R1B;ERBB3;FGF9;ERBB4;PPP2R1A;ERBB2;AKT1;PIP5K1A;FYN;INSR;NRG1;FRS2;PPP2R5D;PPP2R5C;NRG2;FGF16;KITLG;PIK3CA;NRG3;NRG4;GRB2;FGFR4;FGF10;HBEGF
Transport to the Golgi and subsequent modification_Homo sapiens_R-HSA-948021	0.0252614	0.177182	B4GALT2;B4GALT3;ARF4;ARF1;KDELR1;CTSZ;MIA3;MANEA;TFG;TMED3;MAN1A1;SPTAN1;CTSC;DYNC2H1;NSF;ST6GAL1;COG5;COG1;ANK2;CSNK1D;ANK3;SPTB;F5;TRAPPC6A;F8;TRAPPC6B;KDELR3;B4GALT4;B4GALT5;DCTN6;GRIA1;DYNC1I2;SPTBN4;TMED10;DCTN1;SAR1B;GOSR2;RAB1B;DCTN3;GOSR1;TGFA;DYNC2LI1;SPTA1;MAN2A2;MGAT5;MGAT3;MAN1C1;STX5;ST8SIA6;CD59;DYNC1I1;TRAPPC2;DYNC1H1;SEC24B;TRAPPC1;FUCA1;ST8SIA2;MGAT4C;SEC23IP;MGAT4B;CNIH2;SEC24D;…
MAPK targets/ Nuclear events mediated by MAP kinases_Homo sapiens_R-HSA-450282	0.0255513	0.177564	DUSP4;ATF2;MEF2C;PPP2R5D;MAPK14;DUSP6;MAPK10;PPP2CB;RPS6KA3;MAPK9;CREB1;MAPK7;PPP2R1B;PPP2R1A;RPS6KA2
RNA Polymerase I Promoter Opening_Homo sapiens_R-HSA-73728	0.0255513	0.177564	HIST1H2BM;HIST1H2BO;HIST1H2BJ;HIST1H2BL;HIST1H2BK;MBD2;HIST1H2AJ;HIST2H2AC;HIST1H3A;UBTF;HIST1H2AD;HIST1H2BH;HIST1H2BB;HIST1H2BD;HIST1H2BC
Class I MHC mediated antigen processing & presentation_Homo sapiens_R-HSA-983169	0.0260357	0.1801	NCF1;NCF2;UBE2D2;NCF4;KEAP1;UBE2L6;UBE3B;UBE2Z;PARK2;UBE2L3;CDC20;HERC5;PSMD8;PSMD9;HERC4;HERC3;PSMD6;PSMD7;PSMD4;RNF19A;PSMD3;FBXO4;FBXO3;BTRC;HERC6;HLA-H;ANAPC7;FBXW7;FBXW11;UBE2E1;TAP2;UBE4A;TAP1;HLA-F;RNF126;ANAPC5;UBE2V1;PSMD10;PSMD12;PSMD14;PSMD13;SAR1B;CUL1;UBR4;FBXO44;ANAPC10;ANAPC11;SOCS3;SOCS1;RNF213;BTBD1;UBC;PSMF1;UBE2F;SMURF2;UBE2C;SMURF1;ZBTB16;SIAH1;UBE2A;KLHL20;FBXL8;UBOX5;UBE2U;M…
Organelle biogenesis and maintenance_Homo sapiens_R-HSA-1852241	0.0268351	0.184783	ATF2;PPP2R1A;CEP250;NEK2;CDK5RAP2;DYNC2H1;MEF2C;MRPS18B;MRPS18A;IFT80;CSNK1D;CSNK1E;IFT88;SMO;TBL1XR1;AURKAIP1;ARL6;FBF1;MRPL17;MRPL14;MRPL15;NRF1;MRPL10;DYNC2LI1;ATP5B;KIF3B;TTC21B;TCTEX1D1;NPHP1;NPHP3;CEP192;KIF3C;CEP76;PPARGC1B;PLK4;BBS2;ESRRA;ODF2;MRPL27;IFT122;NR1D1;MRPL22;MRPL30;CYCS;DYNLRB1;MRPS17;TTC26;ARF4;ALAS1;MRPS14;MRPS11;MRPS12;MRPL38;PRKAG1;PRKAG2;MRPS10;MRPL37;PKD1;PRKAG3;MRPL32;M…
G-protein beta:gamma signalling_Homo sapiens_R-HSA-397795	0.0273399	0.186893	SHC1;PIK3CD;PIK3CB;PIK3R1;CSF2RA;PIK3CG;PIK3R5;GNG10;GNG3;PLCB3;GNGT2;PIK3CA;AKT2;AKT3;GNB4;AKT1;GNB3;GNG8;GRB2;GNB5;PLCB1;JAK3;JAK1
Signaling by FGFR4 in disease_Homo sapiens_R-HSA-5655291	0.0277612	0.186893	PIK3CA;FRS2;GRB2;PLCG1;PIK3R1;FGFR4;HRAS
IRAK4 deficiency (TLR2/4)_Homo sapiens_R-HSA-5603041	0.0277612	0.186893	BTK;CD14;TLR6;IRAK4;TLR4;TIRAP;TLR2
MyD88 deficiency (TLR2/4)_Homo sapiens_R-HSA-5602498	0.0277612	0.186893	BTK;CD14;TLR6;IRAK4;TLR4;TIRAP;TLR2
Heme biosynthesis_Homo sapiens_R-HSA-189451	0.0277612	0.186893	ALAD;ALAS2;ALAS1;FECH;COX15;UROS;HMBS
DNA Damage Recognition in GG-NER_Homo sapiens_R-HSA-5696394	0.0283353	0.18991	INO80B;PARP1;GPS1;MCRS1;ACTL6A;XPC;RAD23A;DDB2;YY1;DDB1;TFPT;COPS5;COPS2;UBC;RUVBL1;COPS8;NFRKB;CUL4B
Regulation of signaling by CBL_Homo sapiens_R-HSA-912631	0.0287215	0.190802	YES1;PIK3CA;RAPGEF1;BLNK;PIK3CD;FYN;GRB2;PIK3CB;PIK3R1;CRK
cGMP effects_Homo sapiens_R-HSA-418457	0.0287215	0.190802	PDE11A;PDE1A;KCNMB2;PDE2A;KCNMA1;KCNMB3;PRKG2;PDE5A;MRVI1;PDE9A
Asparagine N-linked glycosylation_Homo sapiens_R-HSA-446203	0.0289638	0.191567	B4GALT2;DPAGT1;B4GALT3;ARF4;ARF1;CMAS;KDELR1;TUSC3;PRKCSH;CTSZ;MPI;MIA3;MAGT1;MANEA;GMPPB;TFG;FPGT;TMED3;GNPNAT1;MAN1A1;NUDT14;SPTAN1;CTSC;DYNC2H1;NSF;ALG8;ST6GAL1;ST6GAL2;COG5;ALG14;COG1;ANK2;CSNK1D;ANK3;RENBP;SPTB;DDOST;F5;DPM1;TRAPPC6A;F8;TRAPPC6B;CANX;KDELR3;ST6GALNAC3;ST6GALNAC4;B4GALT4;B4GALT5;GNE;DCTN6;GRIA1;DYNC1I2;SPTBN4;TMED10;DCTN1;SAR1B;GOSR2;RAB1B;DCTN3;GOSR1;SEL1L;TGFA;UAP1;DYNC2LI1…
EPH-Ephrin signaling_Homo sapiens_R-HSA-2682334	0.0290912	0.19157	ROCK2;ARPC1B;SDC2;ITSN1;AP2A1;EFNA4;AP2A2;CDC42;EFNB2;APH1B;EFNB3;CLTCL1;NCK2;AP2S1;FYN;EPHB2;EPHB1;MYH10;HRAS;EPHB4;VAV3;EPHA4;EPHA7;HSP90AA1;YES1;EPHA6;MMP2;LIMK2;LIMK1;ADAM10;AP2B1;GRIN1;VEGFA;EFNA1;ARPC3;ARHGEF7;MYL9;EPHA3;EPHA2
Resolution of D-Loop Structures_Homo sapiens_R-HSA-5693537	0.0296934	0.193843	BARD1;GEN1;RMI1;XRCC2;MRE11A;BRCA2;PALB2;RAD51AP1;BRIP1;RAD51;EME1;KAT5;EXO1;RBBP8;ATM;DNA2
Cargo concentration in the ER_Homo sapiens_R-HSA-5694530	0.0296934	0.193843	GRIA1;SEC24B;TMED10;SAR1B;GOSR2;CTSZ;TGFA;MIA3;F5;F8;STX5;CD59;CNIH2;SEC24D;CNIH3;CTSC
Signaling by the B Cell Receptor (BCR)_Homo sapiens_R-HSA-983705	0.0301084	0.195704	PRR5;CD86;CDKN1A;CDKN1B;IRS1;SH3KBP1;PIK3CD;IRS2;PIK3CB;FGF2;CASP9;PSMD8;IKBKB;PSMD9;PSMD6;PSMD7;PSMD4;PPP2R1B;FGF9;PPP2R1A;AKT2;AKT3;PSMD3;BLNK;AKT1;BTRC;MAP3K7;HRAS;FBXW11;NRG1;FRS2;PPP2R5D;PPP2R5C;NRG2;PSMA6;CREB1;PIK3CA;NRG3;NRG4;PSMA2;BTK;ORAI1;HBEGF;PSMD10;PSMD12;PSMD14;SHC1;PSMD13;MAPKAP1;CUL1;PDGFB;DAPP1;PDGFA;ITPR2;PIK3R1;EGFR;RELA;RASGRP3;CD79A;PPP2CB;ERBB3;ERBB4;UBC;ERBB2;PLCG2;PIP5K1A…
The role of Nef in HIV-1 replication and disease pathogenesis_Homo sapiens_R-HSA-164952	0.030541	0.197664	ARF1;AP2A1;AP2B1;AP2A2;AP1G1;PACS1;AP2S1;ELMO1;ATP6V1H;AP1S1;FYN;CD247;DOCK2;AP1M1
EGFR Transactivation by Gastrin_Homo sapiens_R-HSA-2179392	0.0315979	0.200209	MMP3;PRKCA;GRB2;HRAS;EGFR;HBEGF
Prostanoid ligand receptors_Homo sapiens_R-HSA-391908	0.0315979	0.200209	PTGER4;PTGFR;PTGIR;PTGER1;PTGER2;PTGER3
Nef Mediated CD4 Down-regulation_Homo sapiens_R-HSA-167590	0.0315979	0.200209	ARF1;AP2S1;ATP6V1H;AP2A1;AP2B1;AP2A2
Type I hemidesmosome assembly_Homo sapiens_R-HSA-446107	0.0315979	0.200209	CD151;DST;LAMB3;ITGB4;LAMA3;LAMC2
Pyrimidine salvage reactions_Homo sapiens_R-HSA-73614	0.0315979	0.200209	CDA;UCK1;UPP2;TK2;UPP1;TK1
Antigen processing: Ubiquitination & Proteasome degradation_Homo sapiens_R-HSA-983168	0.0320391	0.202076	LRSAM1;RNF14;UBE2D2;KEAP1;UBE2L6;UBE3B;UBE2Z;SH3RF1;PARK2;UBE2L3;CDC20;HERC5;PSMD8;PSMD9;HERC4;TRIM9;HERC3;PSMD6;PSMD7;UBE2Q1;PSMD4;TRIM4;RNF19A;PSMD3;FBXO4;FBXO3;TRIM69;BTRC;HERC6;ANAPC7;FBXW7;FBXW11;UBE2E1;UBE4A;PSMA6;RNF144B;TRAF7;RNF126;UBE2R2;PSMA2;ANAPC5;UBE2V1;PSMD10;TRIM50;PSMD12;PSMD14;PSMD13;VPRBP;CUL1;UBR4;RNF6;ASB12;FBXO44;ANAPC10;ANAPC11;SOCS3;HECTD1;SOCS1;RNF213;BTBD1;HECTD2;ASB10;U…
Negative regulation of the PI3K/AKT network_Homo sapiens_R-HSA-199418	0.0321607	0.202076	CD86;IRS1;PDGFB;PIK3CD;PDGFA;IRS2;PIK3CB;PIK3R1;FGF2;EGFR;PPP2CB;PPP2R1B;ERBB3;FGF9;ERBB4;PPP2R1A;AKT2;AKT3;ERBB2;AKT1;PIP5K1A;FYN;INSR;NRG1;FRS2;PPP2R5D;PPP2R5C;NRG2;FGF16;KITLG;PIK3CA;NRG3;NRG4;GRB2;FGFR4;FGF10;HBEGF
PPARA activates gene expression_Homo sapiens_R-HSA-1989781	0.035003	0.208634	SMARCD3;ALAS1;ABCB4;PEX11A;FHL2;CCNC;RORA;NRF1;NPAS2;MED18;ARNTL;GLIPR1;MED30;ME1;TBL1X;TEAD1;TEAD2;PPARGC1B;FADS1;TEAD3;TEAD4;NCOA1;ESRRA;NCOA2;WWTR1;SREBF1;CPT1A;NFYA;ACSL1;NFYB;MED8;MED9;NR1D1;MED26;MED13L;MED28;FABP1;TIAM2;MED22;CDK8;TBL1XR1;ACOX1;SP1;ANGPTL4;PPARA
MyD88 cascade initiated on plasma membrane_Homo sapiens_R-HSA-975871	0.0341927	0.208634	ATF2;PELI2;CUL1;NOD2;RELA;IKBKB;PPP2CB;RPS6KA3;MAPK9;MAPK7;PPP2R1B;PPP2R1A;RPS6KA2;UBC;MAP2K7;BTRC;MAP3K7;MAP2K3;DUSP4;MEF2C;RIPK2;FBXW11;PPP2R5D;IRAK4;MAPK14;DUSP6;MAPK10;CREB1;MAPKAPK3;TRAF6;SAA1;UBE2N;UBE2V1;NFKBIB
Toll Like Receptor 10 (TLR10) Cascade_Homo sapiens_R-HSA-168142	0.0341927	0.208634	ATF2;PELI2;CUL1;NOD2;RELA;IKBKB;PPP2CB;RPS6KA3;MAPK9;MAPK7;PPP2R1B;PPP2R1A;RPS6KA2;UBC;MAP2K7;BTRC;MAP3K7;MAP2K3;DUSP4;MEF2C;RIPK2;FBXW11;PPP2R5D;IRAK4;MAPK14;DUSP6;MAPK10;CREB1;MAPKAPK3;TRAF6;SAA1;UBE2N;UBE2V1;NFKBIB
Toll Like Receptor 5 (TLR5) Cascade_Homo sapiens_R-HSA-168176	0.0341927	0.208634	ATF2;PELI2;CUL1;NOD2;RELA;IKBKB;PPP2CB;RPS6KA3;MAPK9;MAPK7;PPP2R1B;PPP2R1A;RPS6KA2;UBC;MAP2K7;BTRC;MAP3K7;MAP2K3;DUSP4;MEF2C;RIPK2;FBXW11;PPP2R5D;IRAK4;MAPK14;DUSP6;MAPK10;CREB1;MAPKAPK3;TRAF6;SAA1;UBE2N;UBE2V1;NFKBIB
Interferon gamma signaling_Homo sapiens_R-HSA-877300	0.0333488	0.208634	CAMK2B;SP100;CAMK2D;OASL;TRIM8;SOCS3;SOCS1;TRIM29;TRIM3;TRIM25;GBP2;GBP1;CAMK2G;FCGR1B;TRIM22;HLA-DQA1;GBP3;JAK1;PTPN1;GBP5;HLA-H;STAT1;HLA-F;MID1;PML;IFNG;OAS1;OAS2;OAS3;IRF2;HLA-DPB1;TRIM14;IRF5;HLA-DRB3;TRIM10;CD44;PTPN2;TRIM34
RHO GTPases activate PKNs_Homo sapiens_R-HSA-5625740	0.0340052	0.208634	HIST1H2BM;HIST1H2BO;HIST1H2BJ;YWHAB;HIST1H2BL;HIST1H2BK;HIST2H2AC;HIST1H3A;YWHAQ;HIST1H2AD;SFN;MYH10;YWHAG;YWHAH;NCOA2;PPP1R14A;HIST1H2AJ;CDC25C;YWHAZ;RHOB;HIST1H2BH;PPP1R12B;HIST1H2BB;MYL9;HIST1H2BD;HIST1H2BC
Translocation of GLUT4 to the plasma membrane_Homo sapiens_R-HSA-1445148	0.0340052	0.208634	RALA;YWHAB;PRKAG1;PRKAG2;PRKAG3;KIF3B;YWHAQ;AKT2;AKT1;SFN;YWHAG;YWHAH;RAB4A;MYO5A;YWHAZ;RAB10;MYH1;RAB13;EXOC4;EXOC6;EXOC5;EXOC2;MYH6;RHOQ;EXOC1;MYH7
Transcriptional activity of SMAD2/SMAD3:SMAD4 heterotrimer_Homo sapiens_R-HSA-2173793	0.0348522	0.208634	SMAD2;WWTR1;CDKN2B;CCNK;SMAD4;CCNT2;TGIF2;PARP1;SMURF2;SERPINE1;CCNC;NCOR2;CDK8;PPM1A;SP1;MYC;UBC;E2F5;JUNB;MEN1
Kinesins_Homo sapiens_R-HSA-983189	0.0348522	0.208634	KIF25;KIF12;KIF23;KIF11;KIF15;CENPE;KLC4;KIF18A;KIF18B;KIF3B;KIF2A;KIF16B;KIFC1;KIF4A;KIF13B;KIF1B;KIF2C;KIF21A;KIF3C;KIF20A
Metabolism of folate and pterines_Homo sapiens_R-HSA-196757	0.0342537	0.208634	SLC46A1;MTHFD1L;DHFRL1;MTHFD2;SHMT2;SHMT1;FPGS;ALDH1L2;SLC19A1
Nef Mediated CD8 Down-regulation_Homo sapiens_R-HSA-182218	0.034972	0.208634	AP2S1;ATP6V1H;AP2A1;AP2B1;AP2A2
Binding of TCF/LEF:CTNNB1 to target gene promoters_Homo sapiens_R-HSA-4411364	0.034972	0.208634	TCF7L1;MYC;LEF1;TCF7;CTNNB1
PP2A-mediated dephosphorylation of key metabolic factors_Homo sapiens_R-HSA-163767	0.034972	0.208634	MLXIPL;PPP2CB;PPP2R1B;PPP2R1A;PPP2R5D
Regulation of lipid metabolism by Peroxisome proliferator-activated receptor alpha (PPARalpha)_Homo sapiens_R-HSA-400206	0.0358875	0.208906	SMARCD3;ALAS1;ABCB4;PEX11A;FHL2;CCNC;RORA;NRF1;NPAS2;MED18;ARNTL;GLIPR1;MED30;ME1;TBL1X;TEAD1;TEAD2;PPARGC1B;FADS1;TEAD3;TEAD4;NCOA1;ESRRA;NCOA2;WWTR1;SREBF1;CPT1A;NFYA;ACSL1;NFYB;MED8;MED9;NR1D1;MED26;MED13L;MED28;NCOR2;FABP1;TIAM2;MED22;CDK8;TBL1XR1;ACOX1;SP1;ANGPTL4;PPARA
APC/C:Cdc20 mediated degradation of mitotic proteins_Homo sapiens_R-HSA-176409	0.0361923	0.208906	PSMD10;PSMD12;PSMD14;PSMD13;BUB1B;ANAPC10;ANAPC11;CDC20;PSMD8;PSMD9;PSMD6;PSMD7;PSMD4;PTTG1;UBC;PSMD3;NEK2;PSMF1;ANAPC7;UBE2C;UBE2E1;PSMB8;PSMB9;CCNA2;CCNA1;PSMA6;PSMC6;PSMC4;PSMA2;PSMC1;ANAPC5
NOD1/2 Signaling Pathway_Homo sapiens_R-HSA-168638	0.0354414	0.208906	RIPK2;TNFAIP3;NOD2;MAPK14;MAPK12;CASP9;IKBKB;CYLD;CASP8;TRAF6;CASP1;UBE2N;UBE2V1;MAP3K7;BIRC3
Packaging Of Telomere Ends_Homo sapiens_R-HSA-171306	0.0354414	0.208906	HIST1H2BM;HIST1H2BO;HIST1H2BJ;HIST1H2BL;HIST1H2BK;HIST1H2AJ;HIST2H2AC;HIST3H3;TERF2IP;HIST1H2AD;POT1;HIST1H2BH;HIST1H2BB;HIST1H2BD;HIST1H2BC
N-glycan antennae elongation in the medial/trans-Golgi_Homo sapiens_R-HSA-975576	0.0365725	0.208906	B4GALT2;B4GALT3;ST6GAL1;FUCA1;ST8SIA2;MGAT4C;MAN2A2;MGAT5;MGAT4B;MGAT3;ST8SIA6;B4GALT4;B4GALT5
Regulation of Complement cascade_Homo sapiens_R-HSA-977606	0.0365725	0.208906	CR1;CFH;PROS1;CFI;C5AR1;C4BPB;C2;C3;C4A;C6;C3AR1;CD59;CD46
ERK/MAPK targets_Homo sapiens_R-HSA-198753	0.0365241	0.208906	DUSP4;PPP2CB;RPS6KA3;MEF2C;MAPK7;PPP2R1B;PPP2R1A;RPS6KA2;PPP2R5D;MAPK14;DUSP6
TP53 regulates transcription of additional cell cycle genes whose exact role in the p53 pathway remain uncertain_Homo sapiens_R-HSA-6804115	0.0365241	0.208906	PLK3;BTG2;NPM1;CNOT6L;CNOT7;PLAGL1;CNOT2;PLK2;RQCD1;CDC25C;TP53
IRS activation_Homo sapiens_R-HSA-74713	0.0363139	0.208906	IRS1;INSR;GRB10;IRS2
Ficolins bind to repetitive carbohydrate structures on the target cell surface_Homo sapiens_R-HSA-2855086	0.0363139	0.208906	FCN2;FCN3;MASP2;MASP1
Alpha-oxidation of phytanate_Homo sapiens_R-HSA-389599	0.0363139	0.208906	ALDH3A2;PHYH;SLC25A17;HACL1
BMAL1:CLOCK,NPAS2 activates circadian gene expression_Homo sapiens_R-HSA-1368108	0.0411991	0.234446	NCOA1;NCOA2;SMARCD3;CRTC1;SERPINE1;RORA;NR1D1;NR3C1;NPAS2;ARNTL;PER2;PER1;CREB1;DBP;TBL1XR1;NRIP1;AVP;TBL1X;PPARA
APC:Cdc20 mediated degradation of cell cycle proteins prior to satisfation of the cell cycle checkpoint_Homo sapiens_R-HSA-179419	0.0418388	0.235772	PSMD10;PSMD12;PSMD14;PSMD13;BUB1B;ANAPC10;ANAPC11;CDC20;PSMD8;PSMD9;PSMD6;PSMD7;PSMD4;UBC;PSMD3;NEK2;PSMF1;ANAPC7;UBE2C;UBE2E1;PSMB8;PSMB9;CCNA2;CCNA1;PSMA6;PSMC6;PSMC4;PSMA2;PSMC1;ANAPC5
TRAF6 Mediated Induction of proinflammatory cytokines_Homo sapiens_R-HSA-168180	0.0418388	0.235772	ATF2;CUL1;NOD2;RELA;IKBKB;PPP2CB;RPS6KA3;MAPK9;MAPK7;PPP2R1B;PPP2R1A;RPS6KA2;UBC;MAP2K7;BTRC;MAP3K7;MAP2K3;DUSP4;MEF2C;RIPK2;FBXW11;PPP2R5D;MAPK14;DUSP6;MAPK10;CREB1;MAPKAPK3;TRAF6;SAA1;NFKBIB
Activation of BH3-only proteins_Homo sapiens_R-HSA-114452	0.0423701	0.235772	YWHAB;YWHAZ;BCL2L11;YWHAQ;AKT2;AKT3;BCL2;AKT1;BMF;SFN;BID;TP53;YWHAG;YWHAH
YAP1- and WWTR1 (TAZ)-stimulated gene expression_Homo sapiens_R-HSA-2032785	0.0423701	0.235772	TEAD4;NCOA1;NCOA2;WWTR1;SMARCD3;HIPK1;RUNX2;TBL1XR1;NPPA;TBL1X;PPARA;TEAD1;TEAD2;TEAD3
COPI-independent Golgi-to-ER retrograde traffic_Homo sapiens_R-HSA-6811436	0.0423701	0.235772	DCTN6;DYNC2H1;DYNC1I2;DYNC1H1;DCTN1;GALNT2;DCTN3;PLA2G4A;BICD1;BICD2;DYNC2LI1;RAB18;RAB3GAP1;DYNC1I1
Interaction between L1 and Ankyrins_Homo sapiens_R-HSA-445095	0.0423701	0.235772	SPTBN4;ANK2;ANK3;L1CAM;SPTB;SPTA1;NFASC;SCN9A;KCNQ2;SCN4A;SCN3B;SCN4B;SPTAN1;SCN1B
Activation of APC/C and APC/C:Cdc20 mediated degradation of mitotic proteins_Homo sapiens_R-HSA-176814	0.0436098	0.238068	PSMD10;PSMD12;PSMD14;PSMD13;BUB1B;ANAPC10;ANAPC11;CDC20;PSMD8;PSMD9;PSMD6;PSMD7;PSMD4;PTTG1;UBC;PSMD3;NEK2;PSMF1;ANAPC7;UBE2C;UBE2E1;PSMB8;PSMB9;CCNA2;CCNA1;PSMA6;PSMC6;PSMC4;PSMA2;PSMC1;ANAPC5
XBP1(S) activates chaperone genes_Homo sapiens_R-HSA-381038	0.043669	0.238068	TSPYL2;ZBTB17;KLHDC3;XBP1;ACADVL;SHC1;DCTN1;EDEM1;GOSR2;DDX11;SYVN1;PDIA6;ADD1;PDIA5;YIF1A;SERP1;ASNA1;CTDSP2;LMNA;DNAJB9;KDELR3;TLN1;SULT1A3
Diseases of Immune System_Homo sapiens_R-HSA-5260271	0.0438879	0.238068	IKBKB;BTK;CD14;TLR6;IRAK4;TICAM1;TLR4;TLR3;TIRAP;RELA;TLR2;NFKBIB
Diseases associated with the TLR signaling cascade_Homo sapiens_R-HSA-5602358	0.0438879	0.238068	IKBKB;BTK;CD14;TLR6;IRAK4;TICAM1;TLR4;TLR3;TIRAP;RELA;TLR2;NFKBIB
Nuclear Events (kinase and transcription factor activation)_Homo sapiens_R-HSA-198725	0.0438879	0.238068	DUSP4;PPP2CB;RPS6KA3;MEF2C;CREB1;MAPK7;PPP2R1B;PPP2R1A;RPS6KA2;PPP2R5D;MAPK14;DUSP6
DARPP-32 events_Homo sapiens_R-HSA-180024	0.0438879	0.238068	PPP3CA;PPP2CB;PPP2R1B;PRKAR1A;PPP2R1A;PRKAR2A;PDE4D;PPP1R1B;PDE4B;PDE4A;PPP2R5D;PRKACB
Synthesis of bile acids and bile salts via 7alpha-hydroxycholesterol_Homo sapiens_R-HSA-193368	0.0438879	0.238068	NCOA1;NCOA2;ACOT8;AMACR;SCP2;ACOX2;AKR1C1;AKR1D1;AKR1C3;HSD17B4;AKR1C2;ABCB11
HDR through Homologous Recombination (HRR)_Homo sapiens_R-HSA-5685942	0.0442117	0.238965	PCNA;BRCA2;RAD51AP1;BRIP1;EME1;KAT5;EXO1;UBC;CHEK1;RBBP8;ATRIP;POLH;BARD1;RFC5;GEN1;RFC3;RFC2;RMI1;XRCC2;RPA1;MRE11A;PALB2;RAD51;RAD17;ATM;DNA2;ATR
TNFR2 non-canonical NF-kB pathway_Homo sapiens_R-HSA-5668541	0.0463479	0.249617	PSMD10;CD40;PSMD12;EDA;TNFRSF6B;PSMD14;PSMD13;CUL1;TNFRSF11B;TNFRSF11A;TNFSF13B;PSMD8;PSMD9;PSMD6;PSMD7;PSMD4;UBC;PSMD3;TNFSF11;PSMF1;BTRC;EDARADD;FBXW11;CD70;TNFSF13;TNFRSF1B;PSMB8;PSMB9;PSMA6;PSMC6;PSMC4;PSMA2;TNFSF4;PSMC1;LTBR;MAP3K14;UBE2M;BIRC3
TCR signaling_Homo sapiens_R-HSA-202403	0.0479279	0.253926	PSMD10;ITK;PSMD12;PSMD14;PSMD13;UBE2D2;CUL1;WAS;PIK3CB;PIK3R1;CD3D;FYB;RELA;PSMD8;IKBKB;PSMD9;PSMD6;PSMD7;PSMD4;UBC;PSMD3;PLCG1;PSMF1;BTRC;MAP3K7;HLA-DQA1;RIPK2;FBXW11;PSMB8;PSMB9;ENAH;ZAP70;PSMA6;PSMC6;PTPRC;PIK3CA;PSMC4;PSMA2;TRAF6;PSMC1;UBE2N;HLA-DPB1;LCP2;CD247;UBE2V1;HLA-DRB3
Metabolism of water-soluble vitamins and cofactors_Homo sapiens_R-HSA-196849	0.0475855	0.253926	ABCD4;SLC46A1;MOCS2;CARKD;MTRR;SHMT2;PANK1;SHMT1;QPRT;MTR;NADSYN1;ALDH1L2;THTPA;MTHFD1L;DHFRL1;PPCS;PDZD11;RFK;FPGS;AOX1;ACP5;SLC19A1;CYB5A;ABCC1;GSTO2;MMAB;TPK1;MOCOS;NMNAT3;NMNAT2;COASY;LMBRD1;BTD;PC;PCCA;MTHFD2;TCN1;CTRC;MOCS1
G beta:gamma signalling through PI3Kgamma_Homo sapiens_R-HSA-392451	0.0479901	0.253926	SHC1;PIK3CD;PIK3CB;PIK3R1;CSF2RA;PIK3CG;PIK3R5;GNG10;GNG3;GNGT2;PIK3CA;AKT2;AKT3;GNB4;AKT1;GNB3;GNG8;GRB2;GNB5;JAK3;JAK1
Signaling by NOTCH2_Homo sapiens_R-HSA-1980145	0.0478208	0.253926	JAG2;JAG1;MAML2;MAML1;ADAM10;RBPJ;MIB1;DLL4;FCER2;CREB1;APH1B;MDK;UBC;CNTN1;MAML3
Signal amplification_Homo sapiens_R-HSA-392518	0.0478208	0.253926	GNAI3;PLA2G4A;MAPK14;GNAI1;GNA13;GNA14;GNA15;GNG10;GNG3;GNGT2;GNAQ;GNB4;GNB3;GNG8;GNB5
Intra-Golgi and retrograde Golgi-to-ER traffic_Homo sapiens_R-HSA-6811442	0.0490286	0.254949	ARF4;ARF1;KDELR1;KIF12;KIF11;BICD1;BICD2;KIF15;RAB43;GOLGA4;GOLGA1;TMED3;KIF13B;KIF1B;KIF21A;MAN1A1;DYNC2H1;NSF;COG5;KIF25;PLA2G4A;COG1;KIF23;RINT1;RAB30;KIF2A;KIF16B;ZW10;KIF2C;KDELR3;KIF20A;VAMP4;DCTN6;DYNC1I2;TMF1;TMED10;DCTN1;GOSR2;RAB1B;DCTN3;STX18;GOSR1;ARL1;CYTH3;DYNC2LI1;KLC4;KIF3B;CUX1;MAN2A2;MAN1C1;BNIP1;STX5;KIF3C;DYNC1I1;CYTH1;DYNC1H1;GALNT2;IGF2R;RGP1;CENPE;KIF18A;KIF18B;ALPP;KIF4A;R…
Metabolism of polyamines_Homo sapiens_R-HSA-351202	0.0484989	0.254949	PSMD10;PSMD12;PSMD14;PSMD13;ODC1;AMD1;APIP;SRM;PSMD8;PSMD9;PSMD6;PSMD7;PSMD4;PSMD3;ASL;PSMF1;ENOPH1;GAMT;NQO1;GOT1;SMOX;SLC6A11;AZIN1;NMRAL1;PSMB8;PSMB9;PSMA6;GATM;MTAP;PSMC6;PSMC4;PSMA2;PSMC1;PAOX
The role of GTSE1 in G2/M progression after G2 checkpoint_Homo sapiens_R-HSA-8852276	0.0488912	0.254949	PSMD10;CDKN1A;PSMD12;PSMD14;PSMD13;PSMD8;PSMD9;CCNB2;PSMD6;PSMD7;PSMD4;UBC;PSMD3;PSMF1;GTSE1;HSP90AA1;FKBPL;PSMB8;PSMB9;PSMA6;PSMC6;PSMC4;PSMA2;PSMC1;TP53
Lysine catabolism_Homo sapiens_R-HSA-71064	0.0488211	0.254949	GCDH;AADAT;OGDH;PIPOX;CRYM;DLD;ALDH7A1
ERKs are inactivated_Homo sapiens_R-HSA-202670	0.0488211	0.254949	DUSP4;PPP2CB;MAPK7;PPP2R1B;PPP2R1A;PPP2R5D;DUSP6
Platelet homeostasis_Homo sapiens_R-HSA-418346	0.0499944	0.259077	PDE1A;ATP2A3;ATP2A2;ITPR2;SRI;LRP8;PPP2CB;PDE11A;GNG10;GNG3;GNGT2;PPP2R1B;PPP2R1A;KCNMB2;KCNMB3;PRKG2;GNG8;PTGIR;TRPC3;NOS3;PDE2A;ATP2B4;PLA2G4A;PPP2R5D;PPP2R5C;MAPK14;KCNMA1;GNB4;PECAM1;ORAI1;GNB3;PDE5A;MRVI1;GNB5;PDE9A
EGFR downregulation_Homo sapiens_R-HSA-182971	0.0507458	0.261177	SH3KBP1;AP2A1;STAM;AP2B1;AP2A2;EPN1;EGFR;CDC42;UBC;AP2S1;GRB2;ARHGEF7;STAM2
Synthesis of bile acids and bile salts_Homo sapiens_R-HSA-192105	0.0507458	0.261177	NCOA1;NCOA2;ACOT8;AKR1C1;AKR1D1;AKR1C3;HSD17B4;AKR1C2;ABCB11;CH25H;AMACR;SCP2;ACOX2
Post NMDA receptor activation events_Homo sapiens_R-HSA-438064	0.0529184	0.266003	CAMK2B;CAMK2D;ADCY1;GRIN2C;CAMKK1;GRIN1;GRIN2D;RPS6KA3;RPS6KA6;CREB1;DLG4;RPS6KA2;CAMK4;PRKACB;CAMK2G;HRAS
SALM protein interactions at the synapse_Homo sapiens_R-HSA-8849932	0.0527964	0.266003	GRIA1;LRFN2;RTN3;PTPRS;DLG4;FLOT2;GRIN2C;GRIA3;GRIN1;GRIN2D;GRIA4
Post-chaperonin tubulin folding pathway_Homo sapiens_R-HSA-389977	0.0527964	0.266003	TUBA1C;TUBB2B;TUBA1B;TUBB6;TUBB2A;TUBA1A;TUBAL3;TUBB3;TBCE;TBCD;TBCB
Platelet sensitization by LDL_Homo sapiens_R-HSA-432142	0.0529177	0.266003	PPP2CB;PPP2R1B;PPP2R1A;PECAM1;PLA2G4A;PPP2R5D;PPP2R5C;MAPK14;LRP8
Metabolism of porphyrins_Homo sapiens_R-HSA-189445	0.0529177	0.266003	ALAD;ALAS2;ALAS1;FECH;COX15;UROS;HMBS;BLVRB;HMOX2
Formation of Senescence-Associated Heterochromatin Foci (SAHF)_Homo sapiens_R-HSA-2559584	0.0529177	0.266003	CDKN1A;H1F0;HMGA2;HIST1H1E;HIST1H1A;TP53;ASF1A;HIST1H1B;LMNB1
Beta-catenin phosphorylation cascade_Homo sapiens_R-HSA-196299	0.0529177	0.266003	PPP2CB;FRAT1;PPP2R1B;APC;PPP2R1A;CSNK1A1;CTNNB1;PPP2R5D;PPP2R5C
Regulation of APC/C activators between G1/S and early anaphase_Homo sapiens_R-HSA-176408	0.0538495	0.269162	PSMD10;PSMD12;PSMD14;PSMD13;CUL1;BUB1B;ANAPC10;ANAPC11;CDC20;PSMD8;PSMD9;PSMD6;PSMD7;PSMD4;UBC;PSMD3;PSMF1;BTRC;ANAPC7;UBE2C;UBE2E1;PSMB8;PSMB9;CCNA2;CCNA1;PSMA6;PSMC6;PSMC4;PSMA2;PSMC1;CDK2;ANAPC5
Stabilization of p53_Homo sapiens_R-HSA-69541	0.0540822	0.269162	PSMD10;PSMD12;PSMD14;PSMD13;PSMB8;PSMB9;PSMD8;PSMD9;PSMA6;PSMD6;PSMC6;PSMD7;PSMD4;PSMC4;PSMA2;CHEK2;PSMC1;UBC;PSMD3;MDM2;ATM;PSMF1;TP53
Assembly of collagen fibrils and other multimeric structures_Homo sapiens_R-HSA-2022090	0.0540822	0.269162	COL27A1;CD151;MMP7;DST;LAMB3;COL24A1;ITGB4;COL11A1;MMP3;COL11A2;LAMA3;LOXL3;LAMC2;CTSS;LOXL1;BMP1;COL4A4;COL6A2;COL4A3;COL6A1;COL8A2;COL4A6;COL8A1
CLEC7A (Dectin-1) signaling_Homo sapiens_R-HSA-5607764	0.0553663	0.270025	PSMD10;PSMD12;PSMD14;PSMD13;UBE2D2;CUL1;ITPR2;RELA;PYCARD;PSMD8;IKBKB;PPP3CA;PSMD9;PSMD6;CASP8;PSMD7;PSMD4;CLEC7A;UBC;PSMD3;PLCG2;PSMF1;BTRC;MAP3K7;FBXW11;NFATC3;NFATC1;PSMB8;PSMB9;PSMA6;PSMC6;PSMC4;PSMA2;TRAF6;PSMC1;UBE2N;UBE2V1;MAP3K14;UBE2M
PI-3K cascade:FGFR1_Homo sapiens_R-HSA-5654689	0.0558672	0.270025	PRR5;CD86;CDKN1A;CDKN1B;IRS1;MAPKAP1;PDGFB;PIK3CD;PDGFA;IRS2;PIK3CB;PIK3R1;FGF2;EGFR;CASP9;PPP2CB;PPP2R1B;ERBB3;FGF9;ERBB4;PPP2R1A;AKT2;AKT3;ERBB2;AKT1;PIP5K1A;FYN;INSR;NRG1;FRS2;PPP2R5D;PPP2R5C;NRG2;TNRC6C;NR4A1;FGF16;KITLG;CREB1;PIK3CA;NRG3;NRG4;MDM2;GRB2;FGFR4;FGF10;TNRC6B;HBEGF
PI-3K cascade:FGFR2_Homo sapiens_R-HSA-5654695	0.0558672	0.270025	PRR5;CD86;CDKN1A;CDKN1B;IRS1;MAPKAP1;PDGFB;PIK3CD;PDGFA;IRS2;PIK3CB;PIK3R1;FGF2;EGFR;CASP9;PPP2CB;PPP2R1B;ERBB3;FGF9;ERBB4;PPP2R1A;AKT2;AKT3;ERBB2;AKT1;PIP5K1A;FYN;INSR;NRG1;FRS2;PPP2R5D;PPP2R5C;NRG2;TNRC6C;NR4A1;FGF16;KITLG;CREB1;PIK3CA;NRG3;NRG4;MDM2;GRB2;FGFR4;FGF10;TNRC6B;HBEGF
PI-3K cascade:FGFR3_Homo sapiens_R-HSA-5654710	0.0558672	0.270025	PRR5;CD86;CDKN1A;CDKN1B;IRS1;MAPKAP1;PDGFB;PIK3CD;PDGFA;IRS2;PIK3CB;PIK3R1;FGF2;EGFR;CASP9;PPP2CB;PPP2R1B;ERBB3;FGF9;ERBB4;PPP2R1A;AKT2;AKT3;ERBB2;AKT1;PIP5K1A;FYN;INSR;NRG1;FRS2;PPP2R5D;PPP2R5C;NRG2;TNRC6C;NR4A1;FGF16;KITLG;CREB1;PIK3CA;NRG3;NRG4;MDM2;GRB2;FGFR4;FGF10;TNRC6B;HBEGF
PI-3K cascade:FGFR4_Homo sapiens_R-HSA-5654720	0.0558672	0.270025	PRR5;CD86;CDKN1A;CDKN1B;IRS1;MAPKAP1;PDGFB;PIK3CD;PDGFA;IRS2;PIK3CB;PIK3R1;FGF2;EGFR;CASP9;PPP2CB;PPP2R1B;ERBB3;FGF9;ERBB4;PPP2R1A;AKT2;AKT3;ERBB2;AKT1;PIP5K1A;FYN;INSR;NRG1;FRS2;PPP2R5D;PPP2R5C;NRG2;TNRC6C;NR4A1;FGF16;KITLG;CREB1;PIK3CA;NRG3;NRG4;MDM2;GRB2;FGFR4;FGF10;TNRC6B;HBEGF
PI3K events in ERBB4 signaling_Homo sapiens_R-HSA-1250342	0.0558672	0.270025	PRR5;CD86;CDKN1A;CDKN1B;IRS1;MAPKAP1;PDGFB;PIK3CD;PDGFA;IRS2;PIK3CB;PIK3R1;FGF2;EGFR;CASP9;PPP2CB;PPP2R1B;ERBB3;FGF9;ERBB4;PPP2R1A;AKT2;AKT3;ERBB2;AKT1;PIP5K1A;FYN;INSR;NRG1;FRS2;PPP2R5D;PPP2R5C;NRG2;TNRC6C;NR4A1;FGF16;KITLG;CREB1;PIK3CA;NRG3;NRG4;MDM2;GRB2;FGFR4;FGF10;TNRC6B;HBEGF
PIP3 activates AKT signaling_Homo sapiens_R-HSA-1257604	0.0558672	0.270025	PRR5;CD86;CDKN1A;CDKN1B;IRS1;MAPKAP1;PDGFB;PIK3CD;PDGFA;IRS2;PIK3CB;PIK3R1;FGF2;EGFR;CASP9;PPP2CB;PPP2R1B;ERBB3;FGF9;ERBB4;PPP2R1A;AKT2;AKT3;ERBB2;AKT1;PIP5K1A;FYN;INSR;NRG1;FRS2;PPP2R5D;PPP2R5C;NRG2;TNRC6C;NR4A1;FGF16;KITLG;CREB1;PIK3CA;NRG3;NRG4;MDM2;GRB2;FGFR4;FGF10;TNRC6B;HBEGF
Amyloid fiber formation_Homo sapiens_R-HSA-977225	0.0558031	0.270025	HIST1H2BM;CALCA;HIST1H2BO;HIST1H2BJ;HIST1H2BL;HIST1H2BK;UBE2L6;PARK2;HIST2H2AC;GGA1;GGA3;HIST1H3A;NPPA;UBC;HIST1H2AD;NAT8B;GSN;ODAM;HIST1H2AJ;SIAH1;LYZ;BACE1;SAA1;HIST1H2BH;TGFBI;HIST1H2BB;HIST1H2BD;HIST1H2BC
Interferon alpha/beta signaling_Homo sapiens_R-HSA-909733	0.0558031	0.270025	RNASEL;IFI6;ADAR;SAMHD1;IFIT3;OASL;SOCS3;SOCS1;GBP2;JAK1;IFNAR2;PTPN1;HLA-H;RSAD2;STAT1;STAT2;MX2;HLA-F;PSMB8;ISG20;BST2;IFI27;OAS1;OAS2;OAS3;IRF2;IRF5;XAF1
PI3K/AKT activation_Homo sapiens_R-HSA-198203	0.0567229	0.273285	PRR5;CD86;CDKN1A;CDKN1B;IRS1;MAPKAP1;PDGFB;PIK3CD;PDGFA;IRS2;PIK3CB;PIK3R1;FGF2;EGFR;CASP9;PPP2CB;PPP2R1B;ERBB3;FGF9;ERBB4;PPP2R1A;AKT2;AKT3;ERBB2;AKT1;PIP5K1A;FYN;NTRK1;INSR;NRG1;FRS2;PPP2R5D;PPP2R5C;NRG2;TNRC6C;NR4A1;FGF16;KITLG;CREB1;PIK3CA;NRG3;NRG4;MDM2;GRB2;FGFR4;FGF10;TNRC6B;HBEGF
Cell-Cell communication_Homo sapiens_R-HSA-1500931	0.0583303	0.274025	ITGB1;ITGB4;SIRPG;ILK;LAMC2;PIK3CB;F11R;CLDN1;CDH5;CLDN23;NCK2;SIRPA;SPTAN1;DST;MAGI2;CD2AP;CLDN6;CLDN10;CLDN5;PIK3CA;CLDN15;CLDN7;CDH13;SKAP2;ARHGEF6;CD151;LAMA3;PARD6G;PIK3R1;FYB;PARD6A;PTK2B;CDH24;FYN;FLNC;RSU1;CADM3;LAMB3;CADM1;JUP;CADM2;PARVA;MPP5;MAPK14;MAPK12;CTNNB1;GRB2;PVRL2;LIMS2;LIMS1
APC/C:Cdh1 mediated degradation of Cdc20 and other APC/C:Cdh1 targeted proteins in late mitosis/early G1_Homo sapiens_R-HSA-174178	0.05788	0.274025	PSMD10;PSMD12;PSMD14;PSMD13;ANAPC10;AURKB;AURKA;ANAPC11;CDC20;PSMD8;PSMD9;PSMD6;PSMD7;PSMD4;PTTG1;UBC;PSMD3;PSMF1;ANAPC7;UBE2C;UBE2E1;PSMB8;PSMB9;PSMA6;PSMC6;PSMC4;PSMA2;PSMC1;ANAPC5
Cdc20:Phospho-APC/C mediated degradation of Cyclin A_Homo sapiens_R-HSA-174184	0.05788	0.274025	PSMD10;PSMD12;PSMD14;PSMD13;BUB1B;ANAPC10;ANAPC11;CDC20;PSMD8;PSMD9;PSMD6;PSMD7;PSMD4;UBC;PSMD3;PSMF1;ANAPC7;UBE2C;UBE2E1;PSMB8;PSMB9;CCNA2;CCNA1;PSMA6;PSMC6;PSMC4;PSMA2;PSMC1;ANAPC5
Cyclin D associated events in G1_Homo sapiens_R-HSA-69231	0.0576708	0.274025	CDKN2D;CDKN1A;CDKN2B;CDKN2C;CDKN1B;CDKN2A;CCNH;CUL1;RBL2;PPP2CB;CCND3;PPP2R1B;PPP2R1A;UBC;E2F2;E2F5;MNAT1
G1 Phase_Homo sapiens_R-HSA-69236	0.0576708	0.274025	CDKN2D;CDKN1A;CDKN2B;CDKN2C;CDKN1B;CDKN2A;CCNH;CUL1;RBL2;PPP2CB;CCND3;PPP2R1B;PPP2R1A;UBC;E2F2;E2F5;MNAT1
Signal attenuation_Homo sapiens_R-HSA-74749	0.0582744	0.274025	IRS1;SHC1;INSR;GRB10;IRS2;GRB2
Tetrahydrobiopterin (BH4) synthesis, recycling, salvage and regulation_Homo sapiens_R-HSA-1474151	0.0582744	0.274025	HSP90AA1;GCH1;NOS3;AKT1;PRKG2;PTS
HDR through MMEJ (alt-NHEJ)_Homo sapiens_R-HSA-5685939	0.0582744	0.274025	POLQ;PARP1;RBBP8;XRCC1;MRE11A;LIG3
HIV Infection_Homo sapiens_R-HSA-162906	0.0590554	0.27657	ARF1;CCNK;CCNT2;ELL;CCNH;GTF2B;AP2A1;AP2A2;PSMD8;PSMD9;PSMD6;PSMD7;PSMD4;AP1G1;NUP62;PSMD3;AP1S1;BTRC;NUP214;LIG1;NUP210;NCBP2;VPS37D;GTF2F2;PSMA6;PSMA2;PACS1;CHMP4C;ELMO1;CHMP4A;NUP98;DOCK2;CHMP6;PPIA;KPNB1;CHMP5;PSMD10;GTF2A1;PSMD12;CTDP1;SEH1L;PSMD14;PSMD13;VPS4B;TAF9;CXCR4;GTF2E1;NUP160;POLR2A;POLR2B;UBC;POLR2D;AP2S1;ATP6V1H;FYN;PSMF1;TAF9B;RAE1;AP1M1;RANBP2;RANBP1;NPM1;XRCC4;XRCC5;VTA1;NUP15…
Mitochondrial biogenesis_Homo sapiens_R-HSA-1592230	0.0598364	0.27936	NCOA1;ESRRA;NCOA2;ATF2;MEF2C;SMARCD3;ALAS1;PRKAG1;PRKAG2;NRF1;NR1D1;MAPK14;PRKAG3;MAPK12;ATP5B;CREB1;TBL1XR1;CYCS;TBL1X;PPARA;PPARGC1B
ADP signalling through P2Y purinoceptor 1_Homo sapiens_R-HSA-418592	0.0609041	0.282595	GNA14;GNA15;GNG10;GNG3;GNGT2;GNAQ;GNB4;PLA2G4A;GNB3;GNG8;GNB5;MAPK14
Glyoxylate metabolism and glycine degradation_Homo sapiens_R-HSA-389661	0.0609041	0.282595	BCKDHA;GCSH;LIPT1;PDHA1;NDUFAB1;BCKDHB;OGDH;LIAS;DLD;DDO;DHTKD1;GNMT
p53-Independent DNA Damage Response_Homo sapiens_R-HSA-69610	0.0630922	0.285547	PSMD10;PSMD12;PSMD14;PSMD13;PSMB8;PSMB9;PSMD8;PSMD9;PSMA6;PSMD6;PSMC6;PSMD7;PSMD4;PSMC4;PSMA2;CHEK2;PSMC1;UBC;CHEK1;PSMD3;ATM;PSMF1
p53-Independent G1/S DNA damage checkpoint_Homo sapiens_R-HSA-69613	0.0630922	0.285547	PSMD10;PSMD12;PSMD14;PSMD13;PSMB8;PSMB9;PSMD8;PSMD9;PSMA6;PSMD6;PSMC6;PSMD7;PSMD4;PSMC4;PSMA2;CHEK2;PSMC1;UBC;CHEK1;PSMD3;ATM;PSMF1
Ubiquitin Mediated Degradation of Phosphorylated Cdc25A_Homo sapiens_R-HSA-69601	0.0630922	0.285547	PSMD10;PSMD12;PSMD14;PSMD13;PSMB8;PSMB9;PSMD8;PSMD9;PSMA6;PSMD6;PSMC6;PSMD7;PSMD4;PSMC4;PSMA2;CHEK2;PSMC1;UBC;CHEK1;PSMD3;ATM;PSMF1
Syndecan interactions_Homo sapiens_R-HSA-3000170	0.063697	0.285547	ITGB1;SDC4;ITGB5;ITGB4;ITGB3;SDC2;TNC;PRKCA;THBS1;FGF2
Constitutive Signaling by EGFRvIII_Homo sapiens_R-HSA-5637810	0.0640019	0.285547	HSP90AA1;PIK3CA;SHC1;GRB2;PLCG1;PIK3R1;HRAS;EGFR
Signaling by EGFRvIII in Cancer_Homo sapiens_R-HSA-5637812	0.0640019	0.285547	HSP90AA1;PIK3CA;SHC1;GRB2;PLCG1;PIK3R1;HRAS;EGFR
CREB phosphorylation through the activation of CaMKII_Homo sapiens_R-HSA-442729	0.0640019	0.285547	CAMK2B;CAMK2D;CREB1;DLG4;GRIN2C;CAMK2G;GRIN1;GRIN2D
Misspliced GSK3beta mutants stabilize beta-catenin_Homo sapiens_R-HSA-5339716	0.0640019	0.285547	PPP2CB;PPP2R1B;APC;PPP2R1A;CSNK1A1;CTNNB1;PPP2R5D;PPP2R5C
phosphorylation site mutants of CTNNB1 are not targeted to the proteasome by the destruction complex_Homo sapiens_R-HSA-4839743	0.0640019	0.285547	PPP2CB;PPP2R1B;APC;PPP2R1A;CSNK1A1;CTNNB1;PPP2R5D;PPP2R5C
S37 mutants of beta-catenin aren't phosphorylated_Homo sapiens_R-HSA-5358749	0.0640019	0.285547	PPP2CB;PPP2R1B;APC;PPP2R1A;CSNK1A1;CTNNB1;PPP2R5D;PPP2R5C
S45 mutants of beta-catenin aren't phosphorylated_Homo sapiens_R-HSA-5358751	0.0640019	0.285547	PPP2CB;PPP2R1B;APC;PPP2R1A;CSNK1A1;CTNNB1;PPP2R5D;PPP2R5C
T41 mutants of beta-catenin aren't phosphorylated_Homo sapiens_R-HSA-5358752	0.0640019	0.285547	PPP2CB;PPP2R1B;APC;PPP2R1A;CSNK1A1;CTNNB1;PPP2R5D;PPP2R5C
S33 mutants of beta-catenin aren't phosphorylated_Homo sapiens_R-HSA-5358747	0.0640019	0.285547	PPP2CB;PPP2R1B;APC;PPP2R1A;CSNK1A1;CTNNB1;PPP2R5D;PPP2R5C
APC/C:Cdc20 mediated degradation of Securin_Homo sapiens_R-HSA-174154	0.0643758	0.286368	PSMD10;PSMD12;PSMD14;PSMD13;ANAPC10;ANAPC11;CDC20;PSMD8;PSMD9;PSMD6;PSMD7;PSMD4;PTTG1;UBC;PSMD3;PSMF1;ANAPC7;UBE2C;UBE2E1;PSMB8;PSMB9;PSMA6;PSMC6;PSMC4;PSMA2;PSMC1;ANAPC5
ECM proteoglycans_Homo sapiens_R-HSA-3000178	0.0661448	0.291069	ITGB1;PTPRS;SPARC;TNXB;MUSK;LAMA2;ITGB5;LAMA1;ITGB3;SERPINE1;LAMA3;TNC;DCN;DSPP;COMP;TNN;COL9A1;MATN1;ITGAX;ITGA7;ITGB6;AGRN;MATN4
IRE1alpha activates chaperones_Homo sapiens_R-HSA-381070	0.0661448	0.291069	TSPYL2;ZBTB17;KLHDC3;XBP1;ACADVL;SHC1;DCTN1;EDEM1;GOSR2;DDX11;SYVN1;PDIA6;ADD1;PDIA5;YIF1A;SERP1;ASNA1;CTDSP2;LMNA;DNAJB9;KDELR3;TLN1;SULT1A3
SUMOylation of DNA replication proteins_Homo sapiens_R-HSA-4615885	0.0662046	0.291069	NUP214;RANBP2;TOP2A;TOP2B;PCNA;UBE2I;SEH1L;NUP210;NUP153;NUP160;AURKB;AURKA;INCENP;NUP62;NUP35;BIRC5;NUP98;TOP1;RAE1
Phase 0 - rapid depolarisation_Homo sapiens_R-HSA-5576892	0.0662046	0.291069	CAMK2B;CAMK2D;CACNA2D2;CACNB1;CACNB2;CACNG8;CACNB4;FGF14;SCN9A;RANGRF;SCN4A;SCN3B;FGF13;SCN4B;CAMK2G;FGF12;SCN1B;CACNG4;FGF11
Cell junction organization_Homo sapiens_R-HSA-446728	0.0667845	0.292765	ITGB1;CD151;ITGB4;LAMA3;PARD6G;ILK;LAMC2;F11R;CLDN1;CDH5;PARD6A;CLDN23;CDH24;FLNC;RSU1;CADM3;DST;LAMB3;CADM1;JUP;CADM2;PARVA;MPP5;CLDN6;CLDN10;CLDN5;CLDN15;CLDN7;CDH13;CTNNB1;PVRL2;LIMS2;ARHGEF6;LIMS1
Signaling by NOTCH1_Homo sapiens_R-HSA-1980143	0.0686985	0.297263	HDAC5;MAML2;MAML1;HDAC11;CUL1;CCNC;ARRB2;RBPJ;HDAC9;DLL4;APH1B;HEY1;MYC;DNER;UBC;TBL1X;JAG2;TLE4;TLE3;TLE2;JAG1;FBXW7;ADAM10;MIB1;NCOR2;CDK8;TBL1XR1;CNTN1;MAML3
NIK-->noncanonical NF-kB signaling_Homo sapiens_R-HSA-5676590	0.0690064	0.297263	PSMD10;PSMD12;PSMD14;PSMD13;FBXW11;CUL1;PSMB8;PSMB9;PSMD8;PSMD9;PSMA6;PSMD6;PSMC6;PSMD7;PSMD4;PSMC4;PSMA2;PSMC1;UBC;PSMD3;PSMF1;BTRC;MAP3K14;UBE2M
Free fatty acids regulate insulin secretion_Homo sapiens_R-HSA-400451	0.0693877	0.297263	GNA14;GNA15;PLCB3;GNAQ;PLCB1
Fatty Acids bound to GPR40 (FFAR1) regulate insulin secretion_Homo sapiens_R-HSA-434316	0.0693877	0.297263	GNA14;GNA15;PLCB3;GNAQ;PLCB1
BH3-only proteins associate with and inactivate anti-apoptotic BCL-2 members_Homo sapiens_R-HSA-111453	0.0693877	0.297263	BCL2L11;BCL2;BMF;BID;BCL2L1
Metabolism of ingested SeMet, Sec, MeSec into H2Se_Homo sapiens_R-HSA-2408508	0.0693877	0.297263	NNMT;CTH;SCLY;HNMT;GNMT
WNT mediated activation of DVL_Homo sapiens_R-HSA-201688	0.0693877	0.297263	CSNK2A1;DVL1;DVL2;DVL3;CSNK1E
Synthesis of diphthamide-EEF2_Homo sapiens_R-HSA-5358493	0.0693877	0.297263	DPH1;DPH2;DPH3;DPH5;DNAJC24
Vesicle-mediated transport_Homo sapiens_R-HSA-5653656	0.0697729	0.298067	SPARC;KDELR1;RAB43;GOLGA4;GJA1;TFG;GJA5;AKT2;GOLGA1;GJA4;AKT1;AP1S1;KIF21A;DYNC2H1;NSF;COG5;COG1;ANK2;OCRL;CSNK1D;ANK3;RINT1;RAB30;KIF16B;ZW10;CHMP4C;CHMP4A;KDELR3;MASP1;KIF20A;STAM2;GRIA1;SPTBN4;RAB5C;TMED10;SAR1B;ARL1;TGFA;HPR;DYNC2LI1;SPTA1;KLC4;HSPH1;KIF3B;MAN2A2;MYO6;UBC;CLTCL1;SFN;KIF3C;SNX5;AP1M1;TBC1D8B;TRAPPC2;MSR1;HSPA8;CD163;RAB4A;SNAPIN;TRAPPC1;VTA1;MYO5A;STAM;SNF8;IGF2R;KIF18A;DAB2;K…
NOTCH1 Intracellular Domain Regulates Transcription_Homo sapiens_R-HSA-2122947	0.0700254	0.2983	TLE4;TLE3;HDAC5;TLE2;MAML2;FBXW7;MAML1;HDAC11;CUL1;CCNC;RBPJ;HDAC9;NCOR2;CDK8;HEY1;TBL1XR1;MYC;UBC;MAML3;TBL1X
Dectin-1 mediated noncanonical NF-kB signaling_Homo sapiens_R-HSA-5607761	0.0716891	0.304527	PSMD10;PSMD12;PSMD14;PSMD13;CUL1;RELA;PSMD8;PSMD9;PSMD6;PSMD7;PSMD4;UBC;PSMD3;PSMF1;BTRC;FBXW11;PSMB8;PSMB9;PSMA6;PSMC6;PSMC4;PSMA2;PSMC1;MAP3K14;UBE2M
Thromboxane signalling through TP receptor_Homo sapiens_R-HSA-428930	0.073272	0.310377	GNA13;GNA14;GNA15;GNG10;GNG3;GNGT2;GNAQ;GNB4;GNB3;GNG8;GNB5
Regulation of ornithine decarboxylase (ODC)_Homo sapiens_R-HSA-350562	0.0735761	0.310792	PSMD10;NQO1;PSMD12;PSMD14;PSMD13;ODC1;AZIN1;PSMB8;PSMB9;PSMD8;PSMD9;PSMA6;PSMD6;PSMC6;PSMD7;PSMD4;PSMC4;PSMA2;PSMC1;PSMD3;PSMF1
Amino acid transport across the plasma membrane_Homo sapiens_R-HSA-352230	0.0749121	0.314673	SLC36A1;SLC43A2;SLC3A1;SLC3A2;SLC7A11;SLC7A10;SLC6A20;SLC7A2;SLC7A3;SLC7A7;SLC7A8;SLC38A3;SLC38A2;SLC38A5
Disassembly of the destruction complex and recruitment of AXIN to the membrane_Homo sapiens_R-HSA-4641262	0.0749121	0.314673	FZD5;CSNK1A1;WNT8B;PPP2R5D;PPP2R5C;PPP2CB;FRAT1;PPP2R1B;APC;PPP2R1A;DVL1;DVL2;CTNNB1;DVL3
Signaling by Hedgehog_Homo sapiens_R-HSA-5358351	0.0751598	0.314836	HHIP;ARRB2;PSMD8;IFT52;PSMD9;PSMD6;PSMD7;PSMD4;PSMD3;BTRC;PRKACB;CDON;DYNC2H1;IFT140;WDR35;PSMA6;IFT88;ADCY9;SMO;PRKAR1A;PSMA2;GPR161;SPOPL;PSMD10;PSMD12;PSMD14;PSMD13;DHH;SEL1L;CUL1;ADCY4;ADCY1;OS9;TTC21B;PRKAR2A;UBC;SPOP;PSMF1;SMURF2;SMURF1;CSNK1A1;PTCH2;WDR19;SYVN1;IFT122;PSMB8;PSMB9;PSMC6;PSMC4;PSMC1;NOTUM
Assembly of the pre-replicative complex_Homo sapiens_R-HSA-68867	0.0765631	0.318517	PSMD10;PSMD12;PSMD14;MCM7;MCM8;PSMD13;PSMD8;PSMD9;PSMD6;PSMD7;PSMD4;UBC;PSMD3;E2F2;PSMF1;CDT1;PSMB8;PSMB9;PSMA6;PSMC6;PSMC4;PSMA2;PSMC1;MCM3;MCM4;MCM6;MCM2
GPVI-mediated activation cascade_Homo sapiens_R-HSA-114604	0.0768764	0.318517	VAV3;SHC1;PIK3CD;PIK3CB;PIK3R1;PRKCZ;CSF2RA;PIK3CG;PIK3R5;RHOB;CDC42;PIK3CA;AKT2;AKT3;PDPN;PLCG2;AKT1;FYN;LCP2;GRB2;JAK3;JAK1
Tie2 Signaling_Homo sapiens_R-HSA-210993	0.077114	0.318517	GRB7;PIK3CA;ANGPT1;SHC1;GRB2;TEK;PIK3CB;PIK3R1;HRAS
AKT phosphorylates targets in the cytosol_Homo sapiens_R-HSA-198323	0.0777284	0.318517	CASP9;CDKN1A;CDKN1B;AKT2;AKT3;MDM2;AKT1
Retrograde neurotrophin signalling_Homo sapiens_R-HSA-177504	0.0777284	0.318517	NTRK1;AP2S1;AP2A1;AP2B1;AP2A2;DNAL4;DNM2
The activation of arylsulfatases_Homo sapiens_R-HSA-1663150	0.0777284	0.318517	ARSA;ARSJ;ARSK;ARSI;ARSF;ARSB;SUMF1
alpha-linolenic (omega3) and linoleic (omega6) acid metabolism_Homo sapiens_R-HSA-2046104	0.0777284	0.318517	ACOT8;SCP2;ACSL1;ELOVL5;ACOX1;HSD17B4;FADS1
alpha-linolenic acid (ALA) metabolism_Homo sapiens_R-HSA-2046106	0.0777284	0.318517	ACOT8;SCP2;ACSL1;ELOVL5;ACOX1;HSD17B4;FADS1
GAB1 signalosome_Homo sapiens_R-HSA-180292	0.0814499	0.326194	PRR5;CD86;CDKN1A;CDKN1B;IRS1;MAPKAP1;PDGFB;PIK3CD;PDGFA;IRS2;PIK3CB;PIK3R1;FGF2;EGFR;CASP9;PPP2CB;PPP2R1B;ERBB3;FGF9;ERBB4;PPP2R1A;AKT2;AKT3;ERBB2;AKT1;PIP5K1A;FYN;INSR;NRG1;FRS2;PPP2R5D;PPP2R5C;NRG2;TNRC6C;NR4A1;FGF16;KITLG;CREB1;PIK3CA;NRG3;NRG4;MDM2;GRB2;FGFR4;FGF10;TNRC6B;HBEGF
Rho GTPase cycle_Homo sapiens_R-HSA-194840	0.0806453	0.326194	ARHGAP11A;ARHGAP9;ARHGAP8;ITSN1;ARHGAP1;ARHGAP18;ARHGAP17;ARHGAP15;ARHGAP5;ARHGAP6;RHOBTB1;ARHGAP12;CDC42;AKAP13;FGD4;RHOT1;CHN1;TAGAP;RAC3;SRGAP3;SRGAP2;SRGAP1;ARHGEF11;VAV3;STARD13;RALBP1;PLEKHG5;MCF2;ARHGEF16;ARHGAP29;HMHA1;OCRL;ARHGAP28;GMIP;ARHGAP25;ARHGAP24;RHOB;TIAM2;ARHGEF9;DEPDC1B;ARHGAP30;ARHGEF3;TRIP10;ARHGEF7;RHOQ;ARHGEF6
L1CAM interactions_Homo sapiens_R-HSA-373760	0.0817693	0.326194	ITGB1;SPTBN4;NRP2;LAMA1;ITGB3;AP2A1;AP2A2;EGFR;SPTA1;RPS6KA3;RPS6KA6;RPS6KA2;SCN9A;AP2S1;EPHB2;SCN3B;SPTAN1;SCN1B;HSPA8;CSNK2A1;ITGA1;MSN;RANBP9;ANK2;ANK3;AP2B1;L1CAM;SPTB;DNM2;NFASC;DLG4;KIF4A;KCNQ2;CNTN1;CNTN2;SCN4A;SCN4B
Signaling by TGF-beta Receptor Complex_Homo sapiens_R-HSA-170834	0.0808511	0.326194	CCNK;CCNT2;SERPINE1;CCNC;F11R;PRKCZ;PARD6A;MYC;UBC;PMEPA1;E2F5;JUNB;MEN1;SMAD2;WWTR1;CDKN2B;SMAD4;TGIF2;PARP1;SMURF2;SMURF1;CGN;UCHL5;NCOR2;CDK8;PPM1A;SP1;BAMBI;UBE2M
Degradation of DVL_Homo sapiens_R-HSA-4641258	0.0799451	0.326194	PSMD10;PSMD12;PSMD14;PSMD13;PSMB8;PSMB9;PSMD8;PSMD9;PSMA6;PSMD6;PSMC6;PSMD7;PSMD4;PSMC4;PSMA2;PSMC1;DVL1;UBC;PSMD3;DVL2;DVL3;PSMF1;DACT1
SUMOylation of RNA binding proteins_Homo sapiens_R-HSA-4570464	0.0819312	0.326194	NUP214;RANBP2;PHC2;PHC1;UBE2I;SEH1L;NUP210;RING1;PCGF2;CBX2;NUP153;RNF2;NUP160;SCMH1;NUP62;NUP35;NUP98;HNRNPC;RAE1
G-protein mediated events_Homo sapiens_R-HSA-112040	0.0819312	0.326194	PDE1C;PDE1A;GNAI3;ADCY4;PLA2G4A;ITPR2;PRKCA;ADCY1;GNAI1;PLCB3;CREB1;PLCB4;ADCY9;GNAL;PRKAR1A;PRKAR2A;CAMK4;PLCB1;PRKACB
Pyrimidine biosynthesis_Homo sapiens_R-HSA-500753	0.0819812	0.326194	DCTD;DUT;TYMS;DHODH
Choline catabolism_Homo sapiens_R-HSA-6798163	0.0819812	0.326194	SLC44A1;CHDH;SARDH;ALDH7A1
Lectin pathway of complement activation_Homo sapiens_R-HSA-166662	0.0819812	0.326194	FCN2;FCN3;MASP2;MASP1
Methionine salvage pathway_Homo sapiens_R-HSA-1237112	0.0819812	0.326194	MTAP;GOT1;APIP;ENOPH1
Hedgehog 'off' state_Homo sapiens_R-HSA-5610787	0.0830203	0.327734	PSMD10;PSMD12;PSMD14;PSMD13;CUL1;ADCY4;ADCY1;PSMD8;IFT52;PSMD9;PSMD6;PSMD7;PSMD4;TTC21B;PRKAR2A;UBC;PSMD3;PSMF1;BTRC;PRKACB;DYNC2H1;IFT140;CSNK1A1;WDR19;IFT122;WDR35;PSMB8;PSMB9;PSMA6;IFT88;PSMC6;ADCY9;SMO;PSMC4;PRKAR1A;PSMA2;GPR161;PSMC1
Downstream TCR signaling_Homo sapiens_R-HSA-202424	0.0830203	0.327734	PSMD10;PSMD12;PSMD14;PSMD13;UBE2D2;CUL1;PIK3CB;PIK3R1;CD3D;RELA;PSMD8;IKBKB;PSMD9;PSMD6;PSMD7;PSMD4;UBC;PSMD3;PSMF1;BTRC;MAP3K7;HLA-DQA1;RIPK2;FBXW11;PSMB8;PSMB9;PSMA6;PSMC6;PIK3CA;PSMC4;PSMA2;TRAF6;PSMC1;UBE2N;HLA-DPB1;CD247;UBE2V1;HLA-DRB3
Telomere Maintenance_Homo sapiens_R-HSA-157579	0.0827997	0.327734	RFC5;PRIM2;HIST1H2BM;RFC3;PCNA;HIST1H2BO;LIG1;HIST1H2BJ;RFC2;HIST1H2BL;HIST1H2BK;HIST1H2AJ;RPA1;HIST2H2AC;RUVBL1;HIST3H3;TERF2IP;HIST1H2AD;POT1;HIST1H2BH;DNA2;HIST1H2BB;HIST1H2BD;HIST1H2BC
Autodegradation of Cdh1 by Cdh1:APC/C_Homo sapiens_R-HSA-174084	0.0854563	0.33647	PSMD10;PSMD12;PSMD14;PSMD13;ANAPC10;ANAPC11;PSMD8;PSMD9;PSMD6;PSMD7;PSMD4;UBC;PSMD3;PSMF1;ANAPC7;UBE2C;UBE2E1;PSMB8;PSMB9;PSMA6;PSMC6;PSMC4;PSMA2;PSMC1;ANAPC5
Fc epsilon receptor (FCERI) signaling_Homo sapiens_R-HSA-2454202	0.0858455	0.337122	CD86;IRS1;UBE2D2;ARAF;IRS2;FGF2;PSMD8;PSMD9;PSMD6;PSMD7;PSMD4;PPP2R1B;FGF9;PPP2R1A;AKT2;AKT3;PSMD3;AKT1;BTRC;MAP3K7;FBXW11;FRS2;BTK;UBE2V1;TLN1;VCL;PSMD10;SPTBN4;PSMD12;SHC3;PSMD14;SHC1;PSMD13;MAPKAP1;CUL1;PDGFB;PDGFA;ITPR2;PHB;RASAL2;PIK3R1;RASGRP2;CSF2RA;RASGRP4;RASGRP3;SPTA1;RAP1A;UBC;PLCG2;PIP5K1A;PLCG1;PSMF1;MAP2K7;MARK3;INSR;NFATC3;FN1;NFATC1;GRIN2C;GRIN2D;NR4A1;FGF16;PTPRA;DLG4;UBE2N;MDM2;…
DNA Replication Pre-Initiation_Homo sapiens_R-HSA-69002	0.0863434	0.337321	PSMD10;PRIM2;PSMD12;PSMD14;MCM7;MCM8;PSMD13;MCM10;PSMD8;PSMD9;PSMD6;PSMD7;PSMD4;UBC;PSMD3;E2F2;PSMF1;CDT1;RPA1;CDC7;PSMB8;PSMB9;PSMA6;PSMC6;PSMC4;PSMA2;PSMC1;CDK2;MCM3;MCM4;MCM6;MCM2
M/G1 Transition_Homo sapiens_R-HSA-68874	0.0863434	0.337321	PSMD10;PRIM2;PSMD12;PSMD14;MCM7;MCM8;PSMD13;MCM10;PSMD8;PSMD9;PSMD6;PSMD7;PSMD4;UBC;PSMD3;E2F2;PSMF1;CDT1;RPA1;CDC7;PSMB8;PSMB9;PSMA6;PSMC6;PSMC4;PSMA2;PSMC1;CDK2;MCM3;MCM4;MCM6;MCM2
Nef-mediates down modulation of cell surface receptors by recruiting them to clathrin adapters_Homo sapiens_R-HSA-164938	0.0883995	0.344461	ARF1;AP1G1;PACS1;AP2S1;ATP6V1H;AP1S1;AP2A1;AP2B1;AP2A2;AP1M1
Autodegradation of the E3 ubiquitin ligase COP1_Homo sapiens_R-HSA-349425	0.0892948	0.347053	PSMD10;PSMD12;PSMD14;PSMD13;PSMB8;PSMB9;PSMD8;PSMD9;PSMA6;PSMD6;PSMC6;PSMD7;PSMD4;PSMC4;PSMA2;PSMC1;UBC;PSMD3;ATM;PSMF1;TP53
PCP/CE pathway_Homo sapiens_R-HSA-4086400	0.0908897	0.352344	PSMD10;PSMD12;PSMD14;PSMD13;AP2A1;ARRB2;AP2A2;PSMD8;PSMD9;PSMD6;PARD6A;PSMD7;PSMD4;DVL1;UBC;PSMD3;AP2S1;DVL2;RAC3;DVL3;PSMF1;FZD5;SMURF2;SMURF1;RYK;PRKCA;AP2B1;PSMB8;PSMB9;PSMA6;PSMC6;DAAM1;PSMC4;PSMA2;PSMC1
Host Interactions of HIV factors_Homo sapiens_R-HSA-162909	0.0922483	0.35508	PSMD10;ARF1;PSMD12;SEH1L;PSMD14;PSMD13;AP2A1;AP2A2;NUP160;PSMD8;PSMD9;PSMD6;PSMD7;PSMD4;AP1G1;UBC;NUP62;PSMD3;AP2S1;ATP6V1H;AP1S1;FYN;PSMF1;BTRC;RAE1;AP1M1;NUP214;RANBP2;RANBP1;NPM1;NUP210;NUP153;AP2B1;PSMB8;PSMB9;PSMA6;PSMC6;PSMC4;PSMA2;PACS1;PSMC1;ELMO1;NUP35;NUP98;CD247;DOCK2;PPIA;KPNB1
Cardiac conduction_Homo sapiens_R-HSA-5576891	0.0935251	0.35508	KCNK5;ATP2A3;ATP2A2;NPPC;SLN;SCN9A;NPPA;CLIC2;SCN1B;KCNH2;KCNK12;CACNA2D2;ATP1B3;KCNK17;ATP1B1;CACNB1;CACNB2;CACNB4;ORAI1;SCN4A;SCN4B;CAMK2B;CAMK2D;KCNE4;NPR2;ITPR2;ATP1A2;SRI;CACNG8;SCN3B;CAMK2G;CACNG4;KCNJ2;KCNJ4;WWTR1;KCNIP1;KCNIP2;KCNIP4;KCNJ14;ATP2B4;HIPK1;FGF14;FXYD3;FXYD2;RANGRF;FXYD6;FGF13;KCNK2;FGF12;FGF11
Hh mutants abrogate ligand secretion_Homo sapiens_R-HSA-5387390	0.0955475	0.35508	PSMD10;PSMD12;PSMD14;PSMD13;DHH;SEL1L;SYVN1;PSMB8;PSMB9;PSMD8;PSMD9;PSMA6;PSMD6;PSMC6;PSMD7;PSMD4;OS9;PSMC4;PSMA2;PSMC1;UBC;PSMD3;PSMF1
AUF1 (hnRNP D0) binds and destabilizes mRNA_Homo sapiens_R-HSA-450408	0.0925475	0.35508	PSMD10;HSPA8;PSMD12;PSMD14;PSMD13;HSPB1;PSMB8;PSMB9;PSMD8;PSMD9;PSMA6;PSMD6;PSMC6;PSMD7;PSMD4;PSMC4;PSMA2;PSMC1;UBC;PSMD3;HNRNPD;PSMF1
Constitutive Signaling by NOTCH1 HD+PEST Domain Mutants_Homo sapiens_R-HSA-2894862	0.0955475	0.35508	JAG2;HDAC5;JAG1;MAML2;FBXW7;MAML1;HDAC11;CUL1;ADAM10;CCNC;RBPJ;HDAC9;MIB1;NCOR2;DLL4;CDK8;APH1B;HEY1;TBL1XR1;MYC;UBC;MAML3;TBL1X
Constitutive Signaling by NOTCH1 PEST Domain Mutants_Homo sapiens_R-HSA-2644606	0.0955475	0.35508	JAG2;HDAC5;JAG1;MAML2;FBXW7;MAML1;HDAC11;CUL1;ADAM10;CCNC;RBPJ;HDAC9;MIB1;NCOR2;DLL4;CDK8;APH1B;HEY1;TBL1XR1;MYC;UBC;MAML3;TBL1X
Signaling by NOTCH1 HD+PEST Domain Mutants in Cancer_Homo sapiens_R-HSA-2894858	0.0955475	0.35508	JAG2;HDAC5;JAG1;MAML2;FBXW7;MAML1;HDAC11;CUL1;ADAM10;CCNC;RBPJ;HDAC9;MIB1;NCOR2;DLL4;CDK8;APH1B;HEY1;TBL1XR1;MYC;UBC;MAML3;TBL1X
Signaling by NOTCH1 in Cancer_Homo sapiens_R-HSA-2644603	0.0955475	0.35508	JAG2;HDAC5;JAG1;MAML2;FBXW7;MAML1;HDAC11;CUL1;ADAM10;CCNC;RBPJ;HDAC9;MIB1;NCOR2;DLL4;CDK8;APH1B;HEY1;TBL1XR1;MYC;UBC;MAML3;TBL1X
Signaling by NOTCH1 PEST Domain Mutants in Cancer_Homo sapiens_R-HSA-2644602	0.0955475	0.35508	JAG2;HDAC5;JAG1;MAML2;FBXW7;MAML1;HDAC11;CUL1;ADAM10;CCNC;RBPJ;HDAC9;MIB1;NCOR2;DLL4;CDK8;APH1B;HEY1;TBL1XR1;MYC;UBC;MAML3;TBL1X
SCF-beta-TrCP mediated degradation of Emi1_Homo sapiens_R-HSA-174113	0.0925475	0.35508	PSMD10;PSMD12;PSMD14;PSMD13;CUL1;PSMB8;PSMB9;CDC20;PSMD8;PSMD9;PSMA6;PSMD6;PSMC6;PSMD7;PSMD4;PSMC4;PSMA2;PSMC1;UBC;PSMD3;PSMF1;BTRC
ERCC6 (CSB) and EHMT2 (G9a) positively regulate rRNA expression_Homo sapiens_R-HSA-427389	0.0958341	0.35508	HIST1H2BM;HIST1H2BO;HIST1H2BJ;CBX3;HIST1H2BL;HIST1H2BK;HIST1H2AJ;GATAD2B;HIST2H2AC;HIST1H3A;RBBP4;HIST1H2AD;HIST1H2BH;RBBP7;ERCC6;HIST1H2BB;HIST1H2BD;HIST1H2BC
TP53 Regulates Transcription of Cell Death Genes_Homo sapiens_R-HSA-5633008	0.0958341	0.35508	STEAP3;CRADD;CHM;TNFRSF10B;TRIAP1;NLRC4;RABGGTA;TP53I3;BCL6;CASP6;TP53INP1;CASP1;BAX;BIRC5;FAS;ATM;BID;TP53
Regulation of KIT signaling_Homo sapiens_R-HSA-1433559	0.09375	0.35508	KITLG;YES1;SOCS1;FYN;PRKCA;GRB2;SOCS6;SH2B3
Synthesis of glycosylphosphatidylinositol (GPI)_Homo sapiens_R-HSA-162710	0.09375	0.35508	PIGC;PIGB;PIGO;PIGA;PIGP;PIGG;PIGF;PIGH
Cell-extracellular matrix interactions_Homo sapiens_R-HSA-446353	0.09375	0.35508	ITGB1;ILK;PARVA;FLNC;RSU1;LIMS2;ARHGEF6;LIMS1
SeMet incorporation into proteins_Homo sapiens_R-HSA-2408517	0.0948902	0.35508	DARS;QARS;LARS;MARS;RARS;IARS
Signaling by NOTCH3_Homo sapiens_R-HSA-1980148	0.0948902	0.35508	JAG2;DLL4;NOTCH3;JAG1;APH1B;ADAM10
Interleukin-6 signaling_Homo sapiens_R-HSA-1059683	0.0948902	0.35508	SOCS3;IL6;STAT1;IL6ST;IL6R;JAK1
IKK complex recruitment mediated by RIP1_Homo sapiens_R-HSA-937041	0.0981355	0.362716	IKBKB;TRAF6;UBE2D2;UBC;UBE2N;CD14;UBE2V1;TICAM1;TLR4;TLR3;BIRC3
Regulation of mRNA stability by proteins that bind AU-rich elements_Homo sapiens_R-HSA-450531	0.101137	0.372895	PSMD10;PSMD12;PSMD14;ANP32A;YWHAB;PSMD13;HSPB1;PSMD8;PSMD9;PSMD6;PSMD7;PSMD4;KHSRP;EXOSC8;UBC;PSMD3;AKT1;PSMF1;EXOSC3;NUP214;HSPA8;TNFSF13;PRKCA;MAPK14;YWHAZ;PSMB8;PSMB9;PSMA6;PSMC6;PSMC4;PSMA2;PSMC1;HNRNPD
SIRT1 negatively regulates rRNA Expression_Homo sapiens_R-HSA-427359	0.101949	0.374972	HIST1H2BM;HIST1H2BO;HIST1H2BJ;HIST1H2BL;HIST1H2BK;HIST1H2AJ;SIRT1;HIST2H2AC;HIST1H3A;TAF1A;HIST1H2AD;HIST1H2BH;HIST1H2BB;HIST1H2BD;HIST1H2BC
Activation of NF-kappaB in B cells_Homo sapiens_R-HSA-1169091	0.10324	0.378799	PSMD10;PSMD12;PSMD14;PSMD13;CUL1;RELA;PSMD8;IKBKB;PSMD9;PSMD6;PSMD7;PSMD4;UBC;PSMD3;PSMF1;BTRC;MAP3K7;FBXW11;PSMB8;PSMB9;PSMA6;PSMC6;PSMC4;PSMA2;PSMC1;NFKBIB
CREB phosphorylation through the activation of Ras_Homo sapiens_R-HSA-442742	0.106571	0.385117	CAMK2B;RPS6KA3;CAMK2D;RPS6KA6;CREB1;DLG4;RPS6KA2;GRIN2C;CAMK2G;HRAS;GRIN1;GRIN2D
Caspase activation via extrinsic apoptotic signalig pathway_Homo sapiens_R-HSA-5357769	0.106571	0.385117	CASP9;CASP8;DAPK1;MAGED1;DAPK2;DAPK3;TNFRSF10B;FAS;CD14;TICAM1;TLR4;TLR3
Integrin alphaIIb beta3 signaling_Homo sapiens_R-HSA-354192	0.106571	0.385117	APBB1IP;PTPN1;RAP1A;VWF;SHC1;ITGB3;FN1;AKT1;GRB2;TLN1;RASGRP2;CRK
Constitutive Signaling by Ligand-Responsive EGFR Cancer Variants_Homo sapiens_R-HSA-1236382	0.107005	0.385117	HSP90AA1;PIK3CA;SHC1;UBC;GRB2;PLCG1;PIK3R1;HRAS;EGFR
Signaling by EGFR in Cancer_Homo sapiens_R-HSA-1643713	0.107005	0.385117	HSP90AA1;PIK3CA;SHC1;UBC;GRB2;PLCG1;PIK3R1;HRAS;EGFR
Signaling by Ligand-Responsive EGFR Variants in Cancer_Homo sapiens_R-HSA-5637815	0.107005	0.385117	HSP90AA1;PIK3CA;SHC1;UBC;GRB2;PLCG1;PIK3R1;HRAS;EGFR
Other semaphorin interactions_Homo sapiens_R-HSA-416700	0.107005	0.385117	ITGB1;PTPRC;CD72;PLXND1;SEMA6D;ITGA1;SEMA3E;TREM2;PLXNC1
Citric acid cycle (TCA cycle)_Homo sapiens_R-HSA-71403	0.107005	0.385117	CS;SUCLA2;MDH2;IDH3G;NNT;IDH2;IDH3B;OGDH;DLD
AURKA Activation by TPX2_Homo sapiens_R-HSA-8854518	0.107453	0.385807	DYNC1I2;DCTN1;DCTN3;HMMR;AURKA;ACTR1A;TUBA1A;PPP2R1A;CEP250;NEK2;CEP192;CEP76;YWHAG;CDK5RAP2;PLK4;DYNC1H1;HSP90AA1;ODF2;TUBB;CEP152;CSNK1D;CSNK1E;TUBG1;TPX2;ALMS1;CEP63;SFI1;SDCCAG8
SUMOylation of DNA damage response and repair proteins_Homo sapiens_R-HSA-3108214	0.109328	0.391607	SP100;SEH1L;XPC;SMC5;RNF2;NUP160;NDNL2;SCMH1;NUP62;RAE1;NUP214;RANBP2;PHC2;PHC1;UBE2I;PARP1;NUP210;XRCC4;RING1;CDKN2A;PCGF2;CBX2;RPA1;NUP153;PML;STAG2;EID3;NUP35;NUP98
Hh mutants that don't undergo autocatalytic processing are degraded by ERAD_Homo sapiens_R-HSA-5362768	0.110149	0.393614	PSMD10;PSMD12;PSMD14;PSMD13;SEL1L;SYVN1;PSMB8;PSMB9;PSMD8;PSMD9;PSMA6;PSMD6;PSMC6;PSMD7;PSMD4;OS9;PSMC4;PSMA2;PSMC1;UBC;PSMD3;PSMF1
Transcriptional Regulation by TP53_Homo sapiens_R-HSA-3700989	0.116001	0.397897	ATF2;STEAP3;CCNK;CCNT2;CCNH;PRDM1;PPP2R1B;KAT5;PPP2R1A;CHEK2;AKT2;AKT3;CHEK1;AKT1;CSNK2A1;CDC25C;GTF2F2;CCNE2;FANCD2;CCNE1;RRAGB;DNA2;TP53;MAPKAP1;COX18;NUAK1;BRIP1;PCBP4;UBC;SMYD2;SFN;ATRIP;BARD1;PLK3;CRADD;PLK2;TNFRSF10B;TPX2;CNOT7;TP53I3;BCL6;CNOT2;CDK2;MDM2;CYCS;RAD17;ATM;MNAT1;ATR;PRR5;CDKN1A;BTG2;CDKN1B;DYRK2;ELL;YWHAB;PRKAG1;PRKAG2;CHM;TRIAP1;PRKAG3;ING5;YWHAQ;EXO1;CASP6;PPP1R13L;CASP1;YWH…
COPI-dependent Golgi-to-ER retrograde traffic_Homo sapiens_R-HSA-6811434	0.112674	0.397897	ARF4;ARF1;TMED10;KDELR1;RAB1B;STX18;KIF12;KIF11;KIF15;KLC4;KIF3B;TMED3;KIF13B;BNIP1;KIF1B;KIF21A;KIF3C;NSF;KIF25;KIF23;CENPE;RINT1;KIF18A;KIF18B;KIF2A;KIF16B;ZW10;KIF4A;KIF2C;KDELR3;KIF20A
Ca2+ pathway_Homo sapiens_R-HSA-4086398	0.115589	0.397897	TCF7L1;FZD5;PDE6G;LEF1;TCF7;ITPR2;NFATC1;PRKCA;TNRC6C;PPP3CA;GNG10;GNG3;PLCB3;GNGT2;GNB4;PRKG2;GNB3;GNG8;CTNNB1;GNB5;PDE6A;PLCB1;MAP3K7;TNRC6B
PLC beta mediated events_Homo sapiens_R-HSA-112043	0.116347	0.397897	PDE1C;PDE1A;GNAI3;ADCY4;PLA2G4A;ITPR2;PRKCA;ADCY1;GNAI1;PLCB3;CREB1;PLCB4;ADCY9;PRKAR1A;PRKAR2A;CAMK4;PLCB1;PRKACB
Intraflagellar transport_Homo sapiens_R-HSA-5620924	0.112056	0.397897	DYNC2H1;TTC26;IFT140;WDR19;IFT122;IFT80;WDR34;WDR35;DYNC2LI1;IFT52;IFT88;KIF3B;TTC21B;TCTEX1D1;DYNLRB1;KIF3C;CLUAP1
Molecules associated with elastic fibres_Homo sapiens_R-HSA-2129379	0.113915	0.397897	ITGB1;BMP10;ITGB5;ITGB3;FBLN1;BMP7;FBLN2;MFAP5;BMP4;EFEMP2;MFAP2;ITGB8;ITGB6
Regulation of IFNG signaling_Homo sapiens_R-HSA-877312	0.114572	0.397897	SOCS3;PTPN1;SOCS1;IFNG;STAT1;PTPN2;JAK1
CS/DS degradation_Homo sapiens_R-HSA-2024101	0.114572	0.397897	IDUA;HYAL1;HEXA;HYAL3;IDS;DCN;ARSB
AXIN missense mutants destabilize the destruction complex_Homo sapiens_R-HSA-5467340	0.114572	0.397897	PPP2CB;PPP2R1B;APC;PPP2R1A;CSNK1A1;PPP2R5D;PPP2R5C
Synthesis of PIPs at the early endosome membrane_Homo sapiens_R-HSA-1660516	0.114572	0.397897	INPP4A;PI4K2B;VAC14;MTMR2;INPP5F;PIK3C3;MTM1
AMER1 mutants destabilize the destruction complex_Homo sapiens_R-HSA-4839748	0.114572	0.397897	PPP2CB;PPP2R1B;APC;PPP2R1A;CSNK1A1;PPP2R5D;PPP2R5C
AXIN mutants destabilize the destruction complex, activating WNT signaling_Homo sapiens_R-HSA-4839735	0.114572	0.397897	PPP2CB;PPP2R1B;APC;PPP2R1A;CSNK1A1;PPP2R5D;PPP2R5C
Truncations of AMER1 destabilize the destruction complex_Homo sapiens_R-HSA-5467348	0.114572	0.397897	PPP2CB;PPP2R1B;APC;PPP2R1A;CSNK1A1;PPP2R5D;PPP2R5C
APC truncation mutants have impaired AXIN binding_Homo sapiens_R-HSA-5467337	0.114572	0.397897	PPP2CB;PPP2R1B;APC;PPP2R1A;CSNK1A1;PPP2R5D;PPP2R5C
truncated APC mutants destabilize the destruction complex_Homo sapiens_R-HSA-4839744	0.114572	0.397897	PPP2CB;PPP2R1B;APC;PPP2R1A;CSNK1A1;PPP2R5D;PPP2R5C
SHC-related events triggered by IGF1R_Homo sapiens_R-HSA-2428933	0.116625	0.397897	SHC1;IGF2;GRB2;HRAS;IGF1R
AKT phosphorylates targets in the nucleus_Homo sapiens_R-HSA-198693	0.116625	0.397897	NR4A1;CREB1;AKT2;AKT3;AKT1
Inactivation of Cdc42 and Rac_Homo sapiens_R-HSA-428543	0.116625	0.397897	CDC42;SRGAP3;SRGAP2;SRGAP1;ROBO1
Ca2+ activated K+ channels_Homo sapiens_R-HSA-1296052	0.116625	0.397897	KCNMB2;KCNMA1;KCNMB3;KCNN2;KCNN3
Bicarbonate transporters_Homo sapiens_R-HSA-425381	0.116625	0.397897	SLC4A8;SLC4A1;SLC4A2;SLC4A4;SLC4A5
CD28 dependent PI3K/Akt signaling_Homo sapiens_R-HSA-389357	0.118069	0.401914	PRR5;CD86;PIK3CA;MAPKAP1;AKT2;AKT3;AKT1;FYN;PIK3R1;MAP3K14
Potassium Channels_Homo sapiens_R-HSA-1296071	0.120129	0.40689	KCNG1;HCN4;KCNG3;KCNC3;KCNA2;KCNC4;KCNA3;KCNA5;GNG10;GNG3;GNGT2;KCNMB2;KCNMB3;GNG8;KCNN2;KCNN3;KCNJ2;KCNH2;KCNJ4;GABBR1;KCNJ10;KCNH5;KCNH6;KCNH7;KCNH8;KCNJ14;KCNJ16;KCNAB1;KCNAB2;KCNK17;KCNAB3;KCNQ2;KCNMA1;GNB3;KCNK2;HCN2;HCN1
Smooth Muscle Contraction_Homo sapiens_R-HSA-445355	0.12034	0.40689	CAV3;TPM4;ANXA2;ITGB5;TPM3;TPM2;ITGA1;SORBS1;SORBS3;ACTG2;MYLK;TLN1;MYL9;VCL
Inactivation, recovery and regulation of the phototransduction cascade_Homo sapiens_R-HSA-2514859	0.12034	0.40689	PDE6G;GUCA1B;GUCA1A;PRKCA;FNTA;GRK4;FNTB;CNGA1;NMT2;GNB5;PDE6A;PPEF1;METAP2;CNGB1
Nucleotide Excision Repair_Homo sapiens_R-HSA-5696398	0.122743	0.414085	ISY1;INO80B;PCNA;ELL;CCNH;GPS1;XPC;YY1;TFPT;POLR2A;POLR2B;UBC;RUVBL1;POLR2D;NFRKB;RFC5;AQR;RFC3;UBE2I;LIG1;PARP1;RFC2;MCRS1;ACTL6A;RPA1;XRCC1;RAD23A;LIG3;DDB2;DDB1;XAB2;COPS5;ERCC1;COPS2;UBE2N;TCEA1;ERCC6;COPS8;MNAT1;CUL4B
CDK-mediated phosphorylation and removal of Cdc6_Homo sapiens_R-HSA-69017	0.123694	0.416362	PSMD10;PSMD12;PSMD14;PSMD13;PSMB8;PSMB9;PSMD8;PSMD9;PSMA6;PSMD6;PSMC6;PSMD7;PSMD4;PSMC4;PSMA2;PSMC1;UBC;CDK2;PSMD3;PSMF1
Glucose metabolism_Homo sapiens_R-HSA-70326	0.127251	0.423132	PFKFB2;PYGB;ADPGK;PYGL;ENO3;HK1;PPP2CB;HK3;UGP2;PPP2R1B;PPP2R1A;UBC;PCK1;GYG2;PRKACB;PCK2;GOT1;MDH2;AGL;PGAM1;PHKB;PHKA1;PPP2R5D;BPGM;GCK;PFKL;PC;NHLRC1;SLC25A11;PFKM
Constitutive Signaling by AKT1 E17K in Cancer_Homo sapiens_R-HSA-5674400	0.127389	0.423132	CASP9;PRR5;NR4A1;CDKN1A;CREB1;CDKN1B;MAPKAP1;AKT2;AKT3;MDM2;AKT1
Nitric oxide stimulates guanylate cyclase_Homo sapiens_R-HSA-392154	0.127389	0.423132	PDE11A;NOS3;PDE1A;KCNMB2;PDE2A;KCNMA1;KCNMB3;PRKG2;PDE5A;MRVI1;PDE9A
G0 and Early G1_Homo sapiens_R-HSA-1538133	0.127389	0.423132	CCNA2;RBL2;TOP2A;CCNA1;PCNA;CCNE2;RBBP4;CCNE1;CDK2;DYRK1A;E2F5
Formation of tubulin folding intermediates by CCT/TriC_Homo sapiens_R-HSA-389960	0.127389	0.423132	CCT3;CCT6A;TUBA1C;TUBB2B;TUBA1B;TUBB6;TUBB2A;TUBA1A;TUBAL3;TUBB3;TCP1
Post-translational modification: synthesis of GPI-anchored proteins_Homo sapiens_R-HSA-163125	0.127389	0.423132	PIGC;DPM1;PIGB;PIGO;PIGA;PIGP;PIGK;PLAUR;PIGG;PIGF;PIGH
Factors involved in megakaryocyte development and platelet production_Homo sapiens_R-HSA-983231	0.1282	0.424893	DOCK6;DOCK3;DOCK8;HBB;KIF12;KIF11;KIF15;DOCK11;MYB;KIF13B;KIF1B;KIF21A;PRKACB;KIF25;KIF23;KIF2A;KIF16B;PRKAR1A;KIFC1;IRF2;KIF2C;KIF20A;DOCK2;ZFPM2;DOCK1;TP53;AK3;GATA1;AKAP1;CDC42;KLC4;HIST1H3A;KIF3B;PRKAR2A;ABL1;MFN2;KIF3C;SH2B3;NFE2;HBG2;HBG1;CABLES1;CENPE;EHD2;KIF18A;WEE1;KIF18B;MAFG;KIF4A;CDK2;MAFF
Global Genome Nucleotide Excision Repair (GG-NER)_Homo sapiens_R-HSA-5696399	0.128679	0.425544	INO80B;PCNA;CCNH;GPS1;XPC;YY1;TFPT;UBC;RUVBL1;NFRKB;RFC5;RFC3;UBE2I;LIG1;PARP1;RFC2;MCRS1;ACTL6A;RPA1;XRCC1;RAD23A;LIG3;DDB2;DDB1;COPS5;ERCC1;COPS2;UBE2N;COPS8;MNAT1;CUL4B
Collagen formation_Homo sapiens_R-HSA-1474290	0.12999	0.428184	CD151;PCOLCE2;ITGB4;COL11A1;COL11A2;LAMA3;LOXL3;LAMC2;CTSS;LOXL1;ADAMTS14;CRTAP;COL27A1;MMP7;DST;LAMB3;COL24A1;COL25A1;MMP3;COL23A1;BMP1;P4HA1;P4HA2;COL4A4;COL6A2;COL4A3;COL6A1;COL9A1;COL20A1;COL8A2;COL4A6;COL8A1
Ras activation uopn Ca2+ infux through NMDA receptor_Homo sapiens_R-HSA-442982	0.130045	0.428184	CAMK2B;CAMK2D;DLG4;GRIN2C;CAMK2G;HRAS;GRIN1;GRIN2D
GABA B receptor activation_Homo sapiens_R-HSA-977444	0.130966	0.429341	KCNJ4;GABBR1;KCNJ10;GNAI3;ADCY4;KCNJ16;ADCY1;GNAI1;GNG10;GNG3;GNGT2;ADCY9;GNAL;GNB3;GNG8;KCNJ2
Activation of GABAB receptors_Homo sapiens_R-HSA-991365	0.130966	0.429341	KCNJ4;GABBR1;KCNJ10;GNAI3;ADCY4;KCNJ16;ADCY1;GNAI1;GNG10;GNG3;GNGT2;ADCY9;GNAL;GNB3;GNG8;KCNJ2
Degradation of GLI2 by the proteasome_Homo sapiens_R-HSA-5610783	0.132276	0.431759	PSMD10;PSMD12;PSMD14;PSMD13;CSNK1A1;CUL1;PSMB8;PSMB9;PSMD8;PSMD9;PSMA6;PSMD6;PSMC6;PSMD7;PSMD4;PSMC4;PSMA2;PSMC1;UBC;PSMD3;PSMF1;BTRC;PRKACB
GLI3 is processed to GLI3R by the proteasome_Homo sapiens_R-HSA-5610785	0.132276	0.431759	PSMD10;PSMD12;PSMD14;PSMD13;CSNK1A1;CUL1;PSMB8;PSMB9;PSMD8;PSMD9;PSMA6;PSMD6;PSMC6;PSMD7;PSMD4;PSMC4;PSMA2;PSMC1;UBC;PSMD3;PSMF1;BTRC;PRKACB
EPHB-mediated forward signaling_Homo sapiens_R-HSA-3928662	0.135375	0.439023	YES1;ROCK2;ARPC1B;LIMK2;SDC2;LIMK1;ITSN1;GRIN1;CDC42;EFNB2;EFNB3;ARPC3;FYN;EPHB2;EPHB1;HRAS;EPHB4
Endosomal Sorting Complex Required For Transport (ESCRT)_Homo sapiens_R-HSA-917729	0.135307	0.439023	VPS4B;VTA1;UBC;CHMP2B;CHMP4C;VPS37D;CHMP4A;STAM;SNF8;CHMP6;STAM2;CHMP5
Ca-dependent events_Homo sapiens_R-HSA-111996	0.135307	0.439023	CREB1;ADCY9;PDE1C;PRKAR1A;PDE1A;PRKAR2A;CAMK4;ADCY4;PLA2G4A;PRKCA;ADCY1;PRKACB
Fatty acid, triacylglycerol, and ketone body metabolism_Homo sapiens_R-HSA-535734	0.138687	0.4488	ACADVL;ALAS1;FHL2;PRKAG2;CCNC;RORA;MED18;GLIPR1;ACADL;ME1;TEAD1;TEAD2;FADS1;TEAD3;TEAD4;NCOA1;NCOA2;ACOT9;SREBF1;CPT1A;ACOT8;ACOT7;ACSL1;ELOVL5;ACOT11;MED8;ACSL6;MED9;ACSL5;ACSL4;MED26;CPT1B;MED28;NCOR2;TIAM2;MED22;PCCA;TBL1XR1;ACOX1;GPD2;GPD1;ACOT2;ACOT1;ANGPTL4;ACOT6;PPARA;AGPAT5;SMARCD3;ABCB4;PEX11A;NRF1;AGPAT2;NPAS2;ARNTL;MED30;OXCT1;SLC25A20;TBL1X;HMGCLL1;PPARGC1B;ESRRA;WWTR1;NFYA;NFYB;NR1D1…
Assembly of the primary cilium_Homo sapiens_R-HSA-5617833	0.140763	0.450353	TTC26;ARF4;PKD1;IFT52;ACTR1A;TUBA1A;PPP2R1A;TCTN2;CEP250;NEK2;BBS7;YWHAG;CDK5RAP2;CCT3;DYNC2H1;IQCB1;MKKS;HSP90AA1;IFT140;TUBB;KIF24;IFT80;CSNK1D;CSNK1E;WDR34;TUBG1;WDR35;IFT88;SMO;TCP1;EXOC4;EXOC6;CEP63;EXOC5;SFI1;EXOC2;SDCCAG8;EXOC1;CNGB1;DYNC1I2;DCTN1;ARL6;DCTN3;FBF1;DYNC2LI1;KIF3B;ARL13B;TTC21B;TCTEX1D1;NPHP1;NPHP3;CEP192;KIF3C;CEP76;PLK4;BBS2;DYNC1H1;ODF2;CEP152;WDR19;SCLT1;IFT122;TTC8;ALMS1…
The NLRP3 inflammasome_Homo sapiens_R-HSA-844456	0.140959	0.450353	PYCARD;PANX1;PSTPIP1;CASP1;NLRP3;MEFV
NOTCH2 intracellular domain regulates transcription_Homo sapiens_R-HSA-2197563	0.140959	0.450353	FCER2;CREB1;MAML2;MAML1;MAML3;RBPJ
TP53 Regulates Transcription of Caspase Activators and Caspases_Homo sapiens_R-HSA-6803207	0.140959	0.450353	CRADD;CASP6;CASP1;ATM;NLRC4;TP53
Erythrocytes take up carbon dioxide and release oxygen_Homo sapiens_R-HSA-1237044	0.140959	0.450353	CYB5R2;CYB5R4;CA2;HBB;SLC4A1;RHAG
O2/CO2 exchange in erythrocytes_Homo sapiens_R-HSA-1480926	0.140959	0.450353	CYB5R2;CYB5R4;CA2;HBB;SLC4A1;RHAG
G beta:gamma signalling through PLC beta_Homo sapiens_R-HSA-418217	0.142439	0.453529	GNG10;GNG3;PLCB3;GNGT2;GNB4;GNB3;GNG8;GNB5;PLCB1
Apoptotic factor-mediated response_Homo sapiens_R-HSA-111471	0.14466	0.453529	CASP9;CASP7;DIABLO;CYCS
PTK6 promotes HIF1A stabilization_Homo sapiens_R-HSA-8857538	0.14466	0.453529	GPNMB;LRRK2;EGFR;HBEGF
Signaling by NOTCH1 t(7;9)(NOTCH1:M1580_K2555) Translocation Mutant_Homo sapiens_R-HSA-2660825	0.14466	0.453529	JAG2;DLL4;JAG1;ADAM10
Constitutive Signaling by NOTCH1 t(7;9)(NOTCH1:M1580_K2555) Translocation Mutant_Homo sapiens_R-HSA-2660826	0.14466	0.453529	JAG2;DLL4;JAG1;ADAM10
Anchoring fibril formation_Homo sapiens_R-HSA-2214320	0.14466	0.453529	BMP1;LAMB3;LAMA3;LAMC2
Multifunctional anion exchangers_Homo sapiens_R-HSA-427601	0.14466	0.453529	SLC26A1;SLC26A7;SLC26A4;SLC26A6
SLC transporter disorders_Homo sapiens_R-HSA-5619102	0.14466	0.453529	GCKR;AVPR2;AVP;GCK
Histidine catabolism_Homo sapiens_R-HSA-70921	0.14466	0.453529	HAL;AMDHD1;HNMT;FTCD
Unfolded Protein Response (UPR)_Homo sapiens_R-HSA-381119	0.147089	0.456173	ACADVL;SHC1;DCTN1;GOSR2;ADD1;SERP1;ASNA1;KHSRP;EXOSC8;LMNA;CCL2;DNAJB9;EXOSC3;SULT1A3;TSPYL2;IGFBP1;MBTPS1;ZBTB17;KLHDC3;XBP1;NFYA;NFYB;EDEM1;DDX11;SYVN1;PDIA6;PDIA5;YIF1A;CTDSP2;DDIT3;KDELR3;TLN1
Vpu mediated degradation of CD4_Homo sapiens_R-HSA-180534	0.145887	0.456173	PSMD10;PSMD12;PSMD14;PSMD13;PSMB8;PSMB9;PSMD8;PSMD9;PSMA6;PSMD6;PSMC6;PSMD7;PSMD4;PSMC4;PSMA2;PSMC1;UBC;PSMD3;PSMF1;BTRC
Activated PKN1 stimulates transcription of AR (androgen receptor) regulated genes KLK2 and KLK3_Homo sapiens_R-HSA-5625886	0.147923	0.456173	NCOA2;HIST1H2BM;HIST1H2BO;HIST1H2BJ;HIST1H2BL;HIST1H2BK;HIST1H2AJ;HIST2H2AC;HIST1H3A;HIST1H2AD;HIST1H2BH;HIST1H2BB;HIST1H2BD;HIST1H2BC
Striated Muscle Contraction_Homo sapiens_R-HSA-390522	0.147923	0.456173	MYBPC2;TPM4;TPM3;TMOD4;TPM2;TMOD3;NEB;TTN;MYL4;TNNT1;TNNT2;MYL2;DMD;MYH6
EPHA-mediated growth cone collapse_Homo sapiens_R-HSA-3928663	0.147923	0.456173	EPHA4;EPHA7;HSP90AA1;YES1;EPHA6;ROCK2;EFNA4;VEGFA;EFNA1;FYN;MYL9;MYH10;EPHA3;EPHA2
EGFR interacts with phospholipase C-gamma_Homo sapiens_R-HSA-212718	0.147923	0.456173	PDE1C;PDE1A;ADCY4;ITPR2;PRKCA;ADCY1;EGFR;CREB1;ADCY9;PRKAR1A;PRKAR2A;CAMK4;PLCG1;PRKACB
PLC-gamma1 signalling_Homo sapiens_R-HSA-167021	0.147923	0.456173	NTRK1;PDE1C;PDE1A;ADCY4;ITPR2;PRKCA;ADCY1;CREB1;ADCY9;PRKAR1A;PRKAR2A;CAMK4;PLCG1;PRKACB
The phototransduction cascade_Homo sapiens_R-HSA-2514856	0.147923	0.456173	PDE6G;GUCA1B;GUCA1A;PRKCA;FNTA;GRK4;FNTB;CNGA1;NMT2;GNB5;PDE6A;PPEF1;METAP2;CNGB1
Degradation of AXIN_Homo sapiens_R-HSA-4641257	0.148667	0.457531	PSMD10;PSMD12;PSMD14;SMURF2;PSMD13;PSMB8;PSMB9;PSMD8;RNF146;PSMD9;PSMA6;PSMD6;PSMC6;PSMD7;PSMD4;PSMC4;PSMA2;PSMC1;UBC;PSMD3;PSMF1
Gene Silencing by RNA_Homo sapiens_R-HSA-211000	0.151136	0.463238	TDRKH;PIWIL2;HIST1H2BM;PIWIL4;SEH1L;HIST1H2BO;HIST1H2BJ;HIST1H2BL;HIST1H2BK;NUP160;HIST2H2AC;IPO8;HIST1H3A;POLR2A;POLR2B;NUP62;POLR2D;MAEL;HIST1H2AD;RAE1;NUP214;TSNAX;RANBP2;HSP90AA1;NUP210;HIST1H2AJ;TDRD9;NUP153;TARBP2;TNRC6C;NUP35;HIST1H2BH;NUP98;HIST1H2BB;HIST1H2BD;HIST1H2BC;TNRC6B
Protein folding_Homo sapiens_R-HSA-391251	0.151136	0.463238	TUBAL3;USP11;GNAI3;GNAI1;AP3M1;TUBA1C;GNG10;TUBA1B;TUBB6;GNG3;GNGT2;TUBA1A;TUBB3;KIF13A;FBXO4;GNG8;CCT3;ARFGEF2;CSNK2A1;FBXW7;SPHK1;TBCD;TBCB;FBXW2;CCT6A;TUBB2B;TUBB2A;CCNE2;CCNE1;TBCE;TCP1;GNB4;GNB3;GNB5;RGS11;FBXL5;TP53
Mitotic Prophase_Homo sapiens_R-HSA-68875	0.152232	0.465113	HIST1H2BM;SEH1L;HIST1H2BO;HIST1H2BJ;HIST1H2BL;RAB1B;HIST1H2BK;NUP160;HIST2H2AC;LMNB1;PPP2CB;CCNB2;HIST1H3A;PPP2R1B;PPP2R1A;LMNA;NUP62;HIST1H2AD;RAE1;NUP214;RAB2A;RANBP2;NUP210;NEK6;NCAPH2;HIST1H2AJ;PRKCA;VRK1;NUP153;PPP2R2D;HIST3H3;NUP35;HIST1H2BH;NUP98;LPIN1;HIST1H2BB;LPIN3;HIST1H2BD;HIST1H2BC
Platelet Aggregation (Plug Formation)_Homo sapiens_R-HSA-76009	0.152982	0.465113	PTPN1;VWF;SHC1;ITGB3;FN1;MPL;RASGRP2;APBB1IP;GP9;RAP1A;THPO;AKT1;GRB2;TLN1;CRK
NCAM1 interactions_Homo sapiens_R-HSA-419037	0.152982	0.465113	PRNP;ST8SIA2;CACNA1H;CACNA1G;CACNB1;CACNB2;CACNB4;COL4A4;COL6A2;COL4A3;COL6A1;ST8SIA4;COL9A1;CNTN2;AGRN
Branched-chain amino acid catabolism_Homo sapiens_R-HSA-70895	0.152528	0.465113	BCKDHA;BCKDK;TMLHE;AUH;SHMT1;BCKDHB;BBOX1;PPM1K;DLD;ALDH9A1
ER to Golgi Anterograde Transport_Homo sapiens_R-HSA-199977	0.154538	0.468901	DCTN6;GRIA1;DYNC1I2;ARF4;SPTBN4;ARF1;TMED10;DCTN1;KDELR1;SAR1B;GOSR2;RAB1B;CTSZ;DCTN3;GOSR1;TGFA;MIA3;DYNC2LI1;SPTA1;TFG;TMED3;STX5;CD59;SPTAN1;DYNC1I1;CTSC;DYNC2H1;TRAPPC2;NSF;DYNC1H1;SEC24B;TRAPPC1;COG5;COG1;ANK2;CSNK1D;ANK3;SPTB;F5;SEC23IP;TRAPPC6A;F8;TRAPPC6B;KDELR3;CNIH2;SEC24D;CNIH3
Asymmetric localization of PCP proteins_Homo sapiens_R-HSA-4608870	0.155386	0.470526	PSMD10;PSMD12;FZD5;PSMD14;SMURF2;SMURF1;PSMD13;PSMB8;PSMB9;PSMD8;PSMD9;PSMA6;PSMD6;PSMC6;PARD6A;PSMD7;PSMD4;PSMC4;PSMA2;PSMC1;UBC;PSMD3;DVL2;PSMF1
Metabolism of lipids and lipoproteins_Homo sapiens_R-HSA-556833	0.159507	0.475611	PI4K2B;FAAH;CERK;PITPNB;CCNC;LIPF;LIPC;SCP2;LIPG;CPNE1;CYP1B1;PTGDS;PRKACB;ACOT9;ARSA;CPT1A;ACOT8;STARD4;ACOT7;STARD5;ACSL1;MED8;ACSL6;MED9;ACSL5;ACSL4;CPT1B;PISD;INPP4A;TIAM2;CH25H;CYP2U1;ACOT2;ACOT1;FAR2;PRKD1;ACOT6;ALDH7A1;CDS1;CETP;MTMR2;MTMR3;SAR1B;ABCB4;PEX11A;PIK3R1;PIK3R5;HSD11B1;HSD11B2;NEU4;SGPL1;INPP5F;ARSJ;ARSK;PIP5K1A;ARSI;ARSF;HMGCLL1;ARSB;PPARGC1B;WWTR1;CHKB;NR1D1;MED13L;CYP2C8;STA…
Transcriptional regulation by small RNAs_Homo sapiens_R-HSA-5578749	0.16023	0.475611	HIST1H2BM;SEH1L;HIST1H2BO;HIST1H2BJ;HIST1H2BL;HIST1H2BK;NUP160;HIST2H2AC;IPO8;HIST1H3A;POLR2A;POLR2B;NUP62;POLR2D;HIST1H2AD;RAE1;NUP214;RANBP2;NUP210;HIST1H2AJ;NUP153;NUP35;HIST1H2BH;NUP98;HIST1H2BB;HIST1H2BD;HIST1H2BC
Antiviral mechanism by IFN-stimulated genes_Homo sapiens_R-HSA-1169410	0.16023	0.475611	EIF4E3;SEH1L;UBE2L6;NUP160;HERC5;UBC;NUP62;TRIM25;PLCG1;ARIH1;RAE1;EIF4E;KPNA3;JAK1;NUP214;RANBP2;NUP210;STAT1;MX2;UBE2E1;NUP153;PPM1B;NEDD4;UBE2N;NUP35;NUP98;KPNB1
ISG15 antiviral mechanism_Homo sapiens_R-HSA-1169408	0.16023	0.475611	EIF4E3;SEH1L;UBE2L6;NUP160;HERC5;UBC;NUP62;TRIM25;PLCG1;ARIH1;RAE1;EIF4E;KPNA3;JAK1;NUP214;RANBP2;NUP210;STAT1;MX2;UBE2E1;NUP153;PPM1B;NEDD4;UBE2N;NUP35;NUP98;KPNB1
Transcriptional activation of mitochondrial biogenesis_Homo sapiens_R-HSA-2151201	0.157384	0.475611	NCOA1;ESRRA;NCOA2;ATF2;MEF2C;SMARCD3;ALAS1;NRF1;NR1D1;ATP5B;CREB1;TBL1XR1;CYCS;TBL1X;PPARA;PPARGC1B
Recycling pathway of L1_Homo sapiens_R-HSA-437239	0.16085	0.475611	RPS6KA3;RPS6KA6;RPS6KA2;KIF4A;AP2S1;MSN;AP2A1;AP2B1;L1CAM;AP2A2;DNM2
Calmodulin induced events_Homo sapiens_R-HSA-111933	0.16085	0.475611	CREB1;ADCY9;PDE1C;PRKAR1A;PDE1A;PRKAR2A;CAMK4;ADCY4;PRKCA;ADCY1;PRKACB
CaM pathway_Homo sapiens_R-HSA-111997	0.16085	0.475611	CREB1;ADCY9;PDE1C;PRKAR1A;PDE1A;PRKAR2A;CAMK4;ADCY4;PRKCA;ADCY1;PRKACB
WNT5A-dependent internalization of FZD4_Homo sapiens_R-HSA-5099900	0.158821	0.475611	AP2S1;DVL2;AP2A1;PRKCA;ARRB2;AP2B1;AP2A2
p130Cas linkage to MAPK signaling for integrins_Homo sapiens_R-HSA-372708	0.158821	0.475611	APBB1IP;RAP1A;VWF;ITGB3;FN1;TLN1;CRK
GRB2:SOS provides linkage to MAPK signaling for Integrins_Homo sapiens_R-HSA-354194	0.158821	0.475611	APBB1IP;RAP1A;VWF;ITGB3;FN1;GRB2;TLN1
Calnexin/calreticulin cycle_Homo sapiens_R-HSA-901042	0.158821	0.475611	GANAB;OS9;PRKCSH;EDEM1;CANX;SEL1L;SYVN1
G alpha (12/13) signalling events_Homo sapiens_R-HSA-416482	0.161521	0.47573	ROCK2;ITSN1;PIK3R1;ADRA1B;ADRA1A;CDC42;GNA13;AKAP13;FGD4;GNG10;GNG3;GNGT2;GNG8;ARHGEF11;VAV3;PLEKHG5;MCF2;ARHGEF16;RHOB;TIAM2;ARHGEF9;PIK3CA;GNB4;ARHGEF3;GNB3;GNB5;ARHGEF7;ARHGEF6
Vasopressin regulates renal water homeostasis via Aquaporins_Homo sapiens_R-HSA-432040	0.161229	0.47573	AVPR2;ADCY4;AQP4;ADCY1;AQP2;GNG10;GNG3;GNGT2;ADCY9;PRKAR1A;PRKAR2A;GNB4;GNB3;GNG8;AVP;GNB5;PRKACB
Metabolism of proteins_Homo sapiens_R-HSA-392499	0.164715	0.482312	RPL5;CMAS;KDELR1;UBE2L6;SMC5;ZDHHC2;RPL6;TFG;ANPEP;FBXO4;TSPYL2;NUP214;DYNC2H1;SLC34A2;ARSA;ALG8;ST6GAL1;ST6GAL2;CSNK2A1;NUP210;COG5;DDX11;COG1;ANK2;CSNK1D;ANK3;EID3;DDIT3;NUP98;KDELR3;TLN1;TP53;GNE;SPTBN4;SEH1L;KLK1;SAR1B;TGFA;XPC;CFP;ADAMTS12;ADAMTS10;DYNC2LI1;ATP5B;NEU4;GNG10;ADAMTS14;HIST1H3A;DPH1;ARSJ;DPH2;ARSK;DPH3;ST8SIA4;DPH5;ST3GAL5;ARSI;ST8SIA6;ARSF;TP53BP1;ARSB;SULT1A3;PHC2;XBP1;PHC1;A…
Mitochondrial translation initiation_Homo sapiens_R-HSA-5368286	0.164625	0.482312	MRPS17;MRPS35;MRPS14;MRPS33;MRPS11;MRPS12;MRPS34;MRPL38;MRPL17;MRPS10;MRPL14;MRPL15;MRPL37;MTIF3;MRPL10;MRPL32;MRPL55;MRPL4;MRPL42;GADD45GIP1;PTCD3;MRPS26;MRPL27;MRPS18B;MRPS18A;MRPL47;MRPL45;MRPL22;MRPL30;MRPL52;AURKAIP1
Mitochondrial translation termination_Homo sapiens_R-HSA-5419276	0.164625	0.482312	MRPS17;MRPS35;MRPS14;MRPS33;MRPS11;MRPS12;MRPS34;MRPL38;MRPL17;MRPS10;MRPL14;MRPL15;MRPL37;MRPL10;MRPL32;MRPL55;MRPL4;MRPL42;GADD45GIP1;PTCD3;MRPS26;MRPL27;MRPS18B;MRPS18A;MRPL47;MRPL45;MRPL22;MRPL30;MRPL52;AURKAIP1;MTRF1L
Regulation of PLK1 Activity at G2/M Transition_Homo sapiens_R-HSA-2565942	0.165441	0.483497	DYNC1I2;DCTN1;DCTN3;CUL1;AURKA;CCNB2;ACTR1A;TUBA1A;PPP2R1A;UBC;CEP250;NEK2;CEP192;BTRC;CEP76;YWHAG;CDK5RAP2;PLK4;DYNC1H1;HSP90AA1;ODF2;FBXW11;TUBB;CEP152;CSNK1D;CSNK1E;TUBG1;ALMS1;CEP63;PPP1R12B;SFI1;SDCCAG8
Transport of inorganic cations/anions and amino acids/oligopeptides_Homo sapiens_R-HSA-425393	0.167835	0.487659	SLC24A3;SLC26A1;SLC43A2;SLC20A1;SLC3A1;SLC4A1;SLC3A2;SLC7A11;SRI;SLC4A2;SLC7A10;SLC6A20;SLC1A7;SLC4A4;SLC4A5;SLC7A2;SLC7A3;SLC25A26;SLC17A7;SLC38A3;SLC38A2;SLC38A5;SLC36A1;SLC12A3;SLC34A2;SLC15A2;CTNS;SLC9A2;SLC4A8;SLC7A7;SLC9A6;SLC7A8;SLC9A9;SLC26A7;SLC26A4;SLC26A6
Regulation of activated PAK-2p34 by proteasome mediated degradation_Homo sapiens_R-HSA-211733	0.167559	0.487659	PSMD10;PSMD12;PSMD14;PSMD13;PSMB8;PSMB9;PSMD8;PSMD9;PSMA6;PSMD6;PSMC6;PSMD7;PSMD4;PSMC4;PSMA2;PSMC1;UBC;PSMD3;PSMF1
Cross-presentation of soluble exogenous antigens (endosomes)_Homo sapiens_R-HSA-1236978	0.167559	0.487659	PSMD10;PSMD12;PSMD14;PSMD13;PSMB8;PSMB9;PSMD8;PSMD9;PSMA6;PSMD6;PSMC6;PSMD7;PSMD4;PSMC4;PSMA2;PSMC1;PSMD3;PSMF1;FCGR1B
Glycerophospholipid biosynthesis_Homo sapiens_R-HSA-1483206	0.16825	0.487926	CDS1;AGPAT5;SLC44A3;SLC44A4;SLC44A1;ABHD3;PLA2G1B;SLC44A2;PITPNB;PLD4;TAZ;AGPAT2;PLB1;PLD3;PLD2;CPNE1;BCHE;PLA2G12A;PLA2G2D;PCYT1B;CHKB;PLA2G4C;MBOAT1;PLA2G4A;MBOAT2;PISD;PHOSPHO1;ETNK1;CHDH;GPD1;SARDH;PEMT;CHPT1;LPIN1;ALDH7A1;LPIN3;MGLL
C-type lectin receptors (CLRs)_Homo sapiens_R-HSA-5621481	0.169656	0.491057	PSMD10;PSMD12;PSMD14;PSMD13;UBE2D2;CUL1;ITPR2;RELA;PYCARD;PSMD8;IKBKB;PPP3CA;PSMD9;PSMD6;CASP8;PSMD7;PSMD4;CLEC7A;UBC;PSMD3;PLCG2;FYN;PSMF1;BTRC;PRKACB;MAP3K7;HRAS;FBXW11;NFATC3;NFATC1;PSMB8;PSMB9;PSMA6;PSMC6;PSMC4;PSMA2;CD209;TRAF6;PSMC1;UBE2N;UBE2V1;CLEC4E;MAP3K14;UBE2M
Ion transport by P-type ATPases_Homo sapiens_R-HSA-936837	0.172458	0.492282	CAMK2B;CAMK2D;ATP8A1;ATP8B1;ATP2B4;ATP2A3;ATP2A2;ATP1A2;ATP1B3;SRI;ATP11A;ATP1B1;ATP2C1;ATP7B;SLN;FXYD3;PDZD11;FXYD2;ATP13A4;FXYD6;CAMK2G
Oncogene Induced Senescence_Homo sapiens_R-HSA-2559585	0.173627	0.492282	CDKN2D;CDKN2B;CDKN2C;CDKN2A;ETS2;TNRC6C;SP1;ID1;UBC;MDM2;E2F2;TP53;TNRC6B
DAG and IP3 signaling_Homo sapiens_R-HSA-1489509	0.173627	0.492282	PDE1C;PDE1A;ADCY4;ITPR2;PRKCA;ADCY1;CREB1;ADCY9;PRKAR1A;PRKAR2A;CAMK4;PLCG1;PRKACB
TP53 Regulates Transcription of Genes Involved in G2 Cell Cycle Arrest_Homo sapiens_R-HSA-6804114	0.172391	0.492282	RBL2;PCNA;PRMT1;BAX;SFN;CDC25C;TP53;AURKA
Miscellaneous transport and binding events_Homo sapiens_R-HSA-5223345	0.172391	0.492282	MRS2;TUSC3;CTNS;NIPA2;MAGT1;ADD3;ADD1;ADD2
Signaling by FGFR3 fusions in cancer_Homo sapiens_R-HSA-8853334	0.174976	0.492282	PIK3CA;FRS2;GRB2;PIK3R1;HRAS
Regulation of gene expression by Hypoxia-inducible Factor_Homo sapiens_R-HSA-1234158	0.174976	0.492282	CITED2;EPAS1;ARNT;HIF3A;VEGFA
TRIF-mediated programmed cell death_Homo sapiens_R-HSA-2562578	0.174976	0.492282	CASP8;CD14;TICAM1;TLR4;TLR3
Establishment of Sister Chromatid Cohesion_Homo sapiens_R-HSA-2468052	0.174976	0.492282	STAG2;ESCO1;CDCA5;ESCO2;PDS5A
IRAK1 recruits IKK complex_Homo sapiens_R-HSA-937039	0.174976	0.492282	IKBKB;TRAF6;PELI2;UBE2N;UBE2V1
IRAK1 recruits IKK complex upon TLR7/8 or 9 stimulation_Homo sapiens_R-HSA-975144	0.174976	0.492282	IKBKB;TRAF6;PELI2;UBE2N;UBE2V1
Gap junction degradation_Homo sapiens_R-HSA-190873	0.174976	0.492282	GJA1;DAB2;MYO6;CLTCL1;DNM2
Ligand-independent caspase activation via DCC_Homo sapiens_R-HSA-418889	0.174976	0.492282	CASP9;DAPK1;MAGED1;DAPK2;DAPK3
Activation of PPARGC1A (PGC-1alpha) by phosphorylation_Homo sapiens_R-HSA-2151209	0.174976	0.492282	PRKAG1;PRKAG2;MAPK14;PRKAG3;MAPK12
Beta-oxidation of pristanoyl-CoA_Homo sapiens_R-HSA-389887	0.174976	0.492282	ACOT8;AMACR;SCP2;ACOX2;HSD17B4
Regulation of RAS by GAPs_Homo sapiens_R-HSA-5658442	0.179216	0.495905	PSMD10;PSMD12;PSMD14;PSMD13;RASAL2;PSMD8;SPRED3;PSMD9;PSMD6;PSMD7;PSMD4;UBC;PSMD3;PSMF1;HRAS;PSMB8;PSMB9;PSMA6;PSMC6;RASA3;PSMC4;PSMA2;PSMC1;RASA2;KBTBD7
Hedgehog ligand biogenesis_Homo sapiens_R-HSA-5358346	0.177834	0.495905	PSMD10;PSMD12;PSMD14;PSMD13;DHH;SEL1L;SYVN1;PSMB8;PSMB9;PSMD8;PSMD9;PSMA6;PSMD6;PSMC6;PSMD7;PSMD4;OS9;PSMC4;PSMA2;PSMC1;UBC;PSMD3;NOTUM;PSMF1
Integrin cell surface interactions_Homo sapiens_R-HSA-216083	0.179216	0.495905	ITGB1;ITGB5;ITGB3;TNC;ICAM5;F11R;THBS1;COMP;SPP1;ITGAX;ITGB8;MADCAM1;ITGB7;ITGB6;COL23A1;ITGA1;FN1;COL4A4;COL4A3;ITGA11;COL9A1;PECAM1;ITGA7;AGRN;CD44
Bile acid and bile salt metabolism_Homo sapiens_R-HSA-194068	0.178573	0.495905	ABCC3;NCOA1;NCOA2;ACOT8;AKR1C1;AKR1D1;AKR1C3;HSD17B4;AKR1C2;ABCB11;CH25H;AMACR;SCP2;ACOX2
Activation of caspases through apoptosome-mediated cleavage_Homo sapiens_R-HSA-111459	0.181854	0.495905	CASP9;CASP7;CYCS
Cytochrome c-mediated apoptotic response_Homo sapiens_R-HSA-111461	0.181854	0.495905	CASP9;CASP7;CYCS
G2 Phase_Homo sapiens_R-HSA-68911	0.181854	0.495905	CCNA2;CCNA1;CDK2
G2/M DNA replication checkpoint_Homo sapiens_R-HSA-69478	0.181854	0.495905	CCNB2;WEE1;PKMYT1
PTK6 Expression_Homo sapiens_R-HSA-8849473	0.181854	0.495905	EPAS1;NR3C1;PELP1
SMAC binds to IAPs_Homo sapiens_R-HSA-111463	0.181854	0.495905	CASP9;CASP7;DIABLO
SMAC-mediated dissociation of IAP:caspase complexes_Homo sapiens_R-HSA-111464	0.181854	0.495905	CASP9;CASP7;DIABLO
SMAC-mediated apoptotic response_Homo sapiens_R-HSA-111469	0.181854	0.495905	CASP9;CASP7;DIABLO
Dopamine receptors_Homo sapiens_R-HSA-390651	0.181854	0.495905	DRD1;DRD3;DRD4
N-glycan trimming and elongation in the cis-Golgi_Homo sapiens_R-HSA-964739	0.181854	0.495905	MAN1C1;MAN1A1;MANEA
Leukotriene receptors_Homo sapiens_R-HSA-391906	0.181854	0.495905	CYSLTR1;LTB4R2;LTB4R
Negative regulation of TCF-dependent signaling by DVL-interacting proteins_Homo sapiens_R-HSA-5368598	0.181854	0.495905	DVL1;DVL2;DVL3
NGF-independant TRKA activation_Homo sapiens_R-HSA-187024	0.181854	0.495905	NTRK1;NTRK2;ADCYAP1R1
Transcriptional regulation of white adipocyte differentiation_Homo sapiens_R-HSA-381340	0.183222	0.496941	SMARCD3;LPL;CCNC;MED18;RELA;CCND3;MED30;TBL1X;PCK1;NCOA1;NCOA2;SREBF1;WNT10B;EGR2;ADIPOQ;MED8;MED9;NR2F2;KLF4;MED26;MED13L;MED28;NCOR2;MED22;CDK8;TBL1XR1;LEP;ANGPTL4;PPARA
NOTCH2 Activation and Transmission of Signal to the Nucleus_Homo sapiens_R-HSA-2979096	0.182969	0.496941	JAG2;DLL4;JAG1;APH1B;MDK;UBC;CNTN1;ADAM10;MIB1
Presynaptic function of Kainate receptors_Homo sapiens_R-HSA-500657	0.182969	0.496941	GNG10;GNG3;PLCB3;GNGT2;GNB4;GNB3;GNG8;GNB5;PLCB1
Metabolism of vitamins and cofactors_Homo sapiens_R-HSA-196854	0.184055	0.49741	ABCD4;SLC46A1;MOCS2;MTRR;PANK1;QPRT;MTR;NADSYN1;ALDH1L2;PLB1;THTPA;DHFRL1;RFK;FPGS;CYP2R1;AOX1;ACP5;ABCC1;GSTO2;COASY;LMBRD1;BTD;PCCA;MTHFD2;MOCS1;CARKD;SDC4;SHMT2;SHMT1;SDC2;LPL;LRP8;MTHFD1L;PPCS;PDZD11;SLC19A1;CYB5A;MMAB;TPK1;AKR1C1;MOCOS;AKR1C3;APOC3;NMNAT3;NMNAT2;PC;TCN1;APOC2;AGRN;LRP10;CTRC;LGMN
Antigen processing-Cross presentation_Homo sapiens_R-HSA-1236975	0.183916	0.49741	PSMD10;PSMD12;PSMD14;NCF1;ITGB5;NCF2;PSMD13;NCF4;CTSS;PSMD8;PSMD9;PSMD6;PSMD7;PSMD4;UBC;PSMD3;PSMF1;FCGR1B;HLA-H;TAP2;TAP1;HLA-F;PSMB8;TAPBP;PSMB9;PSMA6;PSMC6;PSMC4;PSMA2;PSMC1
Hedgehog 'on' state_Homo sapiens_R-HSA-5632684	0.184508	0.497744	PSMD10;PSMD12;PSMD14;PSMD13;DHH;HHIP;ARRB2;PSMD8;PSMD9;PSMD6;PSMD7;PSMD4;UBC;PSMD3;SPOP;PSMF1;CDON;SMURF2;SMURF1;CSNK1A1;PTCH2;PSMB8;PSMB9;PSMA6;PSMC6;SMO;PSMC4;PSMA2;GPR161;PSMC1;SPOPL
Histidine, lysine, phenylalanine, tyrosine, proline and tryptophan catabolism_Homo sapiens_R-HSA-6788656	0.186393	0.50193	GCDH;AADAT;CCBL2;PIPOX;HNMT;FTCD;GSTZ1;ALDH4A1;HAL;AMDHD1;KYNU;AFMID;OGDH;CRYM;DLD;ALDH7A1
Cytosolic tRNA aminoacylation_Homo sapiens_R-HSA-379716	0.19138	0.512612	YARS;DARS;WARS;QARS;LARS;MARS;RARS;IARS;HARS;AARS
Growth hormone receptor signaling_Homo sapiens_R-HSA-982772	0.19138	0.512612	SOCS2;GHR;SOCS3;PTPN1;SOCS1;STAT1;IRS1;CSH1;IRS2;PRLR
TNFs bind their physiological receptors_Homo sapiens_R-HSA-5669034	0.19138	0.512612	EDARADD;EDA;TNFRSF6B;CD70;TNFSF4;TNFSF13;TNFSF11;TNFRSF11B;TNFRSF1B;TNFSF13B
FCERI mediated MAPK activation_Homo sapiens_R-HSA-2871796	0.192201	0.513899	IRS1;ARAF;IRS2;FGF2;PSMD8;PSMD9;PSMD6;PSMD7;PSMD4;PPP2R1B;FGF9;PPP2R1A;PSMD3;FRS2;TLN1;VCL;PSMD10;SPTBN4;PSMD12;SHC3;PSMD14;SHC1;PSMD13;PDGFB;PDGFA;PHB;RASAL2;CSF2RA;RASGRP4;RASGRP3;SPTA1;RAP1A;UBC;PLCG2;PLCG1;PSMF1;MAP2K7;MARK3;FN1;GRIN2C;GRIN2D;FGF16;PTPRA;DLG4;GRB2;FGFR4;FGF10;RET;YWHAB;ITGB3;ARRB2;DUSP16;SPRED3;DUSP10;JAK3;SPTAN1;HRAS;JAK1;VAV3;DUSP4;DUSP5;VWF;NRG1;PPP2R5D;PPP2R5C;NRG2;SPTB;D…
Ubiquitin-dependent degradation of Cyclin D1_Homo sapiens_R-HSA-69229	0.194443	0.516311	PSMD10;PSMD12;PSMD14;PSMD13;PSMB8;PSMB9;PSMD8;PSMD9;PSMA6;PSMD6;PSMC6;PSMD7;PSMD4;PSMC4;PSMA2;PSMC1;UBC;PSMD3;PSMF1
Ubiquitin-dependent degradation of Cyclin D_Homo sapiens_R-HSA-75815	0.194443	0.516311	PSMD10;PSMD12;PSMD14;PSMD13;PSMB8;PSMB9;PSMD8;PSMD9;PSMA6;PSMD6;PSMC6;PSMD7;PSMD4;PSMC4;PSMA2;PSMC1;UBC;PSMD3;PSMF1
Regulation of Apoptosis_Homo sapiens_R-HSA-169911	0.194443	0.516311	PSMD10;PSMD12;PSMD14;PSMD13;PSMB8;PSMB9;PSMD8;PSMD9;PSMA6;PSMD6;PSMC6;PSMD7;PSMD4;PSMC4;PSMA2;PSMC1;UBC;PSMD3;PSMF1
Signal regulatory protein (SIRP) family interactions_Homo sapiens_R-HSA-391160	0.195157	0.516311	SIRPG;SIRPA;PTK2B;GRB2;FYB;SKAP2
Synthesis of PE_Homo sapiens_R-HSA-1483213	0.195157	0.516311	PHOSPHO1;CHKB;ETNK1;LPIN1;LPIN3;PISD
Dissolution of Fibrin Clot_Homo sapiens_R-HSA-75205	0.195157	0.516311	ANXA2;SERPINE1;SERPINF2;PLAUR;SERPINB8;SERPINB6
Phospholipid metabolism_Homo sapiens_R-HSA-1483257	0.197549	0.521724	PI4K2B;ARF1;SLC44A3;SLC44A4;SLC44A1;SLC44A2;MTMR14;PITPNB;PIK3CD;PIK3CB;TAZ;PLB1;PIK3CG;CPNE1;ENPP6;PLA2G12A;PCYT1B;PLA2G4C;PLA2G4A;OCRL;PISD;INPP4A;PHOSPHO1;PIK3CA;CHDH;GPD1;PIK3C3;ALDH7A1;MGLL;CDS1;AGPAT5;VAC14;MTMR2;MTMR3;ABHD3;PLA2G1B;PLD4;PIK3R1;AGPAT2;PLD3;PIK3R5;MTM1;PLD2;INPP5F;PIP5K1A;BCHE;PLA2G2D;CHKB;MBOAT1;MBOAT2;ETNK1;SARDH;PEMT;CHPT1;LPIN1;LPIN3
VEGFR2 mediated vascular permeability_Homo sapiens_R-HSA-5218920	0.198167	0.522439	VAV3;PRR5;CDH5;HSP90AA1;JUP;NOS3;MAPKAP1;AKT2;AKT3;AKT1;CTNNB1
Degradation of GLI1 by the proteasome_Homo sapiens_R-HSA-5610780	0.199575	0.525234	PSMD10;PSMD12;PSMD14;PSMD13;CUL1;PSMB8;PSMB9;PSMD8;PSMD9;PSMA6;PSMD6;PSMC6;PSMD7;PSMD4;PSMC4;PSMA2;PSMC1;UBC;PSMD3;PSMF1;BTRC;PRKACB
ER-Phagosome pathway_Homo sapiens_R-HSA-1236974	0.201885	0.530387	PSMD10;PSMD12;HLA-H;PSMD14;PSMD13;TAP2;TAP1;HLA-F;PSMB8;TAPBP;PSMB9;PSMD8;PSMD9;PSMA6;PSMD6;PSMC6;PSMD7;PSMD4;PSMC4;PSMA2;PSMC1;UBC;PSMD3;PSMF1
Signaling by NOTCH_Homo sapiens_R-HSA-157118	0.203915	0.531094	HDAC5;NOTCH3;MAML2;MAML1;HDAC11;SEL1L;CUL1;ATP2A3;ATP2A2;CCNC;ARRB2;RFNG;RBPJ;HDAC9;LFNG;DLL4;APH1B;HEY1;POFUT1;MDK;MYC;DNER;UBC;TBL1X;JAG2;TLE4;TLE3;TLE2;JAG1;FBXW7;ADAM10;MIB1;NCOR2;TNRC6C;CDK8;FCER2;CREB1;TBL1XR1;MFNG;CNTN1;MAML3;TP53;TNRC6B
Termination of translesion DNA synthesis_Homo sapiens_R-HSA-5656169	0.203705	0.531094	RFC5;RFC3;PCNA;KIAA0101;RFC2;USP10;UBC;RPA1;POLI;TRIM25;UBE2L6;POLH
Regulation of Glucokinase by Glucokinase Regulatory Protein_Homo sapiens_R-HSA-170822	0.203705	0.531094	NUP214;RANBP2;GCKR;SEH1L;NUP210;NUP62;NUP35;NUP153;NUP98;RAE1;NUP160;GCK
Activation of Kainate Receptors upon glutamate binding_Homo sapiens_R-HSA-451326	0.203705	0.531094	GNG10;GNG3;PLCB3;GNGT2;DLG4;GNB4;GNB3;GNG8;GRIK1;GNB5;PLCB1;NCALD
Activation of the pre-replicative complex_Homo sapiens_R-HSA-68962	0.203705	0.531094	CDT1;PRIM2;MCM7;MCM8;CDK2;RPA1;MCM3;MCM4;MCM10;CDC7;MCM6;MCM2
MAPK6/MAPK4 signaling_Homo sapiens_R-HSA-5687128	0.205825	0.534263	PSMD10;PSMD12;PSMD14;PSMD13;HSPB1;CDC14A;CDC14B;CDC42;PSMD8;PSMD9;CCND3;PSMD6;PSMD7;PSMD4;MYC;UBC;PSMD3;IGF2BP1;PSMF1;PRKACB;MAPK4;MMP2;PSMB8;PSMB9;TNRC6C;PSMA6;PSMC6;CDC42EP5;PSMC4;PSMA2;PSMC1;CDC42EP3;TNRC6B
Chaperonin-mediated protein folding_Homo sapiens_R-HSA-390466	0.20584	0.534263	TUBAL3;USP11;GNAI3;GNAI1;AP3M1;TUBA1C;GNG10;TUBA1B;TUBB6;GNG3;GNGT2;TUBA1A;TUBB3;KIF13A;FBXO4;GNG8;CCT3;ARFGEF2;CSNK2A1;FBXW7;SPHK1;FBXW2;CCT6A;TUBB2B;TUBB2A;CCNE2;CCNE1;TCP1;GNB4;GNB3;GNB5;RGS11;FBXL5;TP53
Transport of the SLBP independent Mature mRNA_Homo sapiens_R-HSA-159227	0.208264	0.537115	NUP214;RANBP2;SEH1L;NUP210;NCBP2;NUP153;NUP160;NXF1;NUP62;NUP35;NUP98;RAE1;EIF4E
CD28 co-stimulation_Homo sapiens_R-HSA-389356	0.208264	0.537115	PRR5;CD86;YES1;MAPKAP1;PIK3R1;CDC42;PIK3CA;AKT2;AKT3;AKT1;FYN;GRB2;MAP3K14
TRAF6 mediated induction of TAK1 complex_Homo sapiens_R-HSA-937072	0.209432	0.537115	TRAF6;UBC;CD14;TICAM1;MAP3K7;TLR4;TLR3
RHO GTPases activate CIT_Homo sapiens_R-HSA-5625900	0.209432	0.537115	CDKN1B;PRC1;DLG4;KIF14;MYL9;MYH10;RHOB
Polo-like kinase mediated events_Homo sapiens_R-HSA-156711	0.209432	0.537115	CCNB2;CENPF;WEE1;RBBP4;FOXM1;PKMYT1;CDC25C
JNK (c-Jun kinases) phosphorylation and activation mediated by activated human TAK1_Homo sapiens_R-HSA-450321	0.209432	0.537115	MAPK10;MAPK9;RIPK2;TRAF6;NOD2;MAP2K7;MAP3K7
Metabolism of Angiotensinogen to Angiotensins_Homo sapiens_R-HSA-2022377	0.209432	0.537115	CPA3;CPB1;ACE;MME;ANPEP;CTSZ;CTSG
Netrin-1 signaling_Homo sapiens_R-HSA-373752	0.217789	0.543729	TRPC3;TRPC4;SIAH1;NTN4;AGAP2;UNC5C;RGMB;RGMA;ROBO1;CDC42;ABLIM1;ABLIM2;FYN;SLIT3;PLCG1;DOCK1
Association of TriC/CCT with target proteins during biosynthesis_Homo sapiens_R-HSA-390471	0.215175	0.543729	CCT3;ARFGEF2;FBXW7;USP11;SPHK1;FBXW2;CCT6A;AP3M1;CCNE2;CCNE1;KIF13A;TCP1;FBXO4;FBXL5;TP53
Nuclear signaling by ERBB4_Homo sapiens_R-HSA-1251985	0.215175	0.543729	WWOX;CSH1;CUL1;NRG1;NRG2;ESR1;PRLR;GHR;APH1B;NRG3;ERBB4;NRG4;PGR;BTRC;HBEGF
Fatty Acyl-CoA Biosynthesis_Homo sapiens_R-HSA-75105	0.217789	0.543729	ACOT9;ACOT8;ACOT7;ACSL1;ELOVL5;ACOT11;ACSL6;ACSL5;ACSL4;ACSF3;SCD;PPT1;ACOT2;ACOT1;PPT2;ACOT6
Gamma carboxylation, hypusine formation and arylsulfatase activation_Homo sapiens_R-HSA-163841	0.215175	0.543729	ARSA;F10;PROS1;DNAJC24;SUMF1;DPH1;ARSJ;DPH2;ARSK;DPH3;DPH5;ARSI;ARSF;GAS6;ARSB
Translesion Synthesis by POLH_Homo sapiens_R-HSA-110320	0.219943	0.543729	RFC5;UFD1L;RFC3;PCNA;RFC2;UBC;RPA1;POLH
Conversion from APC/C:Cdc20 to APC/C:Cdh1 in late anaphase_Homo sapiens_R-HSA-176407	0.219943	0.543729	CDC20;ANAPC7;UBE2C;UBE2E1;ANAPC5;CDC14A;ANAPC10;ANAPC11
Ephrin signaling_Homo sapiens_R-HSA-3928664	0.219943	0.543729	EFNB2;EFNB3;NCK2;FYN;EPHB2;ARHGEF7;EPHB1;EPHB4
GABA synthesis, release, reuptake and degradation_Homo sapiens_R-HSA-888590	0.219943	0.543729	SNAP25;HSPA8;ALDH5A1;DNAJC5;STXBP1;GAD1;SLC6A11;SLC6A1
Prostacyclin signalling through prostacyclin receptor_Homo sapiens_R-HSA-392851	0.219943	0.543729	PTGIR;GNG10;GNG3;GNGT2;GNB4;GNB3;GNG8;GNB5
Signaling by NODAL_Homo sapiens_R-HSA-1181150	0.219943	0.543729	SMAD2;DRAP1;LEFTY1;SMAD4;GDF1;PCSK6;ACVR1B;LEFTY2
Cross-presentation of particulate exogenous antigens (phagosomes)_Homo sapiens_R-HSA-1236973	0.219933	0.543729	NCF1;ITGB5;NCF2;NCF4
HuR (ELAVL1) binds and stabilizes mRNA_Homo sapiens_R-HSA-450520	0.219933	0.543729	NUP214;ANP32A;TNFSF13;PRKCA
Nef and signal transduction_Homo sapiens_R-HSA-164944	0.219933	0.543729	ELMO1;FYN;CD247;DOCK2
VEGF binds to VEGFR leading to receptor dimerization_Homo sapiens_R-HSA-195399	0.219933	0.543729	FLT1;VEGFB;VEGFC;VEGFA
VEGF ligand-receptor interactions_Homo sapiens_R-HSA-194313	0.219933	0.543729	FLT1;VEGFB;VEGFC;VEGFA
Axonal growth inhibition (RHOA activation)_Homo sapiens_R-HSA-193634	0.219933	0.543729	NGFR;LINGO1;MAG;RTN4
Formyl peptide receptors bind formyl peptides and many other ligands_Homo sapiens_R-HSA-444473	0.219933	0.543729	SAA1;FPR1;FPR3;FPR2
Regulation of cytoskeletal remodeling and cell spreading by IPP complex components_Homo sapiens_R-HSA-446388	0.219933	0.543729	PARVA;RSU1;ARHGEF6;LIMS1
Recycling of eIF2:GDP_Homo sapiens_R-HSA-72731	0.219933	0.543729	EIF2B5;EIF2B4;EIF2S2;EIF2B1
Erythrocytes take up oxygen and release carbon dioxide_Homo sapiens_R-HSA-1247673	0.219933	0.543729	CA2;HBB;SLC4A1;RHAG
Synthesis of UDP-N-acetyl-glucosamine_Homo sapiens_R-HSA-446210	0.219933	0.543729	NAGK;GNPNAT1;UAP1;RENBP
Mitochondrial translation_Homo sapiens_R-HSA-5368287	0.227587	0.554988	MRPS17;MRPS35;MRPS14;MRPS33;MRPS11;MRPS12;MRPS34;MRPL38;MRPL17;MRPS10;MRPL14;MRPL15;MRPL37;MTIF3;MRPL10;MRPL32;MRPL55;MRPL4;MRPL42;GADD45GIP1;PTCD3;MRPS26;MRPL27;MRPS18B;MRPS18A;MRPL47;MRPL45;MRPL22;MRPL30;MRPL52;AURKAIP1;MTRF1L
Mitochondrial translation elongation_Homo sapiens_R-HSA-5389840	0.228014	0.554988	MRPS17;MRPS35;MRPS14;MRPS33;MRPS11;MRPS12;MRPS34;MRPL38;MRPL17;MRPS10;MRPL14;MRPL15;MRPL37;MRPL10;MRPL32;MRPL55;MRPL4;MRPL42;GADD45GIP1;PTCD3;MRPS26;MRPL27;MRPS18B;MRPS18A;MRPL47;MRPL45;MRPL22;MRPL30;MRPL52;AURKAIP1
COPI-mediated anterograde transport_Homo sapiens_R-HSA-6807878	0.228178	0.554988	DCTN6;DYNC1I2;ARF4;SPTBN4;ARF1;TMED10;DCTN1;KDELR1;GOSR2;RAB1B;DCTN3;GOSR1;DYNC2LI1;SPTA1;TMED3;STX5;CD59;SPTAN1;DYNC1I1;DYNC2H1;NSF;DYNC1H1;COG5;COG1;ANK2;ANK3;SPTB;KDELR3
Costimulation by the CD28 family_Homo sapiens_R-HSA-388841	0.228013	0.554988	PRR5;CD86;MAPKAP1;PIK3R1;CD3D;CDC42;PPP2CB;PPP2R1B;PPP2R1A;AKT2;AKT3;AKT1;CTLA4;FYN;ICOSLG;HLA-DQA1;YES1;PPP2R5D;PPP2R5C;PDCD1LG2;PIK3CA;HLA-DPB1;GRB2;CD247;HLA-DRB3;MAP3K14
Loss of Nlp from mitotic centrosomes_Homo sapiens_R-HSA-380259	0.22778	0.554988	DYNC1I2;DCTN1;DCTN3;ACTR1A;TUBA1A;PPP2R1A;CEP250;NEK2;CEP192;CEP76;YWHAG;CDK5RAP2;PLK4;DYNC1H1;HSP90AA1;ODF2;TUBB;CEP152;CSNK1D;CSNK1E;TUBG1;ALMS1;CEP63;SFI1;SDCCAG8
Loss of proteins required for interphase microtubule organizationáfrom the centrosome_Homo sapiens_R-HSA-380284	0.22778	0.554988	DYNC1I2;DCTN1;DCTN3;ACTR1A;TUBA1A;PPP2R1A;CEP250;NEK2;CEP192;CEP76;YWHAG;CDK5RAP2;PLK4;DYNC1H1;HSP90AA1;ODF2;TUBB;CEP152;CSNK1D;CSNK1E;TUBG1;ALMS1;CEP63;SFI1;SDCCAG8
Synthesis of substrates in N-glycan biosythesis_Homo sapiens_R-HSA-446219	0.226949	0.554988	ST6GAL1;CMAS;ST6GAL2;ST8SIA1;ST8SIA2;SRD5A3;MPI;UAP1;RENBP;DPM1;GMPPB;NEU4;NAGK;GMDS;FPGT;ST8SIA4;ST3GAL5;GNPNAT1;ST8SIA6;ST6GALNAC3;ST6GALNAC4;NUDT14;GNE
Signaling by FGFR3 point mutants in cancer_Homo sapiens_R-HSA-8853338	0.2279	0.554988	FGF16;PIK3CA;FGF9;FRS2;GRB2;PLCG1;PIK3R1;FGF2;HRAS
Signaling by FGFR3 in disease_Homo sapiens_R-HSA-5655332	0.2279	0.554988	FGF16;PIK3CA;FGF9;FRS2;GRB2;PLCG1;PIK3R1;FGF2;HRAS
ADP signalling through P2Y purinoceptor 12_Homo sapiens_R-HSA-392170	0.2279	0.554988	GNG10;GNG3;GNGT2;GNB4;GNAI3;GNB3;GNG8;GNB5;GNAI1
Transmembrane transport of small molecules_Homo sapiens_R-HSA-382551	0.233584	0.560211	SLC46A1;SLC4A1;AQP4;SLC4A2;AQP5;AQP2;SLC4A4;SLC4A5;PRKACB;ATP6V1E2;NUP214;SLC34A2;NUP210;SLC11A1;SLC6A11;GABRG2;RUNX1;ABCA10;SLC5A9;ADCY9;PRKAR1A;NUP98;SLC22A4;SLC22A5;SEH1L;TTYH2;TTYH1;ABCB4;CLCNKB;CLCNKA;ABCB8;SLC6A20;GNG10;PRKAR2A;TRPM6;ATP6V1C1;HMOX2;TRPM3;ABCA9;ABCA7;CP;TF;WNK1;FXYD3;FXYD2;WNK3;FXYD6;MRS2;GABRB2;SLC44A3;SLC44A4;SLC44A1;SLC44A2;SLC7A11;MAGT1;SLC6A1;SLC7A10;GNGT2;SLC22A18;CLIC…
Budding and maturation of HIV virion_Homo sapiens_R-HSA-162588	0.23404	0.560211	VPS4B;VTA1;UBC;CHMP2B;CHMP4C;VPS37D;CHMP4A;CHMP6;PPIA;CHMP5
APC-Cdc20 mediated degradation of Nek2A_Homo sapiens_R-HSA-179409	0.23404	0.560211	CDC20;ANAPC7;UBE2C;UBC;UBE2E1;BUB1B;NEK2;ANAPC5;ANAPC10;ANAPC11
Antigen Presentation: Folding, assembly and peptide loading of class I MHC_Homo sapiens_R-HSA-983170	0.23404	0.560211	SEC24B;HLA-H;SAR1B;CANX;ERAP1;TAP2;TAP1;SEC24D;HLA-F;TAPBP
Activation of G protein gated Potassium channels_Homo sapiens_R-HSA-1296041	0.23404	0.560211	KCNJ4;GNG10;GABBR1;GNG3;KCNJ10;GNGT2;GNB3;GNG8;KCNJ16;KCNJ2
G protein gated Potassium channels_Homo sapiens_R-HSA-1296059	0.23404	0.560211	KCNJ4;GNG10;GABBR1;GNG3;KCNJ10;GNGT2;GNB3;GNG8;KCNJ16;KCNJ2
Inhibition of voltage gated Ca2+ channels via Gbeta/gamma subunits_Homo sapiens_R-HSA-997272	0.23404	0.560211	KCNJ4;GNG10;GABBR1;GNG3;KCNJ10;GNGT2;GNB3;GNG8;KCNJ16;KCNJ2
TRP channels_Homo sapiens_R-HSA-3295583	0.23404	0.560211	MCOLN3;TRPC3;TRPV6;TRPC4;TRPV2;TRPV1;TRPC4AP;MCOLN2;TRPM6;TRPM3
RAF activation_Homo sapiens_R-HSA-5673000	0.23404	0.560211	PPP2CB;PPP2R1B;YWHAB;PPP2R1A;ARAF;PPP2R5D;PHB;PPP2R5C;MARK3;HRAS
Sulfur amino acid metabolism_Homo sapiens_R-HSA-1614635	0.23404	0.560211	MTAP;MTRR;GOT1;CTH;BHMT2;APIP;MTR;SQRDL;SUOX;ENOPH1
RHO GTPases activate IQGAPs_Homo sapiens_R-HSA-5626467	0.241713	0.575835	CDC42;CLIP1;CTNNB1;IQGAP3;MEN1
Signaling by NOTCH4_Homo sapiens_R-HSA-1980150	0.241713	0.575835	JAG2;DLL4;JAG1;APH1B;ADAM10
Transport of organic anions_Homo sapiens_R-HSA-879518	0.241713	0.575835	SLCO1C1;SLCO2B1;SLCO4C1;SLCO2A1;AVP
Transport of the SLBP Dependant Mature mRNA_Homo sapiens_R-HSA-159230	0.245617	0.583293	NUP214;RANBP2;SEH1L;NUP210;NCBP2;NUP153;NUP160;NXF1;NUP62;NUP35;NUP98;RAE1;EIF4E
Signaling by WNT in cancer_Homo sapiens_R-HSA-4791275	0.245617	0.583293	RNF43;FZD5;CTBP2;CTBP1;CSNK1A1;PPP2R5D;PPP2R5C;PPP2CB;PORCN;PPP2R1B;APC;PPP2R1A;CTNNB1
Negative regulation of MAPK pathway_Homo sapiens_R-HSA-5675221	0.249851	0.592413	DUSP4;DUSP5;YWHAB;ARAF;PPP2R5D;PPP2R5C;DUSP16;DUSP6;PPP2CB;DUSP10;PPP2R1B;PPP2R1A;UBC;MARK3;HRAS
Transcription-Coupled Nucleotide Excision Repair (TC-NER)_Homo sapiens_R-HSA-6781827	0.253336	0.594813	ISY1;PCNA;ELL;CCNH;GPS1;POLR2A;POLR2B;UBC;POLR2D;RFC5;AQR;RFC3;LIG1;RFC2;RPA1;XRCC1;LIG3;DDB1;XAB2;COPS5;ERCC1;COPS2;TCEA1;ERCC6;COPS8;MNAT1;CUL4B
CDT1 association with the CDC6:ORC:origin complex_Homo sapiens_R-HSA-68827	0.254473	0.594813	PSMD10;CDT1;PSMD12;PSMD14;MCM8;PSMD13;PSMB8;PSMB9;PSMD8;PSMD9;PSMA6;PSMD6;PSMC6;PSMD7;PSMD4;PSMC4;PSMA2;PSMC1;UBC;PSMD3;PSMF1
Regulation of cholesterol biosynthesis by SREBP (SREBF)_Homo sapiens_R-HSA-1655829	0.254248	0.594813	NCOA1;MBTPS1;NCOA2;SREBF1;IDI1;SEC24B;SMARCD3;NFYA;NFYB;SAR1B;INSIG1;LSS;TBL1XR1;SP1;SCD;DHCR7;TBL1X;SEC24D;PPARA;KPNB1
DNA Damage Bypass_Homo sapiens_R-HSA-73893	0.252422	0.594813	RFC5;UFD1L;RFC3;PCNA;RFC2;USP10;RPA1;UBE2L6;DDB1;KIAA0101;UBC;USP1;POLI;TRIM25;DTL;POLH;CUL4B
Phospholipase C-mediated cascade; FGFR4_Homo sapiens_R-HSA-5654228	0.252422	0.594813	PDE1C;PDE1A;ADCY4;ITPR2;PRKCA;ADCY1;FGF2;FGF16;CREB1;ADCY9;FGF9;PRKAR1A;PRKAR2A;CAMK4;PLCG1;FGFR4;PRKACB
Voltage gated Potassium channels_Homo sapiens_R-HSA-1296072	0.251305	0.594813	KCNH2;KCNG1;KCNG3;KCNH5;KCNH6;KCNH7;KCNC3;KCNH8;KCNA2;KCNC4;KCNA3;KCNAB1;KCNA5;KCNAB2;KCNAB3;KCNQ2
Receptor-ligand binding initiates the second proteolytic cleavage of Notch receptor_Homo sapiens_R-HSA-156988	0.255596	0.594813	JAG2;DLL4;NOTCH3;JAG1;UBC;ADAM10
Adenylate cyclase inhibitory pathway_Homo sapiens_R-HSA-170670	0.255596	0.594813	ADCY9;GNAL;GNAI3;ADCY4;ADCY1;GNAI1
Inhibition of adenylate cyclase pathway_Homo sapiens_R-HSA-997269	0.255596	0.594813	ADCY9;GNAL;GNAI3;ADCY4;ADCY1;GNAI1
TP53 regulates transcription of several additional cell death genes whose specific roles in p53-dependent apoptosis remain uncertain_Homo sapiens_R-HSA-6803205	0.255596	0.594813	TP53I3;BCL6;CHM;BIRC5;RABGGTA;TP53
Regulation of TP53 Activity through Association with Co-factors_Homo sapiens_R-HSA-6804759	0.255596	0.594813	PPP1R13L;AKT2;AKT3;AKT1;POU4F1;TP53
SUMOylation of transcription factors_Homo sapiens_R-HSA-3232118	0.255596	0.594813	UBE2I;CDKN2A;MDM2;MITF;TP53BP1;TP53
Translesion synthesis by POLI_Homo sapiens_R-HSA-5656121	0.265003	0.608256	RFC5;RFC3;PCNA;RFC2;UBC;RPA1;POLI
RHO GTPases Activate ROCKs_Homo sapiens_R-HSA-5627117	0.265003	0.608256	ROCK2;LIMK2;LIMK1;PPP1R12B;MYL9;MYH10;RHOB
Ligand-dependent caspase activation_Homo sapiens_R-HSA-140534	0.265003	0.608256	CASP8;TNFRSF10B;FAS;CD14;TICAM1;TLR4;TLR3
activated TAK1 mediates p38 MAPK activation_Homo sapiens_R-HSA-450302	0.265003	0.608256	MAP2K3;MAPKAPK3;RIPK2;TRAF6;NOD2;MAPK14;MAP3K7
TNF receptor superfamily (TNFSF) members mediating non-canonical NF-kB pathway_Homo sapiens_R-HSA-5676594	0.265003	0.608256	CD40;TNFSF11;TNFRSF11A;LTBR;MAP3K14;TNFSF13B;BIRC3
PKA-mediated phosphorylation of CREB_Homo sapiens_R-HSA-111931	0.265003	0.608256	CREB1;ADCY9;PRKAR1A;PRKAR2A;ADCY4;ADCY1;PRKACB
G1/S-Specific Transcription_Homo sapiens_R-HSA-69205	0.265003	0.608256	CDT1;CCNA1;PCNA;RRM2;CCNE1;TK2;TYMS
Hyaluronan metabolism_Homo sapiens_R-HSA-2142845	0.265003	0.608256	HYAL1;ABCC5;HAS1;HEXA;HYAL3;HMMR;CD44
N-glycan trimming in the ER and Calnexin/Calreticulin cycle_Homo sapiens_R-HSA-532668	0.265003	0.608256	GANAB;OS9;PRKCSH;EDEM1;CANX;SEL1L;SYVN1
SLC-mediated transmembrane transport_Homo sapiens_R-HSA-425407	0.278694	0.615722	SLC44A3;SLC44A4;SLC44A1;SLC44A2;SLC4A1;SLC7A11;SLC4A2;SLC6A1;SLC7A10;SLC4A4;SLC4A5;HK1;HK3;SLCO2B1;SLC22A18;NUP62;SLC39A5;SLC39A8;SLC37A4;SLC16A3;SLC18A2;SLC39A3;SLC22A11;NUP214;SLC36A1;SLC34A2;SLC15A2;SLC30A3;NUP210;SLC30A2;SLC11A1;SLC2A13;SLC2A12;SLC6A11;RUNX1;SLC9A2;SLCO1C1;SLC5A9;SLC7A7;SLC9A6;SLC7A8;SLC9A9;SLCO2A1;SLC27A6;NUP98;AVP;SLC29A2;SLC22A4;SLC47A2;SLC24A3;SLC26A1;SLC22A5;SEH1L;SLC43A…
G alpha (q) signalling events_Homo sapiens_R-HSA-416476	0.286599	0.615722	OXTR;GPR68;DGKA;PMCH;HTR2B;GRPR;ADRA1B;ADRA1A;GRM1;LTB4R;GPR132;RGS2;CYSLTR1;RGS3;GNGT2;EDNRB;GNRHR;PROK1;EDN1;CASR;TRPC3;PLCB3;PLCB4;PIK3CA;CCKBR;LTB4R2;AGTR1;AVP;PLCB1;DGKI;MGLL;DGKH;RGS18;NPSR1;PTGFR;PTGER1;LPAR1;ITPR2;PIK3R1;FPR2;RASGRP2;GNA14;GNA15;GNG10;HRH1;GNG3;GRK5;P2RY2;GNG8;TAC1;NTSR1;NMB;XCR1;GCGR;CCK;NMBR;GNAQ;GNB4;SAA1;GNB3;NMUR2;GNRH1;GHRL;GNB5
Activation of anterior HOX genes in hindbrain development during early embryogenesis_Homo sapiens_R-HSA-5617472	0.275368	0.615722	HIST1H2BM;PAXIP1;HIST1H2BO;HIST1H2BJ;HIST1H2BL;HIST1H2BK;CTCF;HIST2H2AC;YY1;HIST1H3A;RBBP4;POLR2A;POLR2B;POLR2D;HOXA2;HIST1H2AD;RBBP7;EGR2;EED;PCGF2;HIST1H2AJ;PBX1;RQCD1;HOXB4;RARB;HIST1H2BH;HIST1H2BB;ZNF335;HIST1H2BD;EZH2;HIST1H2BC
Activation of HOX genes during differentiation_Homo sapiens_R-HSA-5619507	0.275368	0.615722	HIST1H2BM;PAXIP1;HIST1H2BO;HIST1H2BJ;HIST1H2BL;HIST1H2BK;CTCF;HIST2H2AC;YY1;HIST1H3A;RBBP4;POLR2A;POLR2B;POLR2D;HOXA2;HIST1H2AD;RBBP7;EGR2;EED;PCGF2;HIST1H2AJ;PBX1;RQCD1;HOXB4;RARB;HIST1H2BH;HIST1H2BB;ZNF335;HIST1H2BD;EZH2;HIST1H2BC
COPII (Coat Protein 2) Mediated Vesicle Transport_Homo sapiens_R-HSA-204005	0.282464	0.615722	TRAPPC2;NSF;GRIA1;SEC24B;TRAPPC1;TMED10;SAR1B;GOSR2;RAB1B;CTSZ;TGFA;CSNK1D;F5;SEC23IP;TRAPPC6A;F8;TFG;TRAPPC6B;STX5;CD59;CNIH2;SEC24D;CNIH3;CTSC
Vif-mediated degradation of APOBEC3G_Homo sapiens_R-HSA-180585	0.285948	0.615722	PSMD10;PSMD12;PSMD14;PSMD13;PSMB8;PSMB9;PSMD8;PSMD9;PSMA6;PSMD6;PSMC6;PSMD7;PSMD4;PSMC4;PSMA2;PSMC1;UBC;PSMD3;PSMF1
Arachidonic acid metabolism_Homo sapiens_R-HSA-2142753	0.285948	0.615722	CBR1;FAAH;ABCC1;GPX1;HPGD;ALOX15;AKR1C3;FAAH2;PLA2G4A;CYP4B1;CYP4F11;PTGS1;CYP2C8;CYP2U1;ALOX5;DPEP2;CYP1B1;PTGDS;GGT1
Metabolism of non-coding RNA_Homo sapiens_R-HSA-194441	0.286338	0.615722	NUP214;RANBP2;SEH1L;NUP210;NCBP2;NUP153;NUP160;SNUPN;WDR77;SNRPD1;CLNS1A;NUP62;NUP35;GEMIN5;NUP98;GEMIN7;RAE1;SNRPB
snRNP Assembly_Homo sapiens_R-HSA-191859	0.286338	0.615722	NUP214;RANBP2;SEH1L;NUP210;NCBP2;NUP153;NUP160;SNUPN;WDR77;SNRPD1;CLNS1A;NUP62;NUP35;GEMIN5;NUP98;GEMIN7;RAE1;SNRPB
Intra-Golgi traffic_Homo sapiens_R-HSA-6811438	0.286629	0.615722	NSF;ARF1;COG5;GOSR2;GOSR1;COG1;RGP1;CYTH3;RAB30;CUX1;MAN2A2;ALPP;MAN1C1;STX5;MAN1A1;CYTH1
Chondroitin sulfate/dermatan sulfate metabolism_Homo sapiens_R-HSA-1793185	0.286338	0.615722	CSGALNACT1;CHST9;SDC4;IDUA;B3GAT3;SDC2;CSGALNACT2;B3GAT1;HEXA;DCN;HYAL1;HYAL3;UST;DSE;IDS;CHST14;AGRN;ARSB
Interleukin-1 signaling_Homo sapiens_R-HSA-446652	0.286629	0.615722	IL1R1;RIPK2;FBXW11;IL1R2;PELI2;CUL1;NOD2;IRAK4;IKBKB;IL1A;TRAF6;UBC;UBE2N;UBE2V1;BTRC;MAP3K7
Phospholipase C-mediated cascade; FGFR3_Homo sapiens_R-HSA-5654227	0.286629	0.615722	PDE1C;PDE1A;ADCY4;ITPR2;PRKCA;ADCY1;FGF2;FGF16;CREB1;ADCY9;FGF9;PRKAR1A;PRKAR2A;CAMK4;PLCG1;PRKACB
Elastic fibre formation_Homo sapiens_R-HSA-1566948	0.286461	0.615722	ITGB1;BMP10;ITGB5;ITGB3;LOXL3;FBLN1;BMP7;FBLN2;LOXL1;MFAP5;BMP4;EFEMP2;MFAP2;ITGB8;ITGB6
Condensation of Prophase Chromosomes_Homo sapiens_R-HSA-2299718	0.286461	0.615722	HIST1H2BM;HIST1H2BO;HIST1H2BJ;HIST1H2BL;NCAPH2;HIST1H2BK;HIST1H2AJ;HIST2H2AC;HIST1H3A;HIST3H3;HIST1H2AD;HIST1H2BH;HIST1H2BB;HIST1H2BD;HIST1H2BC
Interactions of Rev with host cellular proteins_Homo sapiens_R-HSA-177243	0.285234	0.615722	NUP214;RANBP2;RANBP1;NPM1;SEH1L;NUP210;NUP153;NUP160;NUP62;NUP35;NUP98;RAE1;KPNB1
Base Excision Repair_Homo sapiens_R-HSA-73884	0.285234	0.615722	RFC5;RFC3;PCNA;LIG1;PARP1;RFC2;RPA1;XRCC1;LIG3;UNG;SMUG1;NEIL1;MUTYH
Resolution of Abasic Sites (AP sites)_Homo sapiens_R-HSA-73933	0.285234	0.615722	RFC5;RFC3;PCNA;LIG1;PARP1;RFC2;RPA1;XRCC1;LIG3;UNG;SMUG1;NEIL1;MUTYH
Nuclear import of Rev protein_Homo sapiens_R-HSA-180746	0.284022	0.615722	NUP214;RANBP2;NPM1;SEH1L;NUP210;NUP62;NUP35;NUP153;NUP98;RAE1;NUP160;KPNB1
Signaling by Robo receptor_Homo sapiens_R-HSA-376176	0.284022	0.615722	ENAH;CDC42;ROBO2;ROBO3;NCK2;ABL1;SRGAP3;SRGAP2;SRGAP1;PAK4;CLASP2;ROBO1
Thrombin signalling through proteinase activated receptors (PARs)_Homo sapiens_R-HSA-456926	0.284022	0.615722	GNA13;GNA14;GNA15;GNG10;GNG3;GNGT2;GNAQ;GNB4;GNB3;GNG8;GNB5;ARRB2
Glycolysis_Homo sapiens_R-HSA-70171	0.284022	0.615722	PFKFB2;PPP2CB;HK3;PFKL;PPP2R1B;PPP2R1A;PGAM1;PPP2R5D;ENO3;PFKM;GCK;HK1
CDO in myogenesis_Homo sapiens_R-HSA-375170	0.282261	0.615722	MYOG;CDC42;MEF2C;ABL1;MYF6;CTNNB1;BNIP2;CTNNA2;MAPK14;MAPK12;CDON
Myogenesis_Homo sapiens_R-HSA-525793	0.282261	0.615722	MYOG;CDC42;MEF2C;ABL1;MYF6;CTNNB1;BNIP2;CTNNA2;MAPK14;MAPK12;CDON
Gap-filling DNA repair synthesis and ligation in GG-NER_Homo sapiens_R-HSA-5696397	0.276354	0.615722	RFC5;RFC3;PCNA;LIG1;RFC2;UBC;RPA1;XRCC1;LIG3
RAF-independent MAPK1/3 activation_Homo sapiens_R-HSA-112409	0.276354	0.615722	DUSP4;DUSP5;IL6;DUSP10;IL6ST;DUSP16;IL6R;DUSP6;JAK1
Regulation of TP53 Activity through Acetylation_Homo sapiens_R-HSA-6804758	0.276354	0.615722	ING5;RBBP4;AKT2;AKT3;AKT1;RBBP7;TP53;GATAD2B;PML
Inactivation of APC/C via direct inhibition of the APC/C complex_Homo sapiens_R-HSA-141430	0.271613	0.615722	CDC20;ANAPC7;UBE2C;UBE2E1;BUB1B;ANAPC5;ANAPC10;ANAPC11
Inhibition of the proteolytic activity of APC/C required for the onset of anaphase by mitotic spindle checkpoint components_Homo sapiens_R-HSA-141405	0.271613	0.615722	CDC20;ANAPC7;UBE2C;UBE2E1;BUB1B;ANAPC5;ANAPC10;ANAPC11
Laminin interactions_Homo sapiens_R-HSA-3000157	0.276354	0.615722	ITGB1;LAMB3;LAMA2;ITGB4;LAMA1;ITGA1;LAMA3;ITGA7;LAMC2
eNOS activation and regulation_Homo sapiens_R-HSA-203765	0.271613	0.615722	LYPLA1;HSP90AA1;GCH1;NOS3;AKT1;PRKG2;PTS;DNM2
Metabolism of nitric oxide_Homo sapiens_R-HSA-202131	0.271613	0.615722	LYPLA1;HSP90AA1;GCH1;NOS3;AKT1;PRKG2;PTS;DNM2
Lagging Strand Synthesis_Homo sapiens_R-HSA-69186	0.271613	0.615722	RFC5;PRIM2;RFC3;PCNA;LIG1;RFC2;RPA1;DNA2
RSK activation_Homo sapiens_R-HSA-444257	0.281727	0.615722	RPS6KA3;RPS6KA6;RPS6KA2
PTK6 Regulates Cell Cycle_Homo sapiens_R-HSA-8849470	0.281727	0.615722	CDKN1B;CCNE1;CDK2
CLEC7A/inflammasome pathway_Homo sapiens_R-HSA-5660668	0.281727	0.615722	PYCARD;CASP8;RELA
Sensing of DNA Double Strand Breaks_Homo sapiens_R-HSA-5693548	0.281727	0.615722	KAT5;MRE11A;ATM
Vasopressin-like receptors_Homo sapiens_R-HSA-388479	0.281727	0.615722	OXTR;AVPR2;AVP
Activation of TRKA receptors_Homo sapiens_R-HSA-187015	0.281727	0.615722	NTRK1;NTRK2;ADCYAP1R1
Uptake and function of diphtheria toxin_Homo sapiens_R-HSA-5336415	0.281727	0.615722	HSP90AA1;CD9;HBEGF
Beta-oxidation of very long chain fatty acids_Homo sapiens_R-HSA-390247	0.281727	0.615722	ACOT8;ACOX1;HSD17B4
Fibronectin matrix formation_Homo sapiens_R-HSA-1566977	0.281727	0.615722	ITGB1;CEACAM1;FN1
Molybdenum cofactor biosynthesis_Homo sapiens_R-HSA-947581	0.281727	0.615722	MOCS2;MOCOS;MOCS1
Vitamins_Homo sapiens_R-HSA-211916	0.281727	0.615722	CYP26A1;CYP26B1;CYP2R1
Activation of C3 and C5_Homo sapiens_R-HSA-174577	0.281727	0.615722	C3;C4A;C2
Metabolism of nucleotides_Homo sapiens_R-HSA-15869	0.302063	0.644475	CDA;GDA;ADK;NUDT1;TYMS;ADAL;NT5C;DGUOK;NT5E;PPAT;UPP2;TK2;UPP1;TK1;DUT;RRM1;ADSL;GPX1;RRM2;NME2;CTPS2;AMPD2;DHODH;NME1;NUDT9;DCTD;UCK1;IMPDH1;DPYD;ITPA
p75NTR regulates axonogenesis_Homo sapiens_R-HSA-193697	0.302579	0.644475	NGFR;LINGO1;MAG;RTN4
MAPK1 (ERK2) activation_Homo sapiens_R-HSA-112411	0.302579	0.644475	IL6;IL6ST;IL6R;JAK1
Formation of annular gap junctions_Homo sapiens_R-HSA-196025	0.302579	0.644475	GJA1;DAB2;CLTCL1;DNM2
Organic cation transport_Homo sapiens_R-HSA-549127	0.302579	0.644475	SLC22A4;SLC22A5;SLC22A18;RUNX1
Pregnenolone biosynthesis_Homo sapiens_R-HSA-196108	0.302579	0.644475	STARD4;STARD5;STAR;CYP11A1
PECAM1 interactions_Homo sapiens_R-HSA-210990	0.313681	0.661581	YES1;ITGB3;PECAM1;FYN;PLCG1
ATF6-alpha activates chaperones_Homo sapiens_R-HSA-381033	0.313681	0.661581	MBTPS1;XBP1;NFYA;NFYB;DDIT3
Hyaluronan uptake and degradation_Homo sapiens_R-HSA-2160916	0.313681	0.661581	HYAL1;HEXA;HYAL3;HMMR;CD44
Pyrimidine catabolism_Homo sapiens_R-HSA-73621	0.313681	0.661581	NT5C;NT5E;DPYD;UPP2;UPP1
Miscellaneous substrates_Homo sapiens_R-HSA-211958	0.313681	0.661581	CYP2U1;CYP2S1;CYP3A43;CYP4B1;CYP4F11
Reversible hydration of carbon dioxide_Homo sapiens_R-HSA-1475029	0.313681	0.661581	CA12;CA5B;CA3;CA2;CA13
Physiological factors_Homo sapiens_R-HSA-5578768	0.313681	0.661581	NPPC;WWTR1;NPR2;NPPA;HIPK1
HDACs deacetylate histones_Homo sapiens_R-HSA-3214815	0.316309	0.66351	HIST1H2BM;HIST1H2BO;HIST1H2BJ;HIST1H2BL;HIST1H2BK;HIST1H2AJ;GATAD2B;HIST2H2AC;NCOR2;HIST1H3A;BRMS1;RBBP4;TBL1XR1;HIST1H2AD;HIST1H2AG;HIST1H2BH;TBL1X;RBBP7;HIST1H2BB;HIST1H2BD;HIST1H2BC
Nuclear Receptor transcription pathway_Homo sapiens_R-HSA-383280	0.320736	0.66351	ESRRA;VDR;ESRRG;RORA;NR1D1;NR3C1;ESR1;NR2C1;ESR2;NR3C2;NR4A2;NR4A1;NR4A3;RARB;PGR;PPARA;RXRG;NR2C2AP
Nuclear Envelope Breakdown_Homo sapiens_R-HSA-2980766	0.320736	0.66351	NUP214;RANBP2;SEH1L;NUP210;NEK6;PRKCA;VRK1;NUP153;NUP160;LMNB1;CCNB2;LMNA;NUP62;NUP35;NUP98;LPIN1;RAE1;LPIN3
Cargo trafficking to the periciliary membrane_Homo sapiens_R-HSA-5620920	0.320736	0.66351	CCT3;BBS2;ARF4;MKKS;ARL6;PKD1;TTC8;SMO;ARL13B;TCP1;EXOC4;NPHP3;EXOC6;BBS7;EXOC5;EXOC2;EXOC1;CNGB1
Neurotransmitter Release Cycle_Homo sapiens_R-HSA-112310	0.320736	0.66351	SNAP25;HSPA8;GLS2;STXBP1;GAD1;SLC6A11;SLC6A1;SYN3;SLC1A7;ALDH5A1;DNAJC5;NAAA;PPFIA1;SLC17A7;APBA1;PPFIA4;SLC38A2;SLC18A2
Aquaporin-mediated transport_Homo sapiens_R-HSA-445717	0.320736	0.66351	AVPR2;ADCY4;AQP4;ADCY1;AQP5;AQP2;GNG10;GNG3;GNGT2;ADCY9;PRKAR1A;PRKAR2A;GNB4;GNB3;GNG8;AVP;GNB5;PRKACB
RMTs methylate histone arginines_Homo sapiens_R-HSA-3214858	0.32341	0.66351	SMARCD2;PBRM1;SMARCD3;SMARCC2;SMARCB1;ACTL6B;PRMT1;ACTL6A;DNMT3A;HIST1H2AJ;HIST2H2AC;WDR77;HIST1H3A;HIST1H2AD;HIST1H2AG;RBBP7
NRAGE signals death through JNK_Homo sapiens_R-HSA-193648	0.32341	0.66351	ARHGEF11;VAV3;NGFR;MAGED1;PLEKHG5;MCF2;ARHGEF16;ITSN1;TIAM2;AKAP13;FGD4;ARHGEF9;BCL2L11;ARHGEF3;ARHGEF7;ARHGEF6
Glucose transport_Homo sapiens_R-HSA-70153	0.324612	0.66351	NUP214;RANBP2;GCKR;SEH1L;NUP210;NUP153;NUP160;GCK;HK1;HK3;NUP62;NUP35;NUP98;SLC37A4;RAE1
E2F mediated regulation of DNA replication_Homo sapiens_R-HSA-113510	0.327312	0.66351	CDT1;PRIM2;CCNA1;PPP2CB;PCNA;RRM2;PPP2R1B;MCM8;CCNE1;PPP2R1A;TK2;TYMS
Transport of Ribonucleoproteins into the Host Nucleus_Homo sapiens_R-HSA-168271	0.32774	0.66351	NUP214;RANBP2;SEH1L;NUP210;NUP62;NUP35;NUP153;NUP98;RAE1;NUP160;KPNB1
Sphingolipid de novo biosynthesis_Homo sapiens_R-HSA-1660661	0.327312	0.66351	ALDH3A2;SGPL1;SPTLC1;PPM1L;SPTLC2;SPTLC3;SPHK1;OSBP;DEGS1;PRKD1;DEGS2;SGPP1
Sialic acid metabolism_Homo sapiens_R-HSA-4085001	0.327312	0.66351	NEU4;ST6GAL1;CMAS;ST6GAL2;ST8SIA1;ST8SIA2;ST8SIA4;ST3GAL5;ST8SIA6;ST6GALNAC3;ST6GALNAC4;GNE
Glucagon signaling in metabolic regulation_Homo sapiens_R-HSA-163359	0.327312	0.66351	GNG10;GNG3;ADCY9;PRKAR1A;PRKAR2A;GCGR;GNB4;ADCY4;GNB3;GNG8;ADCY1;PRKACB
Tight junction interactions_Homo sapiens_R-HSA-420029	0.32774	0.66351	CLDN6;CLDN10;CLDN5;PARD6A;CLDN15;CLDN23;CLDN7;PARD6G;F11R;MPP5;CLDN1
Gap junction trafficking and regulation_Homo sapiens_R-HSA-157858	0.32774	0.66351	TJP1;GJA1;DAB2;GJD3;GJB3;GJA5;MYO6;GJA4;CLTCL1;GJB7;DNM2
Interleukin-6 family signaling_Homo sapiens_R-HSA-6783589	0.327795	0.66351	SOCS3;CNTFR;IL6;STAT1;OSM;LIFR;IL6ST;OSMR;IL6R;JAK1
Activation of IRF3/IRF7 mediated by TBK1/IKK epsilon_Homo sapiens_R-HSA-936964	0.323938	0.66351	TBK1;UBC;CD14;TICAM1;TANK;TLR4;TLR3
Mitotic Spindle Checkpoint_Homo sapiens_R-HSA-69618	0.326163	0.66351	CDC20;ANAPC7;UBE2C;UBE2E1;BUB1B;ANAPC5;ANAPC10;ANAPC11
Sema4D induced cell migration and growth-cone collapse_Homo sapiens_R-HSA-416572	0.327339	0.66351	ARHGEF11;CDC42;ROCK2;LIMK2;LIMK1;ERBB2;MYL9;MYH10;RHOB
Peroxisomal lipid metabolism_Homo sapiens_R-HSA-390918	0.327795	0.66351	ALDH3A2;ACOT8;PHYH;AMACR;SLC25A17;SCP2;ACOX2;ACOX1;HSD17B4;HACL1
RHO GTPases activate PAKs_Homo sapiens_R-HSA-5627123	0.326163	0.66351	CDC42;CTTN;LIMK1;NF2;PPP1R12B;MYL9;MYH10;MYLK
Cobalamin (Cbl, vitamin B12) transport and metabolism_Homo sapiens_R-HSA-196741	0.326163	0.66351	ABCD4;LMBRD1;ABCC1;MTRR;MMAB;TCN1;MTR;CTRC
Constitutive Signaling by NOTCH1 HD Domain Mutants_Homo sapiens_R-HSA-2691232	0.320113	0.66351	JAG2;DLL4;JAG1;UBC;ADAM10;MIB1
Signaling by NOTCH1 HD Domain Mutants in Cancer_Homo sapiens_R-HSA-2691230	0.320113	0.66351	JAG2;DLL4;JAG1;UBC;ADAM10;MIB1
VxPx cargo-targeting to cilium_Homo sapiens_R-HSA-5620916	0.326163	0.66351	ARF4;EXOC4;EXOC6;EXOC5;PKD1;EXOC2;EXOC1;CNGB1
Synthesis of very long-chain fatty acyl-CoAs_Homo sapiens_R-HSA-75876	0.326163	0.66351	ACSL1;ELOVL5;PPT1;ACSL6;ACSL5;ACSL4;PPT2;ACSF3
Pre-NOTCH Processing in Golgi_Homo sapiens_R-HSA-1912420	0.323938	0.66351	LFNG;NOTCH3;MFNG;SEL1L;ATP2A3;ATP2A2;RFNG
Synthesis of bile acids and bile salts via 27-hydroxycholesterol_Homo sapiens_R-HSA-193807	0.320113	0.66351	NCOA1;NCOA2;AKR1C1;AKR1D1;AKR1C3;AKR1C2
Glycogen breakdown (glycogenolysis)_Homo sapiens_R-HSA-70221	0.320113	0.66351	PYGB;AGL;PHKB;PHKA1;PYGL;GYG2
Centrosome maturation_Homo sapiens_R-HSA-380287	0.334886	0.676048	DYNC1I2;DCTN1;DCTN3;ACTR1A;TUBA1A;PPP2R1A;CEP250;NEK2;CEP192;CEP76;YWHAG;CDK5RAP2;PLK4;DYNC1H1;HSP90AA1;ODF2;TUBB;CEP152;CSNK1D;TUBG2;CSNK1E;TUBG1;ALMS1;TUBGCP6;CEP63;SFI1;SDCCAG8
Recruitment of mitotic centrosome proteins and complexes_Homo sapiens_R-HSA-380270	0.334886	0.676048	DYNC1I2;DCTN1;DCTN3;ACTR1A;TUBA1A;PPP2R1A;CEP250;NEK2;CEP192;CEP76;YWHAG;CDK5RAP2;PLK4;DYNC1H1;HSP90AA1;ODF2;TUBB;CEP152;CSNK1D;TUBG2;CSNK1E;TUBG1;ALMS1;TUBGCP6;CEP63;SFI1;SDCCAG8
Semaphorin interactions_Homo sapiens_R-HSA-373755	0.343975	0.693469	ARHGEF11;ITGB1;HSP90AA1;CD72;PLXND1;ROCK2;SEMA6D;LIMK2;LIMK1;ITGA1;SEMA3E;TREM2;RHOB;CDC42;PTPRC;FES;ERBB2;DPYSL3;FYN;PLXNC1;TLN1;MYL9;MYH10
Phase 1 - Functionalization of compounds_Homo sapiens_R-HSA-211945	0.352777	0.710264	ACSS2;ADH1C;CYP19A1;BPHL;CYP3A5;ADH5;PTGS1;CYP26B1;ALDH1B1;CYP11A1;CYP4V2;CYP2R1;CYP1B1;NCOA1;NCOA2;AOC2;SMOX;CYP3A43;CYP4B1;FMO2;FMO3;CYP4F11;CYP4F12;CYP26A1;CYP2C8;CYP2U1;CYP21A2;CYP2S1;CES2;PAOX;CES1
GABA receptor activation_Homo sapiens_R-HSA-977443	0.353637	0.711046	KCNJ4;GABRB2;GABBR1;KCNJ10;GNAI3;ADCY4;KCNJ16;ADCY1;GNAI1;GABRG2;GNG10;ARHGEF9;GNG3;GNGT2;ADCY9;GNAL;GNB3;GNG8;KCNJ2
Fcgamma receptor (FCGR) dependent phagocytosis_Homo sapiens_R-HSA-2029480	0.35459	0.712014	CYFIP2;NCKAP1;WIPF1;ARPC1B;WIPF2;WAS;PLD4;ITPR2;PIK3CB;PIK3R1;PLD3;PLD2;CDC42;NCKIPSD;FCGR3A;ABL1;PLCG2;FYN;NCKAP1L;PLCG1;WASF1;WASF2;WASF3;VAV3;HSP90AA1;YES1;LIMK1;MYO5A;BAIAP2;FCGR2A;PIK3CA;ARPC3;ABI1;BTK;ELMO1;ELMO2;GRB2;CD247;DOCK1;CRK
Generic Transcription Pathway_Homo sapiens_R-HSA-212436	0.358264	0.71738	ATF2;CCNK;MAML2;MAML1;CCNH;SERPINE1;CCNC;RBPJ;PPP2R1B;KAT5;ZNF607;PPP2R1A;ZNF606;CHEK2;AKT2;MYC;AKT3;CHEK1;AKT1;ZNF721;JUNB;ZNF19;CSNK2A1;MED8;RUNX2;ZNF718;RRAGB;ZNF714;ZNF711;MAML3;DNA2;TP53;ZNF155;MAPKAP1;ZNF25;ZNF709;NUAK1;BRIP1;ZNF706;PCBP4;ZNF703;SFN;ATRIP;ZNF268;ZNF267;NR2C2AP;ZNF266;BARD1;WWTR1;PLK3;ZNF264;ZNF141;ZNF383;CRADD;PLK2;NR1D1;TPX2;RAD17;ATM;ZNF136;ATR;ZNF254;CDKN1A;BTG2;CDKN1B;E…
Phospholipase C-mediated cascade; FGFR2_Homo sapiens_R-HSA-5654221	0.35869	0.71738	PDE1C;PDE1A;ADCY4;ITPR2;PRKCA;ADCY1;FGF2;FGF16;CREB1;ADCY9;FGF9;PRKAR1A;PRKAR2A;CAMK4;PLCG1;PRKACB;FGF10
Amino acid and oligopeptide SLC transporters_Homo sapiens_R-HSA-425374	0.35869	0.71738	SLC36A1;SLC15A2;SLC43A2;SLC3A1;SLC3A2;SLC7A11;SLC7A10;SLC6A20;SLC1A7;SLC7A2;SLC7A3;SLC7A7;SLC7A8;SLC17A7;SLC38A3;SLC38A2;SLC38A5
G alpha (s) signalling events_Homo sapiens_R-HSA-418555	0.359265	0.717579	NPSR1;PTGER4;ADCYAP1R1;CALCA;VIPR1;RAMP2;CALCRL;RAMP3;PDE1A;PTGER2;GNAI3;ADCY4;GPR20;ADCY1;ARRB2;HTR4;GNAI1;PDE11A;GNG10;MC2R;GNG3;GNGT2;HTR7;GRK5;HRH2;GRK6;PDE4B;GNG8;PDE4A;DRD1;PDE8A;PTGIR;LHCGR;GCGR;PDE4D;AVPR2;PDE2A;PTH2R;ADCY9;ADRB3;FSHR;GNB4;GNB3;AVP;GNB5;PDE7A;VIP
Metabolism_Homo sapiens_R-HSA-1430728	0.363745	0.7219	CDA;PI4K2B;RPL5;ATP5C1;SLC4A1;ENO3;RPL6;PSMD8;GCSH;LIPF;PSMD9;PSMD6;PSMD7;LIPC;SCP2;PSMD4;NDST3;PSMD3;LIPG;AKT1;CYP1B1;PRKACB;NUP214;GAMT;ACOT9;ACOT8;CHIA;STARD4;ACOT7;STARD5;NUP210;MED8;CACNA2D2;MED9;PHKA1;PRKCA;CH25H;MTAP;SLC5A9;ADCY9;MTHFD2;PRKAR1A;HMBS;ACOT2;ACOT1;NHLRC1;NUP98;FAR2;PRKD1;ACOT6;LIPT1;MTMR2;MTMR3;HS3ST3A1;SEH1L;SHMT2;SAR1B;ABCB4;SHMT1;ADH5;CIAO1;HSD11B1;LDHC;CYB5R2;SULT1A1;HSD1…
Gap-filling DNA repair synthesis and ligation in TC-NER_Homo sapiens_R-HSA-6782210	0.381836	0.7219	RFC5;ISY1;AQR;RFC3;PCNA;LIG1;RFC2;CCNH;RPA1;XRCC1;LIG3;DDB1;XAB2;POLR2A;POLR2B;UBC;POLR2D;TCEA1;ERCC6;MNAT1;CUL4B
Signaling by FGFR2 in disease_Homo sapiens_R-HSA-5655253	0.363883	0.7219	NCBP2;FRS2;PIK3R1;FGF2;GTF2F2;FGF16;PIK3CA;POLR2A;FGF9;POLR2B;POLR2D;GRB2;PLCG1;HRAS;FGF10
Translesion synthesis by Y family DNA polymerases bypasses lesions on DNA template_Homo sapiens_R-HSA-110313	0.369192	0.7219	RFC5;UFD1L;RFC3;PCNA;RFC2;USP10;RPA1;UBE2L6;KIAA0101;UBC;POLI;TRIM25;POLH
Transport of Mature mRNA Derived from an Intronless Transcript_Homo sapiens_R-HSA-159231	0.369192	0.7219	NUP214;RANBP2;SEH1L;NUP210;NCBP2;NUP153;NUP160;NXF1;NUP62;NUP35;NUP98;RAE1;EIF4E
Nuclear Pore Complex (NPC) Disassembly_Homo sapiens_R-HSA-3301854	0.371873	0.7219	NUP214;RANBP2;CCNB2;SEH1L;NUP210;NEK6;NUP62;NUP35;NUP153;NUP98;RAE1;NUP160
Recognition of DNA damage by PCNA-containing replication complex_Homo sapiens_R-HSA-110314	0.377215	0.7219	RFC5;DDB1;RFC3;PCNA;RFC2;UBC;RPA1;USP1;DTL;CUL4B
Synthesis of PIPs at the plasma membrane_Homo sapiens_R-HSA-1660499	0.371873	0.7219	INPP4A;PI4K2B;MTMR3;PIK3CA;MTMR14;PIP5K1A;PIK3CD;PIK3CB;PIK3R1;PIK3CG;PIK3R5;MTM1
ROS, RNS production in response to bacteria_Homo sapiens_R-HSA-1222556	0.371873	0.7219	ATP6V1A;ATP6V0B;NCF1;NCF2;NOS3;SLC11A1;NCF4;ATP6V1H;ATP6V1E2;CAMP;ATP6V1C1;ATP6V1B1
Inwardly rectifying K+ channels_Homo sapiens_R-HSA-1296065	0.374554	0.7219	KCNJ4;GNG10;GABBR1;GNG3;KCNJ10;GNGT2;KCNJ14;GNB3;GNG8;KCNJ16;KCNJ2
Adrenaline,noradrenaline inhibits insulin secretion_Homo sapiens_R-HSA-400042	0.377215	0.7219	CACNB2;GNG10;GNG3;GNGT2;GNB4;GNB3;GNG8;CACNA2D2;GNB5;GNAI1
Nephrin interactions_Homo sapiens_R-HSA-373753	0.382312	0.7219	PIK3CA;MAGI2;NCK2;FYN;PIK3CB;PIK3R1;SPTAN1;CD2AP
Gap junction trafficking_Homo sapiens_R-HSA-190828	0.377215	0.7219	GJA1;DAB2;GJD3;GJB3;GJA5;MYO6;GJA4;CLTCL1;GJB7;DNM2
Synthesis of IP3 and IP4 in the cytosol_Homo sapiens_R-HSA-1855204	0.379819	0.7219	PLCB3;PLCB4;PLCG2;PLD4;PLCH1;OCRL;PLCG1;PLCB1;PLCD3
Phase 4 - resting membrane potential_Homo sapiens_R-HSA-5576886	0.384601	0.7219	KCNK5;KCNJ4;KCNK12;KCNJ14;KCNK17;KCNK2;KCNJ2
Amino acid synthesis and interconversion (transamination)_Homo sapiens_R-HSA-70614	0.379819	0.7219	GLUD2;OAT;PYCRL;GOT1;GLS2;PSAT1;PHGDH;GLUL;ASPA
p75NTR signals via NF-kB_Homo sapiens_R-HSA-193639	0.386521	0.7219	IKBKB;NGFR;RIPK2;TRAF6;UBC;RELA
TP53 Regulates Transcription of Genes Involved in Cytochrome C Release_Homo sapiens_R-HSA-6803204	0.384601	0.7219	STEAP3;TP53INP1;BAX;ATM;TRIAP1;BID;TP53
TGF-beta receptor signaling in EMT (epithelial to mesenchymal transition)_Homo sapiens_R-HSA-2173791	0.386521	0.7219	PARD6A;SMURF1;UBC;CGN;F11R;PRKCZ
Translesion synthesis by REV1_Homo sapiens_R-HSA-110312	0.386521	0.7219	RFC5;RFC3;PCNA;RFC2;UBC;RPA1
Telomere C-strand (Lagging Strand) Synthesis_Homo sapiens_R-HSA-174417	0.382312	0.7219	RFC5;PRIM2;RFC3;PCNA;LIG1;RFC2;RPA1;DNA2
HDL-mediated lipid transport_Homo sapiens_R-HSA-194223	0.384601	0.7219	CETP;BMP1;APOC2;APOC3;PLTP;PRKACB;ABCG1
NF-kB is activated and signals survival_Homo sapiens_R-HSA-209560	0.387758	0.7219	IKBKB;NGFR;TRAF6;UBC;RELA
Rap1 signalling_Homo sapiens_R-HSA-392517	0.386521	0.7219	RAP1A;YWHAB;RASGRP2;PRKACB;YWHAZ;SIPA1
Platelet Adhesion to exposed collagen_Homo sapiens_R-HSA-75892	0.387758	0.7219	ITGB1;GP9;VWF;ITGA1;FYN
p75NTR recruits signalling complexes_Homo sapiens_R-HSA-209543	0.387758	0.7219	IKBKB;NGFR;RIPK2;TRAF6;UBC
PKA activation_Homo sapiens_R-HSA-163615	0.386521	0.7219	ADCY9;PRKAR1A;PRKAR2A;ADCY4;ADCY1;PRKACB
WNT5A-dependent internalization of FZD2, FZD5 and ROR2_Homo sapiens_R-HSA-5140745	0.387758	0.7219	FZD5;AP2S1;AP2A1;AP2B1;AP2A2
p38MAPK events_Homo sapiens_R-HSA-171007	0.387758	0.7219	RALA;MAPKAPK3;MAPK14;HRAS;MAPK12
CREB phosphorylation_Homo sapiens_R-HSA-199920	0.384526	0.7219	RPS6KA3;CREB1;RPS6KA2
FGFR2b ligand binding and activation_Homo sapiens_R-HSA-190377	0.387647	0.7219	FGFBP1;FGFBP2;FGF2;FGF10
Signaling by Activin_Homo sapiens_R-HSA-1502540	0.387758	0.7219	SMAD2;DRAP1;SMAD4;INHBB;ACVR1B
Notch-HLH transcription pathway_Homo sapiens_R-HSA-350054	0.387758	0.7219	NOTCH3;MAML2;MAML1;MAML3;RBPJ
NICD traffics to nucleus_Homo sapiens_R-HSA-157052	0.387758	0.7219	NOTCH3;MAML2;MAML1;MAML3;RBPJ
GP1b-IX-V activation signalling_Homo sapiens_R-HSA-430116	0.387647	0.7219	GP9;VWF;PIK3R1;YWHAZ
Regulated proteolysis of p75NTR_Homo sapiens_R-HSA-193692	0.387647	0.7219	NGFR;APH1B;TRAF6;RELA
IRF3-mediated induction of type I IFN_Homo sapiens_R-HSA-3270619	0.387758	0.7219	TBK1;IFI16;XRCC5;MRE11A;TMEM173
Depolarization of the Presynaptic Terminal Triggers the Opening of Calcium Channels_Homo sapiens_R-HSA-112308	0.387758	0.7219	CACNB1;CACNB2;CACNB4;CACNA2D2;CACNG4
CREB phosphorylation through the activation of Adenylate Cyclase_Homo sapiens_R-HSA-442720	0.384526	0.7219	CREB1;ADCY1;PRKACB
MAPK3 (ERK1) activation_Homo sapiens_R-HSA-110056	0.387647	0.7219	IL6;IL6ST;IL6R;JAK1
MASTL Facilitates Mitotic Progression_Homo sapiens_R-HSA-2465910	0.387647	0.7219	PPP2CB;PPP2R1B;PPP2R1A;PPP2R2D
Calcitonin-like ligand receptors_Homo sapiens_R-HSA-419812	0.387647	0.7219	CALCA;RAMP2;CALCRL;RAMP3
eNOS activation_Homo sapiens_R-HSA-203615	0.387647	0.7219	LYPLA1;HSP90AA1;NOS3;AKT1
Interleukin-1 processing_Homo sapiens_R-HSA-448706	0.384526	0.7219	IL1A;CASP1;RELA
Synthesis of PIPs at the late endosome membrane_Homo sapiens_R-HSA-1660517	0.387647	0.7219	VAC14;MTMR2;PIK3C3;MTM1
Activation of the AP-1 family of transcription factors_Homo sapiens_R-HSA-450341	0.387647	0.7219	MAPK10;ATF2;MAPK9;MAPK14
Adenylate cyclase activating pathway_Homo sapiens_R-HSA-170660	0.387647	0.7219	ADCY9;GNAL;ADCY4;ADCY1
ATF6-alpha activates chaperone genes_Homo sapiens_R-HSA-381183	0.387647	0.7219	XBP1;NFYA;NFYB;DDIT3
Nef mediated downregulation of MHC class I complex cell surface expression_Homo sapiens_R-HSA-164940	0.387647	0.7219	AP1G1;PACS1;AP1S1;AP1M1
Purine catabolism_Homo sapiens_R-HSA-74259	0.387647	0.7219	NT5C;NT5E;GPX1;GDA
ER Quality Control Compartment (ERQC)_Homo sapiens_R-HSA-901032	0.387647	0.7219	OS9;EDEM1;SEL1L;SYVN1
APEX1-Independent Resolution of AP Sites via the Single Nucleotide Replacement Pathway_Homo sapiens_R-HSA-5649702	0.384526	0.7219	XRCC1;LIG3;NEIL1
Base-Excision Repair, AP Site Formation_Homo sapiens_R-HSA-73929	0.387647	0.7219	SMUG1;NEIL1;MUTYH;UNG
NrCAM interactions_Homo sapiens_R-HSA-447038	0.384526	0.7219	NRP2;DLG4;CNTN2
Nectin/Necl trans heterodimerization_Homo sapiens_R-HSA-420597	0.384526	0.7219	CADM3;CADM1;PVRL2
Late Phase of HIV Life Cycle_Homo sapiens_R-HSA-162599	0.395728	0.735794	GTF2A1;CCNK;CCNT2;CTDP1;SEH1L;ELL;CCNH;VPS4B;GTF2B;TAF9;GTF2E1;NUP160;POLR2A;POLR2B;UBC;NUP62;POLR2D;TAF9B;RAE1;NUP214;RANBP2;RANBP1;NUP210;NCBP2;VTA1;VPS37D;NUP153;SSRP1;GTF2F2;CHMP2B;CHMP4C;TCEA1;NMT2;NUP35;TAF6;CHMP4A;NUP98;CHMP6;MNAT1;PPIA;TAF2;CHMP5
Biosynthesis of the N-glycan precursor (dolichol lipid-linked oligosaccharide, LLO) and transfer to a nascent protein_Homo sapiens_R-HSA-446193	0.396197	0.735794	DPAGT1;CMAS;MPI;UAP1;GMPPB;NEU4;GMDS;FPGT;ST8SIA4;ST3GAL5;GNPNAT1;ST8SIA6;NUDT14;ALG8;ST6GAL1;ST6GAL2;ST8SIA1;ST8SIA2;SRD5A3;ALG14;RENBP;DPM1;NAGK;ST6GALNAC3;ST6GALNAC4;GNE
Antigen activates B Cell Receptor (BCR) leading to generation of second messengers_Homo sapiens_R-HSA-983695	0.399822	0.740702	SHC1;SH3KBP1;DAPP1;PIK3CD;ITPR2;PIK3R1;CD79A;PLCG2;BTK;BLNK;ORAI1;FYN;GRB2;PLCG1;PIK3AP1;CD22
[truncated: 695 more rows]

## Sheet: Supp. Data 4
Supplementary Data 4: Source data for main Figures.
Figure 2
[truncated: 141 more rows]
